# Supplementary material for: Biomass fuel use and birth weight among term births in Nigeria
Source: PLOS Glob Public Health. 2022 Jun 10;2(6):e0000419. doi: 10.1371/journal.pgph.0000419 (PMC10022098; doi:10.1371/journal.pgph.0000419)
Supplement: S1 Data — (CSV) [file pgph.0000419.s006.csv]

	�..Type_of_visit	Number_of_fetus	Date_1	Index_number	Sex_of_child_1	Hdcircum	Birthorder	Del_met	Plc_of_deliv	Gest_dura	Gest_age_cats	Breastfd_ini	Type_of_feeding	Maternal_age	Marital_status	Mother_born_a_preterm	Number_ANC_Visits	Fast_Ramadan_Preg	Trimester_fast_ram	How_many_days	Kolanut_use_pre	Trimester_kolanut	cooking_fuel	mat_edu	mat_occ	mat_weight_BL	Maternal_height	Maternal_height_m	cooking_fuel_Cats	Kerosene	Biomass_fuel	GA_CATS_new	Birth_order_NEW_CATS	BW_grams	ANC_cats	BW_Cats	mat_occ_CATS2	LBW	Macrosomia	mat_age_cats	Mat_edu_cats	Mat_edu_cats3	mat_age_cats2	birth_order_cats3	birth_order_cats2	cookfuel_birth_order_int	cookfuel_mat_age_int	cookfuel_mat_edu_int	Mat_edu_cats2
1	1	1	3/13/2020	1862	Male	36	8	Vaginal	Heath Facility	40	2	1	1	42	42	2	1	no			2		3	5	Professional	62	163	1.63	Kerosene	1		2	4	3200	1	2	2	0	0	35+	Higher	3	2	3	2	8	6	8	2
3	1	1	1/2/2020	1138	Male	36	7	Vaginal	Heath Facility	42	2	1	1	32	32	2	2	yes	1	29	2		1	5	Professional	64	164	1.64	Low pollution	0	0	2	4	3200	1	2	2	0	0	20-34	Higher	3	1	3	2	4	2	4	2
4	1	1	1/4/2021	3722	Female	36	2	Vaginal	Heath Facility	40	2	1	1	32	32	2	40	no			2		1	4	Labor	75	163	1.63	Low pollution	0	0	2	2	3300	2	2	2	0	0	20-34	Secondary	2	1	2	1	2	2	3	2
5	1	1	1/2/2020	1139	Male	36	5	Vaginal	Heath Facility	40	2	1	1	36	36	2	7	no			2		1	5	Professional	70	167	1.67	Low pollution	0	0	2	4	3000	2	2	2	0	0	35+	Higher	3	2	3	2	4	3	4	2
6	1	1	1/4/2021	3724	Female	34	2	Vaginal	Heath Facility	40	2	1	1	31	31	2	4	no			2		1	5	Unemployed	55	157	1.57	Low pollution	0	0	2	2	3000	1	2	1	0	0	20-34	Higher	3	1	2	1	2	2	4	2
7	1	1	1/4/2021	3725	Male	33	3	Vaginal	Heath Facility	40	2	1	1	30	30	2	4	yes	1	15	2		1	5	Professional	70	156	1.56	Low pollution	0	0	2	3	2500	1	2	2	0	0	20-34	Higher	3	1	2	1	3	2	4	2
8	1	1	1/2/2020	1144	Male	36	9	Vaginal	Home	40	2	1	2	35	35	2	6	yes	1	29	2		5	2	Unemployed	59	161	1.61	Biomass		1	2	4	3000	2	2	1	0	0	35+	No education	1	2	3	2	12	9	3	1
9	1	1	1/4/2021	3726	Male	35	2	Vaginal	Heath Facility	40	2	1	1	29	29	2	10	no			2		1	5	Unemployed	60	160	1.6	Low pollution	0	0	2	2	3400	2	2	1	0	0	20-34	Higher	3	1	2	1	2	2	4	2
10	1	1	1/2/2020	1147	Male	35	2	Vaginal	Heath Facility	37	2	1	2	22	22	2	6	no			1	1	1	4	Unemployed	45	158	1.58	Low pollution	0	0	1	2	2800	2	2	1	0	0	20-34	Secondary	2	1	2	1	2	2	3	2
11	1	1	1/4/2021	3727	Male	34	4	Vaginal	Heath Facility	40	2	1	1	43	43	2	5	no			2		4	4	Labor	64	151	1.51	Biomass		1	2	4	3300	2	2	2	0	0	35+	Secondary	2	2	3	2	12	9	9	2
12	1	1	1/2/2020	1150	Female	35	5	Vaginal	Heath Facility	40	2	1	1	30	30	2	5	yes	1	28	2		1	5	Professional	95	162	1.62	Low pollution	0	0	2	4	3200	2	2	2	0	0	20-34	Higher	3	1	3	2	4	2	4	2
13	1	1	1/4/2021	3723	Female	33	8	Vaginal	Heath Facility	42	2	1	2	40	40	2	5	yes	1	10	2		1	4	Labor	80	157	1.57	Low pollution	0	0	2	4	3000	2	2	2	0	0	35+	Secondary	2	2	3	2	4	3	3	2
14	1	1	1/2/2020	1158	Male	38	4	Vaginal	Heath Facility	40	2	1	1	30	30	2	6	yes	1	29	2		1	4	Labor	49	153	1.53	Low pollution	0	0	2	4	3000	2	2	2	0	0	20-34	Secondary	2	1	3	2	4	2	3	2
15	1	1	1/4/2021	3728	Male	37	3	Vaginal	Heath Facility	40	2	1	1	25	25	2	7	yes	1	20	2		1	5	Unemployed	82	166	1.66	Low pollution	0	0	2	3	3600	2	2	1	0	0	20-34	Higher	3	1	2	1	3	2	4	2
16	1	1	1/2/2020	1152	Male	34	4	Vaginal	Heath Facility	40	2	1	1	37	37	2	6	no			2		4	5	Unemployed	82	156	1.56	Biomass		1	2	4	2800	2	2	1	0	0	35+	Higher	3	2	3	2	12	9	12	2
17	1	1	1/4/2021	3729	Male	36	3	Vaginal	Heath Facility	40	2	1	2	25	25	2	5	yes	1	26	2		1	4	Unemployed	47	145	1.45	Low pollution	0	0	2	3	3100	2	2	1	0	0	20-34	Secondary	2	1	2	1	3	2	3	2
18	1	1	1/4/2021	3730	Male	34	3	Vaginal	Heath Facility	40	2	1	1	32	32	2	5	yes	1	25	2		1	5	Unemployed	55	165	1.65	Low pollution	0	0	2	3	2600	2	2	1	0	0	20-34	Higher	3	1	2	1	3	2	4	2
19	1	1	1/2/2020	1157	Female	37	2	Vaginal	Heath Facility	39	2	1	2	27	27	2	4	yes	1	29	2		1	5	Unemployed	70	157	1.57	Low pollution	0	0	2	2	3000	1	2	1	0	0	20-34	Higher	3	1	2	1	2	2	4	2
20	1	1	1/2/2020	1161	Female	34	1	Vaginal	Heath Facility	39	2	1	2	23	23	2	4	no			1	1	1	4	Unemployed	70	153	1.53	Low pollution	0	0	2	1	2400	1	1	1	1	0	20-34	Secondary	2	1	1	1	1	2	3	2
21	1	1	1/4/2021	3731	Male	36	1	Vaginal	Heath Facility	40	2	1	1	20	20	2	5	yes	1	30	2		1	4	Unemployed	48	150	1.5	Low pollution	0	0	2	1	3400	2	2	1	0	0	20-34	Secondary	2	1	1	1	1	2	3	2
22	1	1	1/2/2020	1167	Male	37	1	Vaginal	Heath Facility	39	2	1	2	19	19	2	5	yes	1	29	2		1	4	Unemployed	43	152	1.52	Low pollution	0	0	2	1	2500	2	2	1	0	0	<20	Secondary	2	1	1	1	1	1	3	2
23	1	1	1/7/2021	4063	Female	35	1	Vaginal	Heath Facility	40	2	1	1	20	20	2	7	no			2		1	4	Labor	58	161	1.61	Low pollution	0	0	2	1	3200	2	2	2	0	0	20-34	Secondary	2	1	1	1	1	2	3	2
24	1	1	1/2/2020	1163	Female	34	2	Vaginal	Heath Facility	39	2	1	1	35	35	2	5	no			1	1	1	5	Labor	111	154	1.54	Low pollution	0	0	2	2	2700	2	2	2	0	0	35+	Higher	3	2	2	1	2	3	4	2
25	1	1	1/7/2021	3733	Female	34	2	Vaginal	Heath Facility	40	2	1	1	31	31	2	8	yes	1	30	2		1	5	Labor	86	158	1.58	Low pollution	0	0	2	2	3000	2	2	2	0	0	20-34	Higher	3	1	2	1	2	2	4	2
26	1	1	1/2/2020	1607	Female	35	1	Vaginal	Heath Facility	40	2	1	1	28	28	2	6	yes	1	27	2		1	5	Professional	65	154	1.54	Low pollution	0	0	2	1	2600	2	2	2	0	0	20-34	Higher	3	1	1	1	1	2	4	2
27	1	1	1/7/2021	3732	Female	36	5	Vaginal	Heath Facility	41	2	1	2	33	33	2	8	yes	1	30	2		3	4	Unemployed	60	154	1.54	Kerosene	1		2	4	3600	2	2	1	0	0	20-34	Secondary	2	1	3	2	8	4	6	2
28	1	1	1/2/2020	1172	Male	35	4	Vaginal	Heath Facility	41	2	1	1	26	26	2	4	yes	1	29	1	1	4	4	Labor	48	157	1.57	Biomass		1	2	4	3100	1	2	2	0	0	20-34	Secondary	2	1	3	2	12	6	9	2
29	1	1	1/7/2021	3734	Female	35	2	Vaginal	Heath Facility	40	2	1	1	28	28	2	4	no			1	1	1	5	Unemployed	70	159	1.59	Low pollution	0	0	2	2	3300	1	2	1	0	0	20-34	Higher	3	1	2	1	2	2	4	2
30	1	1	1/2/2020	1173	Male	36	4	Vaginal	Heath Facility	40	2	1	1	28	28	2	9	no			2		1	4	Labor	84	155	1.55	Low pollution	0	0	2	4	3800	2	2	2	0	0	20-34	Secondary	2	1	3	2	4	2	3	2
31	1	1	1/7/2021	3735	Female	34	1	Vaginal	Heath Facility	40	2	1	1	20	20	2	4	yes	1	20	2		1	5	Unemployed	62	158	1.58	Low pollution	0	0	2	1	3000	1	2	1	0	0	20-34	Higher	3	1	1	1	1	2	4	2
32	1	1	1/2/2020	1177	Female	35	6	Vaginal	Home	40	2	1	1	33	33	2	5	yes	1	15	1	1	1	5	Professional	90	160	1.6	Low pollution	0	0	2	4	3500	2	2	2	0	0	20-34	Higher	3	1	3	2	4	2	4	2
33	1	1	1/7/2021	3736	Male	36	3	Vaginal	Heath Facility	40	2	1	1	24	24	2	6	yes	1	22	2		3	4	Unemployed	68	156	1.56	Kerosene	1		2	3	3000	2	2	1	0	0	20-34	Secondary	2	1	2	1	6	4	6	2
35	1	1	1/3/2020	1179	Female	36	1	Vaginal	Heath Facility	39	2	1	1	26	26	2	7	no			1	1	3	5	Unemployed	72	153	1.53	Kerosene	1		2	1	2800	2	2	1	0	0	20-34	Higher	3	1	1	1	2	4	8	2
36	1	1	2/7/2021	4258	Male	36	2	Vaginal	Heath Facility	40	2	1	1	33	33	2	5	no			1	1	1	5	Labor	90	163	1.63	Low pollution	0	0	2	2	3600	2	2	2	0	0	20-34	Higher	3	1	2	1	2	2	4	2
37	1	1	1/3/2020	1180	Female	36	2	Vaginal	Heath Facility	38	2	1	1	28	28	2	3	yes	1	12	2		1	5	Unemployed	60	162	1.62	Low pollution	0	0	2	2	2600	1	2	1	0	0	20-34	Higher	3	1	2	1	2	2	4	2
38	1	1	1/3/2020	1182	Male	38	6	Vaginal	Heath Facility	39	2	1	1	34	34	2	6	no			2		4	4	Unemployed	75	162	1.62	Biomass		1	2	4	4200	2	3	1	0	1	20-34	Secondary	2	1	3	2	12	6	9	2
39	1	1	1/11/2021	3740	Female	35	4	Vaginal	Heath Facility	40	2	1	1	31	31	2	7	yes	1	22	1	1	4	4	Labor	55	151	1.51	Biomass		1	2	4	3000	2	2	2	0	0	20-34	Secondary	2	1	3	2	12	6	9	2
40	1	1	1/3/2020	1186	Female	35	1	Vaginal	Home	40	2	1	2	19	19	2	10	yes	1	20	1	1	4	4	Unemployed	59	153	1.53	Biomass		1	2	1	3200	2	2	1	0	0	<20	Secondary	2	1	1	1	3	3	9	2
41	1	1	1/11/2021	3738	Female	36	1	C-section	Heath Facility	40	2	1	1	32	32	2	8	yes	1	30	2		1	5	Unemployed	60	170	1.7	Low pollution	0	0	2	1	3600	2	2	1	0	0	20-34	Higher	3	1	1	1	1	2	4	2
42	1	1	1/3/2020	1191	Female	37	6	Vaginal	Heath Facility	40	2	1	1	27	27	2	5	yes	1	24	1	1	5	3	Unemployed	93	159	1.59	Biomass		1	2	4	3000	2	2	1	0	0	20-34	Primary	1	1	3	2	12	6	6	1
43	1	1	1/11/2021	3739	Male	30	1	Vaginal	Heath Facility	37	2	1	2	31	31	2	3	no			2		1	5	Unemployed	65	160	1.6	Low pollution	0	0	1	1	1500	1	1	1	1	0	20-34	Higher	3	1	1	1	1	2	4	2
44	1	1	1/3/2020	1194	Male	34	6	Vaginal	Heath Facility	39	2	1	1	35	35	2	8	yes	1	10	2		4	4	Unemployed	90	158	1.58	Biomass		1	2	4	2800	2	2	1	0	0	35+	Secondary	2	2	3	2	12	9	9	2
45	1	1	1/11/2021	3741	Female	33	5	Vaginal	Heath Facility	40	2	1	1	37	37	2	4	yes	1	30	2		1	4	Unemployed	85	170	1.7	Low pollution	0	0	2	4	2400	1	1	1	1	0	35+	Secondary	2	2	3	2	4	3	3	2
46	1	1	1/3/2020	1196	Male	36	9	Vaginal	Heath Facility	40	2	1	1	35	35	2	8	no			2		5	3	Unemployed	61	165	1.65	Biomass		1	2	4	4000	2	3	1	0	1	35+	Primary	1	2	3	2	12	9	6	1
47	1	1	1/11/2021	3742	Male	37	2	Vaginal	Heath Facility	42	2	1	1	31	31	2	6	yes	1	28	2		1	5	Unemployed	55	153	1.53	Low pollution	0	0	2	2	3800	2	2	1	0	0	20-34	Higher	3	1	2	1	2	2	4	2
48	1	1	1/3/2020	1197	Female	36	2	Vaginal	Home	40	2	1	2	28	28	2	4	yes	1	29	2		1	5	Unemployed	70	154	1.54	Low pollution	0	0	2	2	3000	1	2	1	0	0	20-34	Higher	3	1	2	1	2	2	4	2
49	1	1	1/11/2021	3743	Male	35	1	Vaginal	Heath Facility	40	2	1	1	22	22	2	7	yes	1	18	1	1	1	4	Unemployed	53	158	1.58	Low pollution	0	0	2	1	3000	2	2	1	0	0	20-34	Secondary	2	1	1	1	1	2	3	2
51	1	1	1/11/2021	3744	Female	33	5	Vaginal	Heath Facility	40	2	1	2	32	32	2	6	no			1	1	1	4	Labor	59	166	1.66	Low pollution	0	0	2	4	3000	2	2	2	0	0	20-34	Secondary	2	1	3	2	4	2	3	2
53	1	1	1/3/2020	1201	Male	34	2	Vaginal	Home	40	2	1	2	21	21	2	3	yes	1	27	2		5	3	Unemployed	54	158	1.58	Biomass		1	2	2	2600	1	2	1	0	0	20-34	Primary	1	1	2	1	6	6	6	1
56	1	1	1/14/2021	4316	Male	36	5	C-section	Heath Facility	42	2	1	1	31	31	2	5	no			2		1	4	Unemployed	80	162	1.62	Low pollution	0	0	2	4	3300	2	2	1	0	0	20-34	Secondary	2	1	3	2	4	2	3	2
57	1	1	1/14/2021	3747	Female	36	2	Vaginal	Heath Facility	40	2	1	1	22	22	2	4	no			1	1	1	4	Unemployed	62	161	1.61	Low pollution	0	0	2	2	3100	1	2	1	0	0	20-34	Secondary	2	1	2	1	2	2	3	2
58	1	1	1/6/2020	1206	Female	36	4	Vaginal	Heath Facility	40	2	1	1	27	27	2	6	yes	1	7	2		4	4	Unemployed	62	163	1.63	Biomass		1	2	4	3000	2	2	1	0	0	20-34	Secondary	2	1	3	2	12	6	9	2
59	1	1	1/14/2021	3748	Female	34	3	Vaginal	Heath Facility	40	2	1	2	28	28	2	8	yes	1	30	1	1	3	4	Unemployed	78	164	1.64	Kerosene	1		2	3	3600	2	2	1	0	0	20-34	Secondary	2	1	2	1	6	4	6	2
60	1	1	1/6/2020	1211	Male	34	1	Vaginal	Heath Facility	38	2	1	1	22	22	2	5	yes	1	29	2		1	5	Unemployed	60	165	1.65	Low pollution	0	0	2	1	2600	2	2	1	0	0	20-34	Higher	3	1	1	1	1	2	4	2
61	1	1	1/14/2021	3749	Female	33	1	Vaginal	Heath Facility	41	2	1	2	20	20	2	4	yes	1	30	2		1	4	Unemployed	62	164	1.64	Low pollution	0	0	2	1	2400	1	1	1	1	0	20-34	Secondary	2	1	1	1	1	2	3	2
62	1	1	1/6/2020	1214	Male	36	3	Vaginal	Heath Facility	42	2	1	2	37	37	2	9	no			2		1	5	Professional	94	163	1.63	Low pollution	0	0	2	3	4500	2	3	2	0	1	35+	Higher	3	2	2	1	3	3	4	2
63	1	1	1/6/2020	1217	Female	33	1	Vaginal	Heath Facility	40	2	1	1	23	23	2	8	no			2		1	4	Unemployed	55	150	1.5	Low pollution	0	0	2	1	2500	2	2	1	0	0	20-34	Secondary	2	1	1	1	1	2	3	2
64	1	1	1/14/2021	3750	Male	34	1	C-section	Heath Facility	39	2	1	1	33	33	2	5	no			1	1	1	5	Unemployed	70	151	1.51	Low pollution	0	0	2	1	2900	2	2	1	0	0	20-34	Higher	3	1	1	1	1	2	4	2
65	1	1	1/6/2020	1220	Male	36	2	Vaginal	Home	40	2	1	1	22	22	2	5	yes	1	29	2		1	4	Labor	74	164	1.64	Low pollution	0	0	2	2	3200	2	2	2	0	0	20-34	Secondary	2	1	2	1	2	2	3	2
66	1	1	1/14/2021	3751	Male	36	1	C-section	Home	40	2	1	1	23	23	2	5	yes	1	21	1	1	1	5	Unemployed	62	163	1.63	Low pollution	0	0	2	1	3700	2	2	1	0	0	20-34	Higher	3	1	1	1	1	2	4	2
67	1	1	1/6/2020	1221	Female	35	1	Vaginal	Heath Facility	40	2	1	1	28	28	2	6	no			2		1	5	Professional	80	165	1.65	Low pollution	0	0	2	1	3200	2	2	2	0	0	20-34	Higher	3	1	1	1	1	2	4	2
68	1	1	1/14/2021	3752	Female	35	1	Vaginal	Heath Facility	38	2	1	1	19	19	2	8	yes	1	23	1	1	1	4	Unemployed	70	164	1.64	Low pollution	0	0	2	1	2800	2	2	1	0	0	<20	Secondary	2	1	1	1	1	1	3	2
69	1	1	1/6/2020	1224	Female	35	3	Vaginal	Heath Facility	39	2	1	2	34	34	2	6	no			2		1	5	Professional	90	158	1.58	Low pollution	0	0	2	3	3000	2	2	2	0	0	20-34	Higher	3	1	2	1	3	2	4	2
70	1	1	1/14/2021	3753	Female	36	2	Vaginal	Heath Facility	40	2	1	1	24	24	2	6	yes	1	24	2		1	5	Unemployed	61	165	1.65	Low pollution	0	0	2	2	3200	2	2	1	0	0	20-34	Higher	3	1	2	1	2	2	4	2
71	1	1	1/6/2020	1226	Male	35	3	Vaginal	Heath Facility	38	2	1	2	40	40	2	7	no			1	1	1	5	Professional	65	166	1.66	Low pollution	0	0	2	3	3500	2	2	2	0	0	35+	Higher	3	2	2	1	3	3	4	2
72	1	1	1/14/2021	4270	Male	36	1	C-section	Heath Facility	40	2	1	1	14	14	2	5	yes	1	14	2		1	5	Unemployed	48	155	1.55	Low pollution	0	0	2	1	3700	2	2	1	0	0	<20	Higher	3	1	1	1	1	1	4	2
73	1	1	1/6/2020	1230	Female	36	2	Vaginal	Heath Facility	40	2	1	2	22	22	2	3	yes	1	29	2		3	4	Unemployed	56	157	1.57	Kerosene	1		2	2	3000	1	2	1	0	0	20-34	Secondary	2	1	2	1	4	4	6	2
74	1	1	1/6/2020	1236	Male	33	1	Vaginal	Heath Facility	40	2	1	1	22	22	2	5	yes	1	19	2		5	4	Unemployed	63	153	1.53	Biomass		1	2	1	2000	2	1	1	1	0	20-34	Secondary	2	1	1	1	3	6	9	2
75	1	1	1/6/2020	1240	Female	38	4	Vaginal	Heath Facility	38	2	1	1	28	28	2	3	no			2		1	4	Unemployed	60	160	1.6	Low pollution	0	0	2	4	3700	1	2	1	0	0	20-34	Secondary	2	1	3	2	4	2	3	2
76	1	1	1/18/2021	3757	Female	35	3	Vaginal	Heath Facility	40	2	1	1	27	27	2	7	yes	1	20	2		1	4	Labor	58	150	1.5	Low pollution	0	0	2	3	2800	2	2	2	0	0	20-34	Secondary	2	1	2	1	3	2	3	2
77	1	1	1/6/2020	1237	Male	36	2	Vaginal	Heath Facility	40	2	1	1	32	32	2	40	no			2		1	5	Professional	64	147	1.47	Low pollution	0	0	2	2	3300	2	2	2	0	0	20-34	Higher	3	1	2	1	2	2	4	2
78	1	1	1/18/2021	3754	Female	34	3	Vaginal	Heath Facility	40	2	1	1	34	34	2	5	yes	1	30	1	1	1	5	Professional	79	170	1.7	Low pollution	0	0	2	3	2600	2	2	2	0	0	20-34	Higher	3	1	2	1	3	2	4	2
79	1	1	1/6/2020	1231	Male	33	1	Vaginal	Heath Facility	39	2	1	1	23	23	2	5	yes	1	27	2		1	5	Unemployed	50	161	1.61	Low pollution	0	0	2	1	2500	2	2	1	0	0	20-34	Higher	3	1	1	1	1	2	4	2
80	1	1	1/18/2021	3756	Female	37	3	C-section	Heath Facility	38	2	1	1	32	32	2	4	no			2		1	5	Professional	68	161	1.61	Low pollution	0	0	2	3	3500	1	2	2	0	0	20-34	Higher	3	1	2	1	3	2	4	2
81	1	1	1/18/2021	3755	Female	35	2	Vaginal	Heath Facility	40	2	1	2	27	27	2	4	yes	1	24	2		1	4	Unemployed	44	153	1.53	Low pollution	0	0	2	2	2800	1	2	1	0	0	20-34	Secondary	2	1	2	1	2	2	3	2
82	1	1	1/6/2020	1241	Female	34	1	Vaginal	Heath Facility	38	2	1	1	32	32	2	6	no			2		1	5	Professional	54	154	1.54	Low pollution	0	0	2	1	2600	2	2	2	0	0	20-34	Higher	3	1	1	1	1	2	4	2
83	1	1	1/18/2021	3758	Female	34	3	Vaginal	Heath Facility	39	2	1	1	30	30	2	6	no			2		1	4	Labor	62	163	1.63	Low pollution	0	0	2	3	3000	2	2	2	0	0	20-34	Secondary	2	1	2	1	3	2	3	2
84	1	1	1/6/2020	1246	Female	34	3	Vaginal	Heath Facility	38	2	1	2	22	22	2	38	yes	1	29	2		1	4	Labor	60	159	1.59	Low pollution	0	0	2	3	3600	2	2	2	0	0	20-34	Secondary	2	1	2	1	3	2	3	2
85	1	1	1/18/2021	3759	Female	36	4	Vaginal	Heath Facility	40	2	1	1	36	36	2	6	yes	1	20	2		1	5	Professional	65	159	1.59	Low pollution	0	0	2	4	3700	2	2	2	0	0	35+	Higher	3	2	3	2	4	3	4	2
86	1	1	1/6/2020	1249	Male	35	1	Vaginal	Heath Facility	40	2	1	1	29	29	2	6	no			1	2	1	5	Professional	71	153	1.53	Low pollution	0	0	2	1	2300	2	1	2	1	0	20-34	Higher	3	1	1	1	1	2	4	2
87	1	1	1/18/2021	3760	Male	35	9	Vaginal	Heath Facility	40	2	1	1	40	40	2	5	yes	1	23	2		5	4	Labor	64	153	1.53	Biomass		1	2	4	3200	2	2	2	0	0	35+	Secondary	2	2	3	2	12	9	9	2
88	1	1	1/6/2020	1250	Male	36	1	Vaginal	Heath Facility	40	2	1	2	28	28	2	8	yes	1	20	2		1	5	Unemployed	58	165	1.65	Low pollution	0	0	2	1	3500	2	2	1	0	0	20-34	Higher	3	1	1	1	1	2	4	2
89	1	1	1/18/2021	3761	Female	36	1	Vaginal	Heath Facility	40	2	1	1	24	24	2	10	no			2		1	5	Unemployed	69	170	1.7	Low pollution	0	0	2	1	2100	2	1	1	1	0	20-34	Higher	3	1	1	1	1	2	4	2
90	1	1	1/18/2021	3762	Female	36	1	Vaginal	Heath Facility	40	2	1	1	24	24	2	5	no			2		1	5	Unemployed	69	170	1.7	Low pollution	0	0	2	1	2100	2	1	1	1	0	20-34	Higher	3	1	1	1	1	2	4	2
91	1	1	1/18/2021	3763	Female	35	3	Vaginal	Heath Facility	40	2	1	2	33	33	2	3	no			2		1	4	Labor	58	166	1.66	Low pollution	0	0	2	3	3400	1	2	2	0	0	20-34	Secondary	2	1	2	1	3	2	3	2
92	1	1	1/9/2020	1253	Male	35	7	Vaginal	Heath Facility	40	2	1	1	35	35	2	8	yes	1	29	2		4	3	Labor	60	157	1.57	Biomass		1	2	4	3500	2	2	2	0	0	35+	Primary	1	2	3	2	12	9	6	1
93	1	1	12/9/2019	1257	Female	36	4	Vaginal	Heath Facility	40	2	1	1	32	32	2	7	yes	1	29	1	1	1	5	Professional	65	159	1.59	Low pollution	0	0	2	4	3600	2	2	2	0	0	20-34	Higher	3	1	3	2	4	2	4	2
94	1	1	1/9/2020	1260	Female	37	1	C-section	Heath Facility	39	2	1	1	26	26	2	12	yes	1	29	2		1	5	Unemployed	80	168	1.68	Low pollution	0	0	2	1	3400	2	2	1	0	0	20-34	Higher	3	1	1	1	1	2	4	2
95	1	1	1/18/2021	3764	Female	33	7	Vaginal	Heath Facility	40	2	1	1	35	35	2	5	yes	1	30	2		1	4	Labor	69	151	1.51	Low pollution	0	0	2	4	2900	2	2	2	0	0	35+	Secondary	2	2	3	2	4	3	3	2
96	1	1	1/9/2020	1265	Male	37	4	Vaginal	Heath Facility	42	2	1	1	30	30	2	10	yes	1	6	2		1	4	Labor	81	164	1.64	Low pollution	0	0	2	4	3600	2	2	2	0	0	20-34	Secondary	2	1	3	2	4	2	3	2
97	1	1	1/18/2021	3765	Female	33	2	Vaginal	Heath Facility	41	2	1	1	26	26	2	5	no			2		1	4	Labor	61	161	1.61	Low pollution	0	0	2	2	3000	2	2	2	0	0	20-34	Secondary	2	1	2	1	2	2	3	2
99	1	1	1/9/2020	1266	Male	37	4	Vaginal	Heath Facility	39	2	1	1	30	30	2	4	yes	1	27	2		5	3	Labor	80	159	1.59	Biomass		1	2	4	3600	1	2	2	0	0	20-34	Primary	1	1	3	2	12	6	6	1
101	1	1	1/9/2020	1273	Male	36	6	Vaginal	Heath Facility	40	2	1	2	31	31	2	3	yes	1	29	2		3	3	Labor	61	160	1.6	Kerosene	1		2	4	3700	1	2	2	0	0	20-34	Primary	1	1	3	2	8	4	4	1
102	1	1	1/9/2020	1271	Male	37	4	Vaginal	Heath Facility	40	2	1	1	33	33	2	5	yes	1	26	2		1	5	Unemployed	64	170	1.7	Low pollution	0	0	2	4	3500	2	2	1	0	0	20-34	Higher	3	1	3	2	4	2	4	2
103	1	1	1/9/2020	1275	Female	37	3	Vaginal	Heath Facility	40	2	1	1	24	24	2	3	yes	1	25	2		1	5	Unemployed	85	165	1.65	Low pollution	0	0	2	3	3200	1	2	1	0	0	20-34	Higher	3	1	2	1	3	2	4	2
104	1	1	1/21/2021	3767	Female	34	1	Vaginal	Heath Facility	40	2	1	3	21	21	2	5	no			1	1	1	4	Unemployed	54	150	1.5	Low pollution	0	0	2	1	2700	2	2	1	0	0	20-34	Secondary	2	1	1	1	1	2	3	2
105	1	1	1/9/2020	1276	Female	36	2	Vaginal	Heath Facility	40	2	1	2	23	23	2	3	yes	1	23	1	1	1	4	Unemployed	58	158	1.58	Low pollution	0	0	2	2	2300	1	1	1	1	0	20-34	Secondary	2	1	2	1	2	2	3	2
106	1	1	1/21/2021	3768	Male	34	1	Vaginal	Heath Facility	40	2	1	1	28	28	2	10	no			1	1	1	5	Unemployed	74	156	1.56	Low pollution	0	0	2	1	3100	2	2	1	0	0	20-34	Higher	3	1	1	1	1	2	4	2
108	1	1	1/21/2021	3769	Male	34	3	Vaginal	Heath Facility	40	2	1	1	30	30	2	5	no			2		1	5	Unemployed	108	169	1.69	Low pollution	0	0	2	3	3500	2	2	1	0	0	20-34	Higher	3	1	2	1	3	2	4	2
110	1	1	1/21/2021	3770	Female	34	3	Vaginal	Heath Facility	40	2	1	1	26	26	2	8	yes	1	29	2		1	5	Unemployed	50	160	1.6	Low pollution	0	0	2	3	3000	2	2	1	0	0	20-34	Higher	3	1	2	1	3	2	4	2
111	1	1	1/21/2021	3771	Male	35	4	Vaginal	Heath Facility	40	2	1	1	35	35	2	6	no			2		1	5	Labor	60	161	1.61	Low pollution	0	0	2	4	3400	2	2	2	0	0	35+	Higher	3	2	3	2	4	3	4	2
112	1	1	1/21/2021	3772	Female	36	4	Vaginal	Heath Facility	40	2	1	1	37	37	2	5	no			2		1	5	Professional	73	166	1.66	Low pollution	0	0	2	4	3500	2	2	2	0	0	35+	Higher	3	2	3	2	4	3	4	2
113	1	1	1/21/2021	3773	Male	32	3	Vaginal	Heath Facility	37	2	1	1	33	33	2	4	no			2		1	5	Unemployed	65	162	1.62	Low pollution	0	0	1	3	2600	1	2	1	0	0	20-34	Higher	3	1	2	1	3	2	4	2
114	1	1	1/13/2020	1281	Female	35	3	Vaginal	Heath Facility	38	2	1	1	39	39	2	9	no			2		1	5	Unemployed	105	166	1.66	Low pollution	0	0	2	3	3500	2	2	1	0	0	35+	Higher	3	2	2	1	3	3	4	2
115	1	1	1/21/2021	3774	Female	35	2	Vaginal	Heath Facility	42	2	1	1	27	27	2	5	no			2		1	5	Professional	79	163	1.63	Low pollution	0	0	2	2	3300	2	2	2	0	0	20-34	Higher	3	1	2	1	2	2	4	2
117	1	1	1/13/2020	1285	Male	35	4	Vaginal	Heath Facility	38	2	1	1	25	25	2	3	no			1	1	3	5	Professional	55	163	1.63	Kerosene	1		2	4	3000	1	2	2	0	0	20-34	Higher	3	1	3	2	8	4	8	2
118	1	1	1/25/2021	3776	Male	33	5	Vaginal	Heath Facility	39	2	1	2	32	32	2	4	no			2		1	5	Unemployed	75	154	1.54	Low pollution	0	0	2	4	3200	1	2	1	0	0	20-34	Higher	3	1	3	2	4	2	4	2
119	1	1	1/25/2021	3777	Male	35	4	Vaginal	Heath Facility	40	2	1	1	37	37	2	6	yes	1	30	2		1	5	Labor	55	152	1.52	Low pollution	0	0	2	4	3600	2	2	2	0	0	35+	Higher	3	2	3	2	4	3	4	2
120	1	1	1/25/2021	3778	Male	33	1	Vaginal	Heath Facility	39	2	1	1	24	24	2	4	no			2		1	4	Labor	60	151	1.51	Low pollution	0	0	2	1	2800	1	2	2	0	0	20-34	Secondary	2	1	1	1	1	2	3	2
121	1	1	1/13/2020	1287	Male	38	5	Vaginal	Heath Facility	40	2	1	1	30	30	2	6	yes	1	29	1	1	1	5	Labor	97	166	1.66	Low pollution	0	0	2	4	4800	2	3	2	0	1	20-34	Higher	3	1	3	2	4	2	4	2
122	1	1	1/13/2020	1291	Female	35	6	Vaginal	Heath Facility	39	2	1	1	29	29	2	2	yes	1	29	2		4	4	Unemployed	46	152	1.52	Biomass		1	2	4	2500	1	2	1	0	0	20-34	Secondary	2	1	3	2	12	6	9	2
123	1	1	1/25/2021	3781	Female	37	7	Vaginal	Heath Facility	41	2	1	2	35	35	2	7	yes	1	21	2		5	3	Unemployed	86	160	1.6	Biomass		1	2	4	3100	2	2	1	0	0	35+	Primary	1	2	3	2	12	9	6	1
125	1	1	1/13/2020	1295	Male	36	5	Vaginal	Heath Facility	38	2	1	1	35	35	2	7	no			2		1	5	Labor	71	154	1.54	Low pollution	0	0	2	4	2500	2	2	2	0	0	35+	Higher	3	2	3	2	4	3	4	2
126	1	1	1/25/2021	3782	Male	36	5	Vaginal	Heath Facility	40	2	1	1	30	30	2	5	yes	1	30	1	1	1	4	Unemployed	58	154	1.54	Low pollution	0	0	2	4	2600	2	2	1	0	0	20-34	Secondary	2	1	3	2	4	2	3	2
127	1	1	1/13/2020	1298	Female	37	2	Vaginal	Heath Facility	41	2	1	1	32	32	2	10				2		1	5	Unemployed	89	158	1.58	Low pollution	0	0	2	2	3200	2	2	1	0	0	20-34	Higher	3	1	2	1	2	2	4	2
128	1	1	1/25/2021	3783	Female	37	1	Vaginal	Heath Facility	40	2	1	1	20	20	2	3	yes	1	26	2		1	4	Unemployed	67	160	1.6	Low pollution	0	0	2	1	3700	1	2	1	0	0	20-34	Secondary	2	1	1	1	1	2	3	2
129	1	1	1/25/2021	3784	Female	35	2	Vaginal	Heath Facility	40	2	1	1	29	29	2	6	no			1	2	1	5	Unemployed	67	165	1.65	Low pollution	0	0	2	2	2900	2	2	1	0	0	20-34	Higher	3	1	2	1	2	2	4	2
130	1	1	1/13/2020	1301	Male	36	2	Vaginal	Heath Facility	40	2	1	2	22	22	2	5	yes	1	9	2		1	4	Unemployed	68	165	1.65	Low pollution	0	0	2	2	3600	2	2	1	0	0	20-34	Secondary	2	1	2	1	2	2	3	2
131	1	1	1/13/2020	1293	Female	36	1	C-section	Heath Facility	40	2	1	1	31	31	2	15	yes	1	29	1	1	1	5	Professional	70	159	1.59	Low pollution	0	0	2	1	3800	2	2	2	0	0	20-34	Higher	3	1	1	1	1	2	4	2
133	1	1	1/13/2020	1308	Male	38	4	Vaginal	Heath Facility	42	2	1	1	32	32	2	5	yes	1	1	2		4	4	Unemployed	74	158	1.58	Biomass		1	2	4	3400	2	2	1	0	0	20-34	Secondary	2	1	3	2	12	6	9	2
134	1	1	1/25/2021	3785	Male	33	4	Vaginal	Heath Facility	42	2	1	2	25	25	2	5	yes	1	30	2		1	4	Unemployed	70	153	1.53	Low pollution	0	0	2	4	3800	2	2	1	0	0	20-34	Secondary	2	1	3	2	4	2	3	2
135	1	1	1/13/2020	1311	Male	35	2	Vaginal	Heath Facility	40	2	1	1	40	40	2	6	no			2		1	5	Unemployed	80	162	1.62	Low pollution	0	0	2	2	3300	2	2	1	0	0	35+	Higher	3	2	2	1	2	3	4	2
136	1	1	1/25/2021	3786	Male	35	5	Vaginal	Heath Facility	40	2	1	1	37	37	2	4	no			2		3	4	Unemployed	86	159	1.59	Kerosene	1		2	4	3400	1	2	1	0	0	35+	Secondary	2	2	3	2	8	6	6	2
137	1	1	1/13/2020	1314	Female	37	1	Vaginal	Heath Facility	40	2	1	3	40	40	2	8	no			2		1	5	Professional	68	156	1.56	Low pollution	0	0	2	1	3000	2	2	2	0	0	35+	Higher	3	2	1	1	1	3	4	2
139	1	1	1/25/2021	3788	Female	34	7	Vaginal	Heath Facility	40	2	1	2	30	30	2	4	yes	1	30	2		4	3	Unemployed	48	151	1.51	Biomass		1	2	4	3200	1	2	1	0	0	20-34	Primary	1	1	3	2	12	6	6	1
140	1	1	1/13/2020	1316	Female	35	3	Vaginal	Heath Facility	40	2	1	2	35	35	2	6	no			2		1	5	Unemployed	53	158	1.58	Low pollution	0	0	2	3	3000	2	2	1	0	0	35+	Higher	3	2	2	1	3	3	4	2
141	1	1	1/25/2021	3789	Female	35	2	Vaginal	Heath Facility	39	2	1	2	21	21	2	5	yes	1	15	2		1	5	Unemployed	62	161	1.61	Low pollution	0	0	2	2	2900	2	2	1	0	0	20-34	Higher	3	1	2	1	2	2	4	2
142	1	1	1/13/2020	1317	Female	35	2	C-section	Heath Facility	40	2	1	1	30	30	2	6	no			2		1	5	Unemployed	93	157	1.57	Low pollution	0	0	2	2	3200	2	2	1	0	0	20-34	Higher	3	1	2	1	2	2	4	2
143	1	1	1/25/2021	3790	Male	36	3	Vaginal	Heath Facility	40	2	1	2	29	29	2	6	yes	1	28	2		1	4	Unemployed	48	152	1.52	Low pollution	0	0	2	3	3000	2	2	1	0	0	20-34	Secondary	2	1	2	1	3	2	3	2
145	1	1	1/26/2021	3791	Female	36	1	Vaginal	Heath Facility	42	2	1	1	21	21	2	5	yes	1	10	1	1	1	5	Unemployed	46	153	1.53	Low pollution	0	0	2	1	3000	2	2	1	0	0	20-34	Higher	3	1	1	1	1	2	4	2
146	1	1	1/13/2020	1323	Female	33	5	Vaginal	Home	40	2	1	2	31	31	2	5	yes	1	27	2		4	5	Unemployed	53	163	1.63	Biomass		1	2	4	2800	2	2	1	0	0	20-34	Higher	3	1	3	2	12	6	12	2
147	1	1	1/13/2020	1325	Male	35	2	Vaginal	Heath Facility	40	2	1	1	24	24	2	10	yes	1	10	2		1	5	Professional	59	158	1.58	Low pollution	0	0	2	2	3000	2	2	2	0	0	20-34	Higher	3	1	2	1	2	2	4	2
148	1	1	1/13/2020	1321	Female	36	2	Vaginal	Heath Facility	40	2	1	2	29	29	2	10	yes	1	29	1	1	1	5	Professional	86	165	1.65	Low pollution	0	0	2	2	3100	2	2	2	0	0	20-34	Higher	3	1	2	1	2	2	4	2
149	1	1	1/26/2021	3792	Female	34	7	Vaginal	Heath Facility	40	2	1	1	42	42	2	10	no			1	1	3	5	Unemployed	64	155	1.55	Kerosene	1		2	4	3100	2	2	1	0	0	35+	Higher	3	2	3	2	8	6	8	2
150	1	1	1/13/2020	1327	Female	35	1	Vaginal	Home	40	2	1	2	32	32	2	5	no			1	3	1	5	Unemployed	73	165	1.65	Low pollution	0	0	2	1	3000	2	2	1	0	0	20-34	Higher	3	1	1	1	1	2	4	2
151	1	1	1/26/2021	3793	Female	35	2	Vaginal	Heath Facility	40	2	1	1	27	27	1	7	yes	1	30	2		1	5	Unemployed	72	157	1.57	Low pollution	0	0	2	2	3300	2	2	1	0	0	20-34	Higher	3	1	2	1	2	2	4	2
152	1	1	1/13/2020	1328	Female	36	1	Vaginal	Heath Facility	40	2	1	1	21	21	2	5	no			2		1	4	Unemployed	55	159	1.59	Low pollution	0	0	2	1	3000	2	2	1	0	0	20-34	Secondary	2	1	1	1	1	2	3	2
154	1	1	1/28/2021	3794	Female	35	3	Vaginal	Heath Facility	40	2	1	2	27	27	2	6	yes	1	30	2		1	5	Professional	65	158	1.58	Low pollution	0	0	2	3	3200	2	2	2	0	0	20-34	Higher	3	1	2	1	3	2	4	2
155	1	1	1/14/2020	2464	Male	36	1	C-section	Heath Facility	41	2	1	1	31	31	2	4	no			2		1	5	Labor	70	165	1.65	Low pollution	0	0	2	1	3400	1	2	2	0	0	20-34	Higher	3	1	1	1	1	2	4	2
156	1	1	1/28/2021	3795	Female	35	6	Vaginal	Home	40	2	1	1	35	35	2	4	yes	1	30	2		3	4	Labor	70	156	1.56	Kerosene	1		2	4	3700	1	2	2	0	0	35+	Secondary	2	2	3	2	8	6	6	2
157	1	1	1/14/2020	1330	Male	37	4	Vaginal	Heath Facility	42	2	1	1	33	33	2	5	yes	1	29	2		3	5	Professional	75	158	1.58	Kerosene	1		2	4	3000	2	2	2	0	0	20-34	Higher	3	1	3	2	8	4	8	2
158	1	1	1/28/2021	3796	Male	36	1	Vaginal	Heath Facility	39	2	1	1	22	22	2	5	yes	1	30	2		1	4	Unemployed	49	157	1.57	Low pollution	0	0	2	1	2700	2	2	1	0	0	20-34	Secondary	2	1	1	1	1	2	3	2
159	1	1	1/28/2021	3797	Male	34	1	Vaginal	Heath Facility	40	2	1	1	22	22	2	7	yes	1	12	1	2	1	4	Unemployed	49	157	1.57	Low pollution	0	0	2	1	3000	2	2	1	0	0	20-34	Secondary	2	1	1	1	1	2	3	2
160	1	1	1/14/2020	1335	Male	37	1	Vaginal	Heath Facility	40	2	1	1	20	20	2	6	yes	1	29	2		1	5	Professional	68	163	1.63	Low pollution	0	0	2	1	3400	2	2	2	0	0	20-34	Higher	3	1	1	1	1	2	4	2
161	1	1	1/28/2021	3798	Male	34	2	Vaginal	Heath Facility	38	2	1	1	27	27	2	5	no			2		1	5	Unemployed	73	164	1.64	Low pollution	0	0	2	2	2900	2	2	1	0	0	20-34	Higher	3	1	2	1	2	2	4	2
162	1	1	1/14/2020	1332	Female	34	1	Vaginal	Heath Facility	40	2	1	2	23	23	2	6	yes	1	18	1	1	3	5	Unemployed	60	156	1.56	Kerosene	1		2	1	3200	2	2	1	0	0	20-34	Higher	3	1	1	1	2	4	8	2
163	1	1	1/28/2021	3799	Male	34	1	Vaginal	Heath Facility	40	2	1	1	20	20	2	5	yes	1	27	2		1	4	Labor	58	161	1.61	Low pollution	0	0	2	1	3200	2	2	2	0	0	20-34	Secondary	2	1	1	1	1	2	3	2
164	1	1	1/14/2020	1337	Male	34	1	Vaginal	Heath Facility	40	2	1	1	20	20	2	7	yes	1	29	2		1	5	Unemployed	62	165	1.65	Low pollution	0	0	2	1	2500	2	2	1	0	0	20-34	Higher	3	1	1	1	1	2	4	2
165	1	1	1/16/2020	1339	Male	37	4	Vaginal	Heath Facility	38	2	1	1	32	32	2	5	no			2		1	4	Labor	70	152	1.52	Low pollution	0	0	2	4	2800	2	2	2	0	0	20-34	Secondary	2	1	3	2	4	2	3	2
167	1	1	1/16/2020	1343	Female	35	4	Vaginal	Heath Facility	39	2	1	1	22	22	2	5	no			2		3	3	Labor	79	160	1.6	Kerosene	1		2	4	3100	2	2	2	0	0	20-34	Primary	1	1	3	2	8	4	4	1
168	1	1	1/16/2020	2460	Female	35	2	C-section	Heath Facility	40	2	1	2	25	25	2	6	yes	2	25	1	1	1	3	Unemployed	85	162	1.62	Low pollution	0	0	2	2	3100	2	2	1	0	0	20-34	Primary	1	1	2	1	2	2	2	1
170	1	1	1/16/2020	1347	Female	36	6	Vaginal	Heath Facility	40	2	1	1	26	26	2	3	yes	1	29	2		4	4	Labor	52	150	1.5	Biomass		1	2	4	2500	1	2	2	0	0	20-34	Secondary	2	1	3	2	12	6	9	2
171	1	1	1/28/2021	4338	Male	36	2	C-section	Heath Facility	39	2	1	1	35	35	2	15	no			2		1	4	Unemployed	106	161	1.61	Low pollution	0	0	2	2	3600	2	2	1	0	0	35+	Secondary	2	2	2	1	2	3	3	2
172	1	1	1/29/2021	4024	Male	36	1	Vaginal	Heath Facility	40	2	1	1	24	24	2	8	no			1	3	1	5	Professional	85	167	1.67	Low pollution	0	0	2	1	3500	2	2	2	0	0	20-34	Higher	3	1	1	1	1	2	4	2
173	1	1	1/28/2021	4375	Male	36	1	Vaginal	Heath Facility	42	2	1	2	19	19	2	4	no			2		1	4	Unemployed	68	158	1.58	Low pollution	0	0	2	1	3200	1	2	1	0	0	<20	Secondary	2	1	1	1	1	1	3	2
174	1	1	1/17/2020	1348	Female	36	2	Vaginal	Heath Facility	42	2	1	2	29	29	2	8	yes	1	23	2		1	5	Unemployed	78	161	1.61	Low pollution	0	0	2	2	2500	2	2	1	0	0	20-34	Higher	3	1	2	1	2	2	4	2
175	1	1	1/17/2020	1352	Male	36	1	Vaginal	Heath Facility	40	2	1	2	23	23	2	4	yes	1	11	2		1	4	Unemployed	75	158	1.58	Low pollution	0	0	2	1	2900	1	2	1	0	0	20-34	Secondary	2	1	1	1	1	2	3	2
176	1	1	1/17/2020	1353	Female	36	3	Vaginal	Heath Facility	40	2	1	1	28	28	2	4	no			2		4	3	Unemployed	60	157	1.57	Biomass		1	2	3	2800	1	2	1	0	0	20-34	Primary	1	1	2	1	9	6	6	1
178	1	1	2/1/2021	4038	Female	35	3	Vaginal	Heath Facility	40	2	1	1	38	38	2	7	no			2		1	4	Labor	85	165	1.65	Low pollution	0	0	2	3	3500	2	2	2	0	0	35+	Secondary	2	2	2	1	3	3	3	2
179	1	1	1/17/2020	1360	Female	35	1	Vaginal	Heath Facility	40	2	1	2	23	23	2	5	yes	1	20	2		1	5	Labor	62	159	1.59	Low pollution	0	0	2	1	2900	2	2	2	0	0	20-34	Higher	3	1	1	1	1	2	4	2
180	1	1	1/17/2020	1364	Female	35	5	Vaginal	Heath Facility	40	2	1	2	25	25	2	6	yes	1	29	2		5	3	Unemployed	70	164	1.64	Biomass		1	2	4	3000	2	2	1	0	0	20-34	Primary	1	1	3	2	12	6	6	1
181	1	1	2/1/2021	4055	Female	35	3	Vaginal	Heath Facility	42	2	1	1	32	32	2	5	yes	1	28	2		1	5	Unemployed	72	159	1.59	Low pollution	0	0	2	3	3800	2	2	1	0	0	20-34	Higher	3	1	2	1	3	2	4	2
182	1	1	1/20/2020	1366	Male	33	1	Vaginal	Heath Facility	40	2	1	1	22	22	2	3	no			2		5	4	Labor	59	163	1.63	Biomass		1	2	1	3200	1	2	2	0	0	20-34	Secondary	2	1	1	1	3	6	9	2
183	1	1	1/20/2020	1368	Male	36	6	Vaginal	Heath Facility	40	2	1	1	40	40	2	4	no			2		5	5	Professional	91	160	1.6	Biomass		1	2	4	3000	1	2	2	0	0	35+	Higher	3	2	3	2	12	9	12	2
184	1	1	2/1/2021	4385	Female	33	1	Vaginal	Heath Facility	39	2	1	1	21	21	2	5	no			2		1	5	Unemployed	75	156	1.56	Low pollution	0	0	2	1	2400	2	1	1	1	0	20-34	Higher	3	1	1	1	1	2	4	2
185	1	1	1/20/2020	1369	Male	34	3	Vaginal	Heath Facility	38	2	1	1	28	28	2	7	yes	1	26	2		1	5	Unemployed	62	152	1.52	Low pollution	0	0	2	3	3200	2	2	1	0	0	20-34	Higher	3	1	2	1	3	2	4	2
186	1	1	2/4/2021	4056	Female	34	1	Vaginal	Heath Facility	40	2	1	1	30	30	1	6	no			2		1	5	Professional	79	163	1.63	Low pollution	0	0	2	1	3400	2	2	2	0	0	20-34	Higher	3	1	1	1	1	2	4	2
187	1	1	1/20/2020	1374	Male	36	2	Vaginal	Heath Facility	40	2	1	1	27	27	2	3	no			2		1	5	Unemployed	76	155	1.55	Low pollution	0	0	2	2	3800	1	2	1	0	0	20-34	Higher	3	1	2	1	2	2	4	2
188	1	1	2/4/2021	4057	Male	36	5	Vaginal	Heath Facility	40	2	1	1	37	37	2	40	yes	1	26	1	3	1	5	Unemployed	56	161	1.61	Low pollution	0	0	2	4	3700	2	2	1	0	0	35+	Higher	3	2	3	2	4	3	4	2
189	1	1	1/20/2020	1381	Male	36	2	Vaginal	Heath Facility	38	2	1	1	28	28	2	9	yes	1	29	2		1	5	Labor	71	148	1.48	Low pollution	0	0	2	2	3500	2	2	2	0	0	20-34	Higher	3	1	2	1	2	2	4	2
190	1	1	2/4/2021	4058	Male	33	1	Vaginal	Heath Facility	38	2	1	2	18	18	2	4	yes	1	25	2		1	4	Labor	58	156	1.56	Low pollution	0	0	2	1	2200	1	1	2	1	0	<20	Secondary	2	1	1	1	1	1	3	2
191	1	1	1/20/2020	1384	Female	35	1	C-section	Heath Facility	39	2	1	1	30	30	2	8	no			2		1	5	Labor	95	160	1.6	Low pollution	0	0	2	1	3200	2	2	2	0	0	20-34	Higher	3	1	1	1	1	2	4	2
192	1	1	2/4/2021	4059	Male	37	1	Vaginal	Heath Facility	40	2	1	1	19	19	2	4	yes	1	30	2		1	4	Labor	58	160	1.6	Low pollution	0	0	2	1	3200	1	2	2	0	0	<20	Secondary	2	1	1	1	1	1	3	2
193	1	1	1/20/2020	1376	Male	36	2	Vaginal	Heath Facility	40	2	1	1	28	28	2	10	yes	1	29	2		1	4	Unemployed	72	161	1.61	Low pollution	0	0	2	2	3000	2	2	1	0	0	20-34	Secondary	2	1	2	1	2	2	3	2
194	1	1	2/4/2021	4060	Female	34	1	Vaginal	Heath Facility	40	2	1	1	23	23	2	5	yes	1	24	1	1	1	4	Labor	55	165	1.65	Low pollution	0	0	2	1	4600	2	3	2	0	1	20-34	Secondary	2	1	1	1	1	2	3	2
195	1	1	1/20/2020	1387	Female	36	1	Vaginal	Heath Facility	41	2	1	1	32	32	2	11	no			2		1	5	Professional	103	169	1.69	Low pollution	0	0	2	1	3200	2	2	2	0	0	20-34	Higher	3	1	1	1	1	2	4	2
196	1	1	2/4/2021	4061	Female	35	3	Vaginal	Heath Facility	41	2	1	1	37	37	2	10	no			2		1	5	Unemployed	73	167	1.67	Low pollution	0	0	2	3	3000	2	2	1	0	0	35+	Higher	3	2	2	1	3	3	4	2
197	1	1	1/21/2020	1392	Female	36	2	Vaginal	Heath Facility	40	2	1	1	36	36	2	5	yes	1	29	2		1	5	Unemployed	59	158	1.58	Low pollution	0	0	2	2	2700	2	2	1	0	0	35+	Higher	3	2	2	1	2	3	4	2
198	1	1	1/20/2020	1397	Male	37	7	Vaginal	Heath Facility	40	2	1	1	37	37	2	7	yes	1	29	2		4	4	Labor	58	156	1.56	Biomass		1	2	4	3500	2	2	2	0	0	35+	Secondary	2	2	3	2	12	9	9	2
199	1	1	1/20/2020	1399	Male	36	1	Vaginal	Heath Facility	42	2	1	2	23	23	2	6	yes	1	2	2		1	4	Labor	70	156	1.56	Low pollution	0	0	2	1	3000	2	2	2	0	0	20-34	Secondary	2	1	1	1	1	2	3	2
200	1	1	2/4/2021	4062	Male	35	4	Vaginal	Heath Facility	40	2	1	1	26	26	2	7	yes	1	15	2		1	5	Labor	96	166	1.66	Low pollution	0	0	2	4	3100	2	2	2	0	0	20-34	Higher	3	1	3	2	4	2	4	2
201	1	1	1/21/2020	1404	Male	35	6	Vaginal	Heath Facility	42	2	1	2	28	28	2	6	yes	1	29	2		1	3	Unemployed	65	158	1.58	Low pollution	0	0	2	4	3500	2	2	1	0	0	20-34	Primary	1	1	3	2	4	2	2	1
202	1	1	1/21/2020	1409	Male	36	1	Vaginal	Heath Facility	40	2	1	2	20	20	2	6	yes	1	20	2		1	4	Unemployed	65	164	1.64	Low pollution	0	0	2	1	3100	2	2	1	0	0	20-34	Secondary	2	1	1	1	1	2	3	2
203	1	1	1/20/2020	2451	Female	33	1	Vaginal	Heath Facility	40	2	1	2	18	18	2	5	yes	1	26	1	1	3	4	Labor	60	158	1.58	Kerosene	1		2	1	2500	2	2	2	0	0	<20	Secondary	2	1	1	1	2	2	6	2
204	1	1	1/21/2020	1414	Female	37	3	Vaginal	Heath Facility	42	2	1	1	38	38	2	6	no			2		1	5	Unemployed	85	162	1.62	Low pollution	0	0	2	3	4000	2	3	1	0	1	35+	Higher	3	2	2	1	3	3	4	2
205	1	1	1/21/2020	1415	Female	35	5	Vaginal	Heath Facility	39	2	1	1	35	35	2	6	yes	1	29	2		1	5	Labor	75	157	1.57	Low pollution	0	0	2	4	3500	2	2	2	0	0	35+	Higher	3	2	3	2	4	3	4	2
206	1	1	1/21/2020	1418	Male	35	1	Vaginal	Heath Facility	40	2	1	1	30	30	2	10	no			2		1	4	Labor	64	163	1.63	Low pollution	0	0	2	1	4200	2	3	2	0	1	20-34	Secondary	2	1	1	1	1	2	3	2
207	1	1	1/21/2020	1420	Male	35	5	Vaginal	Heath Facility	40	2	1	1	30	30	2	9	yes	1	24	2		1	4	Unemployed	70	161	1.61	Low pollution	0	0	2	4	3100	2	2	1	0	0	20-34	Secondary	2	1	3	2	4	2	3	2
208	1	1	1/21/2020	1423	Female	34	6	Vaginal	Heath Facility	39	2	1	1	30	30	2	2	yes	1	29	1	1	4	4	Labor	54	161	1.61	Biomass		1	2	4	2700	1	2	2	0	0	20-34	Secondary	2	1	3	2	12	6	9	2
209	1	1	1/23/2020	1426	Female	34	1	Vaginal	Heath Facility	39	2	1	1	33	33	2	5	yes	1	29	1	1	1	5	Unemployed	63	168	1.68	Low pollution	0	0	2	1	2500	2	2	1	0	0	20-34	Higher	3	1	1	1	1	2	4	2
210	1	1	1/23/2020	1427	Male	37	5	Vaginal	Heath Facility	40	2	1	1	41	41	2	7	no			2		1	5	Labor	103	166	1.66	Low pollution	0	0	2	4	4400	2	3	2	0	1	35+	Higher	3	2	3	2	4	3	4	2
211	1	1	1/23/2020	1432	Female	35	2	Vaginal	Heath Facility	38	2	1	1	30	30	2	10	yes	1	29	2		1	5	Unemployed	73	164	1.64	Low pollution	0	0	2	2	2600	2	2	1	0	0	20-34	Higher	3	1	2	1	2	2	4	2
212	1	1	1/23/2020	1434	Female	35	1	Vaginal	Heath Facility	40	2	1	1	27	27	2	7	no			2		3	5	Labor	68	166	1.66	Kerosene	1		2	1	3000	2	2	2	0	0	20-34	Higher	3	1	1	1	2	4	8	2
213	1	1	1/23/2020	1435	Female	36	2	Vaginal	Heath Facility	40	2	1	1	36	36	2	4	no			2		1	5	Unemployed	70	165	1.65	Low pollution	0	0	2	2	3600	1	2	1	0	0	35+	Higher	3	2	2	1	2	3	4	2
214	1	1	1/23/2020	1438	Female	36	2	Vaginal	Heath Facility	40	2	1	1	29	29	2	9	yes	1	23	2		1	5	Unemployed	74	158	1.58	Low pollution	0	0	2	2	3000	2	2	1	0	0	20-34	Higher	3	1	2	1	2	2	4	2
215	1	1	1/23/2020	1441	Female	35	1	Vaginal	Heath Facility	39	2	1	2	18	18	2	7	yes	1	27	2		1	4	Unemployed	60	153	1.53	Low pollution	0	0	2	1	3300	2	2	1	0	0	<20	Secondary	2	1	1	1	1	1	3	2
216	1	1	1/23/2020	1443	Male	37	3	Vaginal	Home	40	2	1	1	30	30	2	6	no			2		5	4	Unemployed	58	162	1.62	Biomass		1	2	3	3000	2	2	1	0	0	20-34	Secondary	2	1	2	1	9	6	9	2
218	1	1	2/8/2021	4065	Female	35	1	Vaginal	Heath Facility	39	2	1	1	27	27	2	6	no			2		1	5	Professional	86	170	1.7	Low pollution	0	0	2	1	3600	2	2	2	0	0	20-34	Higher	3	1	1	1	1	2	4	2
219	1	1	2/8/2021	4066	Female	37	3	Vaginal	Heath Facility	40	2	1	1	30	30	2	4	yes	1	24	2		1	5	Unemployed	60	159	1.59	Low pollution	0	0	2	3	3200	1	2	1	0	0	20-34	Higher	3	1	2	1	3	2	4	2
220	1	1	1/24/2020	1444	Male	33	4	Vaginal	Heath Facility	40	2	1	1	35	35	2	6	no			2		5	4	Labor	58	153	1.53	Biomass		1	2	4	2500	2	2	2	0	0	35+	Secondary	2	2	3	2	12	9	9	2
222	1	1	2/8/2021	4067	Female	35	2	Vaginal	Heath Facility	40	2	1	1	21	21	2	5	no			2		1	4	Unemployed	57	154	1.54	Low pollution	0	0	2	2	2800	2	2	1	0	0	20-34	Secondary	2	1	2	1	2	2	3	2
223	1	1	1/24/2020	1452	Male	37	3	Vaginal	Heath Facility	42	2	1	1	30	30	2	5	yes	1	25	1	1	1	4	Labor	75	156	1.56	Low pollution	0	0	2	3	4300	2	3	2	0	1	20-34	Secondary	2	1	2	1	3	2	3	2
224	1	1	2/8/2021	4068	Female	34	4	Vaginal	Heath Facility	40	2	1	1	25	25	2	2	yes	1	24	2		1	5	Professional	43	156	1.56	Low pollution	0	0	2	4	2900	1	2	2	0	0	20-34	Higher	3	1	3	2	4	2	4	2
225	1	1	1/24/2020	1455	Female	37	1	Vaginal	Heath Facility	40	2	1	2	19	19	2	7	yes	1	25	2		4	4	Unemployed	59	160	1.6	Biomass		1	2	1	2900	2	2	1	0	0	<20	Secondary	2	1	1	1	3	3	9	2
226	1	1	2/8/2021	4069	Male	37	2	Vaginal	Heath Facility	39	2	1	1	20	20	2	5	yes	1	26	2		1	4	Unemployed	59	166	1.66	Low pollution	0	0	2	2	3200	2	2	1	0	0	20-34	Secondary	2	1	2	1	2	2	3	2
227	1	1	1/24/2020	1458	Male	36	3	Vaginal	Heath Facility	40	2	1	1	33	33	2	7	yes	1	10	1	1	1	5	Professional	59	159	1.59	Low pollution	0	0	2	3	3600	2	2	2	0	0	20-34	Higher	3	1	2	1	3	2	4	2
229	1	1	1/23/2020	1461	Female	37	2	Vaginal	Heath Facility	40	2	1	2	22	22	2	5	no			2		1	4	Unemployed	74	169	1.69	Low pollution	0	0	2	2	3300	2	2	1	0	0	20-34	Secondary	2	1	2	1	2	2	3	2
230	1	1	2/11/2021	3434	Male	35	3	C-section	Heath Facility	40	2	1	1	35	35	2	5	yes	1	28	2		1	5	Professional	73	175	1.75	Low pollution	0	0	2	3	3300	2	2	2	0	0	35+	Higher	3	2	2	1	3	3	4	2
231	1	1	2/11/2021	4382	Male	35	1	C-section	Heath Facility	37	2	1	2	32	32	2	6	no			2		1	5	Professional	95	158	1.58	Low pollution	0	0	1	1	3500	2	2	2	0	0	20-34	Higher	3	1	1	1	1	2	4	2
232	1	1	2/11/2021	4120	Male	34	3	Vaginal	Heath Facility	40	2	1	1	28	28	2	5	no			2		1	5	Labor	72	153	1.53	Low pollution	0	0	2	3	3200	2	2	2	0	0	20-34	Higher	3	1	2	1	3	2	4	2
233	1	1	1/24/2020	1463	Male	36	6	Vaginal	Heath Facility	40	2	1	2	35	35	2	4	yes	1	1	2		4	3	Unemployed	48	155	1.55	Biomass		1	2	4	3000	1	2	1	0	0	35+	Primary	1	2	3	2	12	9	6	1
234	1	1	2/11/2021	4121	Female	35	2	Vaginal	Heath Facility	40	2	1	1	22	22	2	40	yes	1	24	1	1	1	4	Labor	74	162	1.62	Low pollution	0	0	2	2	3700	2	2	2	0	0	20-34	Secondary	2	1	2	1	2	2	3	2
235	1	1	2/11/2021	4122	Female	34	2	Vaginal	Heath Facility	40	2	1	1	35	35	2	5	no			2		1	5	Labor	112	170	1.7	Low pollution	0	0	2	2	3000	2	2	2	0	0	35+	Higher	3	2	2	1	2	3	4	2
236	1	1	2/11/2021	4123	Male	34	1	Vaginal	Heath Facility	40	2	1	1	18	18	2	40	yes	1	25	2		1	4	Unemployed	53	153	1.53	Low pollution	0	0	2	1	3100	2	2	1	0	0	<20	Secondary	2	1	1	1	1	1	3	2
237	1	1	1/27/2020	1467	Female	35	1	Vaginal	Heath Facility	40	2	1	1	39	39	2	10	no			2		1	5	Professional	61	163	1.63	Low pollution	0	0	2	1	2600	2	2	2	0	0	35+	Higher	3	2	1	1	1	3	4	2
238	1	1	2/11/2021	4124	Female	33	3	Vaginal	Heath Facility	39	2	1	2	30	30	2	7	no			2		1	5	Unemployed	72	168	1.68	Low pollution	0	0	2	3	2700	2	2	1	0	0	20-34	Higher	3	1	2	1	3	2	4	2
239	1	1	1/27/2020	1471	Female	34	1	Vaginal	Heath Facility	40	2	1	1	33	33	2	4	no			2		1	4	Labor	78	158	1.58	Low pollution	0	0	2	1	3100	1	2	2	0	0	20-34	Secondary	2	1	1	1	1	2	3	2
240	1	1	1/27/2020	1476	Male	34	1	Vaginal	Heath Facility	40	2	1	1	25	25	2	4	no			2		1	5	Professional	65	154	1.54	Low pollution	0	0	2	1	2900	1	2	2	0	0	20-34	Higher	3	1	1	1	1	2	4	2
241	1	1	2/11/2021	4135	Female	35	3	Vaginal	Heath Facility	40	2	1	2	28	28	2	4	no			2		3	4	Unemployed	50	146	1.46	Kerosene	1		2	3	3000	1	2	1	0	0	20-34	Secondary	2	1	2	1	6	4	6	2
242	1	1	3/11/2021	4407	Female	33	2	Vaginal	Heath Facility	39	2	1	1	32	32	2	4	no			1	1	1	5	Professional	65	153	1.53	Low pollution	0	0	2	2	2600	1	2	2	0	0	20-34	Higher	3	1	2	1	2	2	4	2
243	1	1	1/27/2020	1481	Female	38	3	Vaginal	Home	40	2	1	1	30	30	2	5	yes	1	18	2		3	4	Unemployed	63	150	1.5	Kerosene	1		2	3	3200	2	2	1	0	0	20-34	Secondary	2	1	2	1	6	4	6	2
244	1	1	1/27/2020	1483	Female	37	2	Vaginal	Home	40	2	1	2	18	18	2	3	yes	1	29	1	3	4	4	Labor	62	157	1.57	Biomass		1	2	2	3200	1	2	2	0	0	<20	Secondary	2	1	2	1	6	3	9	2
245	1	1	1/27/2020	1487	Female	34	4	Vaginal	Heath Facility	41	2	1	1	32	32	2	3	no			2		1	4	Unemployed	47	146	1.46	Low pollution	0	0	2	4	2500	1	2	1	0	0	20-34	Secondary	2	1	3	2	4	2	3	2
246	1	1	1/27/2020	1488	Female	35	2	Vaginal	Heath Facility	40	2	1	1	25	25	2	1	yes	1	29	2		1	5	Unemployed	87	171	1.71	Low pollution	0	0	2	2	3300	1	2	1	0	0	20-34	Higher	3	1	2	1	2	2	4	2
247	1	1	2/15/2021	4136	Female	35	1	Vaginal	Heath Facility	40	2	1	1	29	29	2	7	no			1	1	1	5	Unemployed	60	160	1.6	Low pollution	0	0	2	1	3200	2	2	1	0	0	20-34	Higher	3	1	1	1	1	2	4	2
249	1	1	1/27/2020	1490	Male	36	2	C-section	Heath Facility	40	2	1	1	24	24	2	6	yes	1	29	2		1	5	Professional	83	160	1.6	Low pollution	0	0	2	2	4100	2	3	2	0	1	20-34	Higher	3	1	2	1	2	2	4	2
250	1	1	1/27/2020	1491	Female	35	6	Vaginal	Heath Facility	40	2	1	1	45	45	2	8	no			2		1	4	Labor	85	164	1.64	Low pollution	0	0	2	4	2500	2	2	2	0	0	35+	Secondary	2	2	3	2	4	3	3	2
251	1	1	2/15/2021	4138	Female	38	2	Vaginal	Heath Facility	40	2	1	1	35	35	2	7	no			2		1	4	Labor	58	153	1.53	Low pollution	0	0	2	2	2900	2	2	2	0	0	35+	Secondary	2	2	2	1	2	3	3	2
252	1	1	1/27/2020	1492	Female	34	1	Vaginal	Heath Facility	40	2	1	1	22	22	2	5	no			1	1	1	5	Labor	92	163	1.63	Low pollution	0	0	2	1	3300	2	2	2	0	0	20-34	Higher	3	1	1	1	1	2	4	2
253	1	1	2/15/2021	4027	Female	37	4	C-section	Heath Facility	38	2	1	1	28	28	2	6	no			2		3	4	Labor	88	148	1.48	Kerosene	1		2	4	2700	2	2	2	0	0	20-34	Secondary	2	1	3	2	8	4	6	2
254	1	1	1/27/2020	1496	Male	37	4	Vaginal	Heath Facility	40	2	1	1	29	29	2	7	yes	1	29	1	1	4	4	Labor	85	172	1.72	Biomass		1	2	4	4100	2	3	2	0	1	20-34	Secondary	2	1	3	2	12	6	9	2
255	1	1	2/15/2021	4139	Male	36	1	C-section	Heath Facility	40	2	1	1	35	35	2	12	no			2		1	5	Professional	69	167	1.67	Low pollution	0	0	2	1	3800	2	2	2	0	0	35+	Higher	3	2	1	1	1	3	4	2
256	1	1	1/27/2020	1498	Male	35	3	Vaginal	Heath Facility	40	2	1	1	31	31	2	9	no			2		1	5	Professional	62	155	1.55	Low pollution	0	0	2	3	3100	2	2	2	0	0	20-34	Higher	3	1	2	1	3	2	4	2
258	1	1	1/30/2020	1511	Female	39	7	Vaginal	Home	40	2	1	1	35	35	2	10	yes	1	29	2		4	3	Unemployed	64	156	1.56	Biomass		1	2	4	3200	2	2	1	0	0	35+	Primary	1	2	3	2	12	9	6	1
259	1	1	2/18/2021	4256	Male	33	1	Vaginal	Heath Facility	42	2	1	1	19	19	2	4	no			2		1	4	Unemployed	53	154	1.54	Low pollution	0	0	2	1	2800	1	2	1	0	0	<20	Secondary	2	1	1	1	1	1	3	2
260	1	1	1/30/2020	1506	Male	36	7	Vaginal	Heath Facility	40	2	1	1	33	33	2	7	yes	1	26	2		4	4	Labor	69	157	1.57	Biomass		1	2	4	2700	2	2	2	0	0	20-34	Secondary	2	1	3	2	12	6	9	2
261	1	1	2/18/2021	4257	Male	36	2	Vaginal	Heath Facility	42	2	1	1	22	22	2	10	no			2		1	5	Unemployed	60	157	1.57	Low pollution	0	0	2	2	3400	2	2	1	0	0	20-34	Higher	3	1	2	1	2	2	4	2
262	1	1	1/30/2020	1512	Female	37	1	Vaginal	Heath Facility	40	2	1	2	24	24	2	4	yes	1	15	2		1	4	Unemployed	64	161	1.61	Low pollution	0	0	2	1	3000	1	2	1	0	0	20-34	Secondary	2	1	1	1	1	2	3	2
263	1	1	2/18/2021	4259	Male	33	2	Vaginal	Heath Facility	40	2	1	1	30	30	2	5	no			2		3	4	Unemployed	60	160	1.6	Kerosene	1		2	2	3100	2	2	1	0	0	20-34	Secondary	2	1	2	1	4	4	6	2
264	1	1	1/31/2020	1516	Male	36	1	Vaginal	Heath Facility	40	2	1	1	28	28	2	11	no			2		1	5	Professional	81	162	1.62	Low pollution	0	0	2	1	3100	2	2	2	0	0	20-34	Higher	3	1	1	1	1	2	4	2
267	1	1	2/18/2021	4431	Female	35	5	C-section	Heath Facility	40	2	1	1	36	36	2	7	no			2		1	5	Labor	70	156	1.56	Low pollution	0	0	2	4	2900	2	2	2	0	0	35+	Higher	3	2	3	2	4	3	4	2
268	1	1	1/31/2020	1521	Female	37	3	Vaginal	Heath Facility	42	2	1	1	35	35	2	8	yes	1	27	2		3	5	Professional	108	174	1.74	Kerosene	1		2	3	3400	2	2	2	0	0	35+	Higher	3	2	2	1	6	6	8	2
270	1	1	2/18/2021	4262	Male	34	2	Vaginal	Home	40	2	1	1	24	24	2	4	no			2		1	4	Unemployed	60	158	1.58	Low pollution	0	0	2	2	3500	1	2	1	0	0	20-34	Secondary	2	1	2	1	2	2	3	2
272	1	1	2/3/2020	1527	Female	36	1	Vaginal	Heath Facility	41	2	1	1	24	24	2	10	yes	1	18	1	1	1	5	Unemployed	78	162	1.62	Low pollution	0	0	2	1	3500	2	2	1	0	0	20-34	Higher	3	1	1	1	1	2	4	2
273	1	1	2/3/2020	1531	Female	36	4	Vaginal	Heath Facility	40	2	1	1	35	35	2	5	no			2		3	4	Unemployed	76	160	1.6	Kerosene	1		2	4	3100	2	2	1	0	0	35+	Secondary	2	2	3	2	8	6	6	2
274	1	1	2/3/2020	1523	Male	37	2	Vaginal	Heath Facility	41	2	1	1	29	29	2	5	no			1	1	1	5	Professional	69	152	1.52	Low pollution	0	0	2	2	3200	2	2	2	0	0	20-34	Higher	3	1	2	1	2	2	4	2
275	1	1	2/3/2020	1533	Male	35	6	Vaginal	Heath Facility	40	2	1	2	37	37	2	5	yes	1	29	2		4	4	Labor	120	174	1.74	Biomass		1	2	4	2700	2	2	2	0	0	35+	Secondary	2	2	3	2	12	9	9	2
276	1	1	2/3/2020	1534	Male	36	2	Vaginal	Heath Facility	40	2	1	2	26	26	2	5	yes	1	20	2		4	4	Unemployed	49	157	1.57	Biomass		1	2	2	3500	2	2	1	0	0	20-34	Secondary	2	1	2	1	6	6	9	2
278	1	1	2/3/2020	1536	Male	33	3	Vaginal	Heath Facility	40	2	1	1	31	31	2	6	no			2		1	5	Professional	65	159	1.59	Low pollution	0	0	2	3	3000	2	2	2	0	0	20-34	Higher	3	1	2	1	3	2	4	2
279	1	1	2/22/2021	4267	Female	34	3	Vaginal	Heath Facility	40	2	1	1	39	39	2	9	no			2		1	5	Unemployed	70	155	1.55	Low pollution	0	0	2	3	3100	2	2	1	0	0	35+	Higher	3	2	2	1	3	3	4	2
280	1	1	2/3/2020	1537	Female	37	3	Vaginal	Heath Facility	39	2	1	1	32	32	2	4	yes	1	24	2		1	4	Labor	74	154	1.54	Low pollution	0	0	2	3	3400	1	2	2	0	0	20-34	Secondary	2	1	2	1	3	2	3	2
281	1	1	2/18/2021	4268	Male	35	3	Vaginal	Heath Facility	39	2	1	2	33	33	2	4	no			2		1	4	Labor	74	156	1.56	Low pollution	0	0	2	3	2900	1	2	2	0	0	20-34	Secondary	2	1	2	1	3	2	3	2
282	1	1	1/3/2020	1540	Female	35	2	C-section	Heath Facility	40	2	1	1	28	28	2	3	no			2		1	5	Unemployed	75	158	1.58	Low pollution	0	0	2	2	2300	1	1	1	1	0	20-34	Higher	3	1	2	1	2	2	4	2
283	1	1	2/3/2020	1542	Female	35	1	Vaginal	Heath Facility	40	2	1	1	28	28	2	7	no			2		1	5	Unemployed	70	147	1.47	Low pollution	0	0	2	1	2600	2	2	1	0	0	20-34	Higher	3	1	1	1	1	2	4	2
286	1	1	2/22/2021	4272	Female	32	38	Vaginal	Heath Facility	38	2	1	1	26	26	2	5	no			2		1	5	Unemployed	54	155	1.55	Low pollution	0	0	2	4	2700	2	2	1	0	0	20-34	Higher	3	1	3	2	4	2	4	2
287	1	1	2/22/2021	4273	Female	33	1	Vaginal	Heath Facility	40	2	1	1	19	19	2	4	no			2		1	4	Unemployed	48	159	1.59	Low pollution	0	0	2	1	2900	1	2	1	0	0	<20	Secondary	2	1	1	1	1	1	3	2
288	1	1	2/3/2020	1552	Male	36	1	C-section	Heath Facility	40	2	1	1	26	26	2	5	yes	1	14	2		1	5	Professional	61	160	1.6	Low pollution	0	0	2	1	3300	2	2	2	0	0	20-34	Higher	3	1	1	1	1	2	4	2
289	1	1	2/3/2020	1553	Male	34	3	Vaginal	Heath Facility	40	2	1	1	31	31	2	8	no			2		1	5	Professional	61	161	1.61	Low pollution	0	0	2	3	3000	2	2	2	0	0	20-34	Higher	3	1	2	1	3	2	4	2
290	1	1	2/22/2021	4274	Male	36	6	Vaginal	Heath Facility	39	2	1	1	24	24	2	3	no			2		1	4	Unemployed	44	156	1.56	Low pollution	0	0	2	4	3400	1	2	1	0	0	20-34	Secondary	2	1	3	2	4	2	3	2
291	1	1	2/6/2020	1554	Male	35	1	Vaginal	Heath Facility	40	2	1	1	30	30	2	6	no			2		1	5	Unemployed	74	161	1.61	Low pollution	0	0	2	1	3300	2	2	1	0	0	20-34	Higher	3	1	1	1	1	2	4	2
292	1	1	2/22/2021	4275	Male	37	9	Vaginal	Heath Facility	40	2	1	1	35	35	2	7	no			2		1	5	Unemployed	68	154	1.54	Low pollution	0	0	2	4	3900	2	2	1	0	0	35+	Higher	3	2	3	2	4	3	4	2
295	1	1	2/6/2020	1559	Male	34	4	C-section	Heath Facility	37	2	1	1	29	29	2	8	no			1	1	1	5	Unemployed	51	151	1.51	Low pollution	0	0	1	4	2200	2	1	1	1	0	20-34	Higher	3	1	3	2	4	2	4	2
296	1	1	2/22/2021	4277	Male	35	2	Vaginal	Heath Facility	42	2	1	1	30	30	2	10	no			2		1	4	Unemployed	60	161	1.61	Low pollution	0	0	2	2	3900	2	2	1	0	0	20-34	Secondary	2	1	2	1	2	2	3	2
298	1	1	2/6/2020	1561	Female	36	3	Vaginal	Heath Facility	40	2	1	2	31	31	2	6	yes	1	29	2		1	4	Unemployed	64	155	1.55	Low pollution	0	0	2	3	3600	2	2	1	0	0	20-34	Secondary	2	1	2	1	3	2	3	2
299	1	1	2/6/2020	1563	Male	35	1	Vaginal	Heath Facility	39	2	1	1	25	25	2	9	yes	1	29	2		1	4	Unemployed	54	160	1.6	Low pollution	0	0	2	1	3500	2	2	1	0	0	20-34	Secondary	2	1	1	1	1	2	3	2
300	1	1	2/22/2021	4279	Male	37	6	Vaginal	Heath Facility	40	2	1	2	36	36	2	7	no			2		1	4	Labor	70	160	1.6	Low pollution	0	0	2	4	3400	2	2	2	0	0	35+	Secondary	2	2	3	2	4	3	3	2
301	1	1	2/22/2021	4280	Male	34	1	Vaginal	Heath Facility	40	2	1	1	20	20	2	3	no			1	1	1	4	Unemployed	55	162	1.62	Low pollution	0	0	2	1	2300	1	1	1	1	0	20-34	Secondary	2	1	1	1	1	2	3	2
302	1	1	2/7/2020	1565	Female	36	3	Vaginal	Heath Facility	42	2	1	1	22	22	2	4	yes	1	29	2		1	4	Labor	71	156	1.56	Low pollution	0	0	2	3	3700	1	2	2	0	0	20-34	Secondary	2	1	2	1	3	2	3	2
303	1	1	2/7/2020	1567	Male	35	3	Vaginal	Heath Facility	41	2	1	1	23	23	2	3	yes	1	28	2		1	4	Labor	63	159	1.59	Low pollution	0	0	2	3	3200	1	2	2	0	0	20-34	Secondary	2	1	2	1	3	2	3	2
304	1	1	2/7/2020	1568	Male	35	6	Vaginal	Heath Facility	40	2	1	1	30	30	2	8	yes	1	29	2		4	4	Unemployed	72	156	1.56	Biomass		1	2	4	3100	2	2	1	0	0	20-34	Secondary	2	1	3	2	12	6	9	2
305	1	1	2/7/2020	1569	Male	36	1	Vaginal	Heath Facility	40	2	1	1	23	23	2	5	yes	1	29	2		1	5	Unemployed	69	150	1.5	Low pollution	0	0	2	1	3000	2	2	1	0	0	20-34	Higher	3	1	1	1	1	2	4	2
306	1	1	2/7/2020	1573	Male	36	6	Vaginal	Home	40	2	1	1	32	32	2	5	yes	1	29	2		5	3	Unemployed	65	172	1.72	Biomass		1	2	4	3000	2	2	1	0	0	20-34	Primary	1	1	3	2	12	6	6	1
307	1	1	2/7/2020	1574	Male	33	2	Vaginal	Heath Facility	40	2	1	1	26	26	2	10	no			2		1	4	Labor	62	160	1.6	Low pollution	0	0	2	2	2000	2	1	2	1	0	20-34	Secondary	2	1	2	1	2	2	3	2
308	1	1	2/7/2020	1575	Female	36	3	Vaginal	Heath Facility	40	2	1	1	32	32	2	4	yes	1	29	1	1	1	5	Professional	91	164	1.64	Low pollution	0	0	2	3	3200	1	2	2	0	0	20-34	Higher	3	1	2	1	3	2	4	2
310	1	1	2/7/2020	1579	Female	37	2	Vaginal	Heath Facility	41	2	1	1	25	25	2	7	yes	1	29	2		3	5	Professional	75	154	1.54	Kerosene	1		2	2	3300	2	2	2	0	0	20-34	Higher	3	1	2	1	4	4	8	2
311	1	1	2/7/2020	1580	Male	37	8	Vaginal	Home	40	2	1	2	35	35	2	5	yes	1	10	1	3	5	2	Unemployed	65	150	1.5	Biomass		1	2	4	3000	2	2	1	0	0	35+	No education	1	2	3	2	12	9	3	1
312	1	1	2/7/2020	1582	Female	33	2	C-section	Heath Facility	37	2	1	1	30	30	2	4	no			2		1	5	Professional	80	157	1.57	Low pollution	0	0	1	2	1600	1	1	2	1	0	20-34	Higher	3	1	2	1	2	2	4	2
314	1	1	2/7/2020	1583	Male	36	4	Vaginal	Heath Facility	40	2	1	1	32	32	2	6	no			2		1	4	Labor	95	158	1.58	Low pollution	0	0	2	4	2500	2	2	2	0	0	20-34	Secondary	2	1	3	2	4	2	3	2
315	1	1	2/25/2021	4285	Female	37	5	Vaginal	Heath Facility	40	2	1	1	40	40	2	4	no			2		1	5	Professional	60	154	1.54	Low pollution	0	0	2	4	3600	1	2	2	0	0	35+	Higher	3	2	3	2	4	3	4	2
317	1	1	2/7/2020	1587	Male	37	1	Vaginal	Heath Facility	40	2	1	1	23	23	2	6	yes	1	29	2		1	5	Unemployed	68	165	1.65	Low pollution	0	0	2	1	3500	2	2	1	0	0	20-34	Higher	3	1	1	1	1	2	4	2
318	1	1	2/25/2021	4286	Female	35	3	Vaginal	Heath Facility	40	2	1	2	33	33	2	4	no			2		3	4	Labor	75	155	1.55	Kerosene	1		2	3	3000	1	2	2	0	0	20-34	Secondary	2	1	2	1	6	4	6	2
319	1	1	2/10/2020	1591	Male	36	4	Vaginal	Heath Facility	40	2	1	1	33	33	2	5	no			2		1	5	Unemployed	125	169	1.69	Low pollution	0	0	2	4	3700	2	2	1	0	0	20-34	Higher	3	1	3	2	4	2	4	2
320	1	1	2/10/2020	1593	Female	38	4	Vaginal	Heath Facility	40	2	1	1	36	36	2	4	yes	1	25	2		1	4	Labor	68	167	1.67	Low pollution	0	0	2	4	3000	1	2	2	0	0	35+	Secondary	2	2	3	2	4	3	3	2
321	1	1	2/10/2020	1597	Female	35	1	Vaginal	Home	40	2	1	2	19	19	2	7	no			2		3	4	Unemployed	80	163	1.63	Kerosene	1		2	1	3500	2	2	1	0	0	<20	Secondary	2	1	1	1	2	2	6	2
322	1	1	2/25/2021	4287	Female	36	2	Vaginal	Heath Facility	39	2	1	1	24	24	2	3	no			2		1	5	Unemployed	50	159	1.59	Low pollution	0	0	2	2	3300	1	2	1	0	0	20-34	Higher	3	1	2	1	2	2	4	2
323	1	1	2/25/2021	4288	Female	34	2	Vaginal	Heath Facility	40	2	1	1	21	21	2	3	no			2		1	4	Labor	64	164	1.64	Low pollution	0	0	2	2	3000	1	2	2	0	0	20-34	Secondary	2	1	2	1	2	2	3	2
324	1	1	2/10/2020	1605	Female	35	2	Vaginal	Heath Facility	40	2	1	1	32	32	2	3	no			2		1	5	Unemployed	86	155	1.55	Low pollution	0	0	2	2	2500	1	2	1	0	0	20-34	Higher	3	1	2	1	2	2	4	2
325	1	1	2/10/2020	1603	Male	37	4	C-section	Heath Facility	40	2	1	1	21	21	2	4	no			2		1	4	Labor	62	152	1.52	Low pollution	0	0	2	4	2000	1	1	2	1	0	20-34	Secondary	2	1	3	2	4	2	3	2
326	1	1	3/1/2021	4297	Female	37	2	Vaginal	Heath Facility	40	2	1	1	33	33	2	5	no			2		1	5	Professional	78	154	1.54	Low pollution	0	0	2	2	3100	2	2	2	0	0	20-34	Higher	3	1	2	1	2	2	4	2
327	1	1	2/10/2020	1601	Male	37	5	Vaginal	Heath Facility	40	2	1	1	33	33	2	2	no			2		1	5	Professional	70	161	1.61	Low pollution	0	0	2	4	3600	1	2	2	0	0	20-34	Higher	3	1	3	2	4	2	4	2
329	1	1	3/1/2021	4299	Male	34	2	Vaginal	Heath Facility	40	2	1	1	25	25	2	6	no			2		1	5	Professional	50	161	1.61	Low pollution	0	0	2	2	1800	2	1	2	1	0	20-34	Higher	3	1	2	1	2	2	4	2
330	1	1	3/1/2021	4300	Female	37	3	Vaginal	Heath Facility	40	2	1	1	36	36	2	5	no			2		1	5	Unemployed	65	160	1.6	Low pollution	0	0	2	3	3500	2	2	1	0	0	35+	Higher	3	2	2	1	3	3	4	2
331	1	1	3/1/2021	4301	Male	35	2	Vaginal	Heath Facility	38	2	1	2	21	21	2	5	no			2		1	4	Unemployed	53	165	1.65	Low pollution	0	0	2	2	2500	2	2	1	0	0	20-34	Secondary	2	1	2	1	2	2	3	2
332	1	1	2/10/2020	1612	Female	35	3	Vaginal	Heath Facility	40	2	1	1	29	29	2	3	no			1	2	1	5	Unemployed	64	160	1.6	Low pollution	0	0	2	3	3300	1	2	1	0	0	20-34	Higher	3	1	2	1	3	2	4	2
334	1	1	2/11/2020	1616	Male	36	2	Vaginal	Heath Facility	40	2	1	1	25	25	2	10	yes	1	29	2		1	5	Unemployed	64	164	1.64	Low pollution	0	0	2	2	3500	2	2	1	0	0	20-34	Higher	3	1	2	1	2	2	4	2
335	1	1	2/11/2020	1620	Male	37	5	Vaginal	Heath Facility	40	2	1	1	34	34	2	15	no			2		1	5	Professional	62	154	1.54	Low pollution	0	0	2	4	3400	2	2	2	0	0	20-34	Higher	3	1	3	2	4	2	4	2
336	1	1	2/11/2020	1622	Male	37	3	Vaginal	Home	40	2	1	1	32	32	2	3	yes	1	20	2		1	5	Professional	79	159	1.59	Low pollution	0	0	2	3	3500	1	2	2	0	0	20-34	Higher	3	1	2	1	3	2	4	2
337	1	1	2/11/2020	1626	Female	36	3	Vaginal	Heath Facility	40	2	1	1	32	32	2	40	yes	1	29	2		1	5	Unemployed	76	158	1.58	Low pollution	0	0	2	3	3200	2	2	1	0	0	20-34	Higher	3	1	2	1	3	2	4	2
338	1	1	3/1/2021	3709	Male	35	1	Vaginal	Heath Facility	40	2	1	1	25	25	2	10	no			2		1	4	Unemployed	52	149	1.49	Low pollution	0	0	2	1	2800	2	2	1	0	0	20-34	Secondary	2	1	1	1	1	2	3	2
340	1	1	3/1/2021	4306	Male	36	4	Vaginal	Heath Facility	40	2	1	1	44	44	2	9	no			2		1	4	Unemployed	72	164	1.64	Low pollution	0	0	2	4	3900	2	2	1	0	0	35+	Secondary	2	2	3	2	4	3	3	2
342	1	1	3/1/2021	4308	Female	35	2	Vaginal	Heath Facility	42	2	1	2	22	22	2	7	no			2		1	5	Unemployed	59	169	1.69	Low pollution	0	0	2	2	3400	2	2	1	0	0	20-34	Higher	3	1	2	1	2	2	4	2
343	1	1	2/13/2020	1634	Female	37	2	Vaginal	Heath Facility	42	2	1	1	37	37	2	5	no			2		1	5	Professional	58	150	1.5	Low pollution	0	0	2	2	3500	2	2	2	0	0	35+	Higher	3	2	2	1	2	3	4	2
344	1	1	3/1/2021	4309	Male	36	1	Vaginal	Heath Facility	40	2	1	1	19	19	2	5	no			2		1	4	Unemployed	61	171	1.71	Low pollution	0	0	2	1	2900	2	2	1	0	0	<20	Secondary	2	1	1	1	1	1	3	2
345	1	1	2/13/2020	1638	Male	37	2	Vaginal	Heath Facility	40	2	1	1	31	31	2	8	no			2		1	4	Labor	64	159	1.59	Low pollution	0	0	2	2	3500	2	2	2	0	0	20-34	Secondary	2	1	2	1	2	2	3	2
346	1	1	3/1/2021	4310	Female	37	2	Vaginal	Heath Facility	40	2	1	2	29	29	2	7	no			1	2	1	5	Unemployed	46	157	1.57	Low pollution	0	0	2	2	3000	2	2	1	0	0	20-34	Higher	3	1	2	1	2	2	4	2
347	1	1	2/13/2020	1639	Male	37	1	Vaginal	Heath Facility	40	2	1	1	22	22	2	3	yes	1	10	2		1	5	Unemployed	64	168	1.68	Low pollution	0	0	2	1	3400	1	2	1	0	0	20-34	Higher	3	1	1	1	1	2	4	2
348	1	1	3/1/2021	4311	Female	36	2	Vaginal	Heath Facility	42	2	1	1	28	28	2	5	no			2		1	5	Unemployed	57	161	1.61	Low pollution	0	0	2	2	3300	2	2	1	0	0	20-34	Higher	3	1	2	1	2	2	4	2
349	1	1	3/1/2021	4312	Female	36	1	Vaginal	Heath Facility	41	2	1	1	20	20	2	4	no			1	1	4	2	Unemployed	60	159	1.59	Biomass		1	2	1	3300	1	2	1	0	0	20-34	No education	1	1	1	1	3	6	3	1
350	1	1	2/13/2020	1640	Male	34	4	Vaginal	Heath Facility	40	2	1	2	30	30	2	3	yes	1	10	2		1	4	Labor	57	159	1.59	Low pollution	0	0	2	4	3100	1	2	2	0	0	20-34	Secondary	2	1	3	2	4	2	3	2
351	1	1	3/1/2021	4313	Male	37	1	Vaginal	Heath Facility	40	2	1	1	18	18	2	7	no			1	3	1	3	Unemployed	56	158	1.58	Low pollution	0	0	2	1	3200	2	2	1	0	0	<20	Primary	1	1	1	1	1	1	2	1
352	1	1	2/13/2020	2399	Male	34	2	C-section	Heath Facility	40	2	1	1	21	21	2	6	no			2		1	5	Unemployed	62	158	1.58	Low pollution	0	0	2	2	2700	2	2	1	0	0	20-34	Higher	3	1	2	1	2	2	4	2
353	1	1	3/4/2021	4314	Male	34	2	Vaginal	Heath Facility	39	2	1	1	25	25	2	7	no			2		1	5	Unemployed	93	166	1.66	Low pollution	0	0	2	2	3100	2	2	1	0	0	20-34	Higher	3	1	2	1	2	2	4	2
355	1	1	3/4/2021	4315	Male	35	1	Vaginal	Heath Facility	41	2	1	1	21	21	2	10	no			2		1	4	Unemployed	75	164	1.64	Low pollution	0	0	2	1	3000	2	2	1	0	0	20-34	Secondary	2	1	1	1	1	2	3	2
356	1	1	2/13/2020	1642	Female	37	1	Vaginal	Heath Facility	41	2	1	1	21	21	2	7	no			1	2	1	4	Unemployed	60	160	1.6	Low pollution	0	0	2	1	3700	2	2	1	0	0	20-34	Secondary	2	1	1	1	1	2	3	2
357	1	1	2/13/2020	1644	Female	35	7	Vaginal	Heath Facility	40	2	1	2	38	38	2	3	yes	1	29	2		4	4	Labor	48	163	1.63	Biomass		1	2	4	2900	1	2	2	0	0	35+	Secondary	2	2	3	2	12	9	9	2
358	1	1	2/13/2020	1646	Male	36	3	Vaginal	Heath Facility	40	2	1	2	25	25	2	5	yes	1	23	2		1	4	Unemployed	79	162	1.62	Low pollution	0	0	2	3	3700	2	2	1	0	0	20-34	Secondary	2	1	2	1	3	2	3	2
359	1	1	3/4/2021	4026	Female	33	3	Vaginal	Heath Facility	40	2	1	1	26	26	2	7	yes	1	15	2		6	5	Unemployed	70	165	1.65	Biomass		1	2	3	2700	2	2	1	0	0	20-34	Higher	3	1	2	1	9	6	12	2
360	1	1	2/13/2020	1649	Female	38	3	Vaginal	Heath Facility	40	2	1	1	30	30	2	4	no			2		1	4	Unemployed	56	164	1.64	Low pollution	0	0	2	3	3100	1	2	1	0	0	20-34	Secondary	2	1	2	1	3	2	3	2
361	1	1	3/4/2021	4318	Female	33	2	Vaginal	Heath Facility	40	2	1	1	21	21	2	7	no			2		1	4	Labor	50	155	1.55	Low pollution	0	0	2	2	2700	2	2	2	0	0	20-34	Secondary	2	1	2	1	2	2	3	2
362	1	1	3/1/2021	4319	Male	36	6	Vaginal	Heath Facility	42	2	1	1	42	42	2	6	no			2		1	4	Unemployed	61	166	1.66	Low pollution	0	0	2	4	3800	2	2	1	0	0	35+	Secondary	2	2	3	2	4	3	3	2
363	1	1	3/4/2021	4320	Male	36	3	Vaginal	Heath Facility	41	2	1	1	26	26	2	6	no			2		1	5	Professional	45	166	1.66	Low pollution	0	0	2	3	2800	2	2	2	0	0	20-34	Higher	3	1	2	1	3	2	4	2
364	1	1	3/4/2021	4321	Male	37	1	Vaginal	Heath Facility	41	2	1	1	26	26	2	5	no			2		1	5	Professional	50	158	1.58	Low pollution	0	0	2	1	2900	2	2	2	0	0	20-34	Higher	3	1	1	1	1	2	4	2
365	1	1	2/17/2020	1651	Female	35	1	Vaginal	Heath Facility	40	2	1	1	34	34	2	40	yes	1	27	1	1	1	4	Unemployed	72	158	1.58	Low pollution	0	0	2	1	2800	2	2	1	0	0	20-34	Secondary	2	1	1	1	1	2	3	2
366	1	1	3/4/2021	3715	Male	37	4	Vaginal	Heath Facility	42	2	1	1	25	25	2	5	no			2		1	4	Labor	57	155	1.55	Low pollution	0	0	2	4	3500	2	2	2	0	0	20-34	Secondary	2	1	3	2	4	2	3	2
367	1	1	2/17/2020	1655	Male	37	1	Vaginal	Heath Facility	40	2	1	1	22	22	2	5	yes	1	29	1	1	1	4	Unemployed	82	158	1.58	Low pollution	0	0	2	1	3200	2	2	1	0	0	20-34	Secondary	2	1	1	1	1	2	3	2
368	1	1	2/17/2020	1659	Male	37	2	Vaginal	Heath Facility	40	2	1	1	34	34	2	8	no			2		1	5	Professional	101	172	1.72	Low pollution	0	0	2	2	4200	2	3	2	0	1	20-34	Higher	3	1	2	1	2	2	4	2
369	1	1	3/4/2021	3716	Female	35	6	Vaginal	Heath Facility	42	2	1	1	30	30	2	9	no			2		1	5	Labor	80	156	1.56	Low pollution	0	0	2	4	3700	2	2	2	0	0	20-34	Higher	3	1	3	2	4	2	4	2
370	1	1	2/17/2020	1663	Male	34	1	Vaginal	Heath Facility	40	2	1	1	22	22	2	5	no			2		3	4	Labor	69	156	1.56	Kerosene	1		2	1	3400	2	2	2	0	0	20-34	Secondary	2	1	1	1	2	4	6	2
371	1	1	2/17/2020	1667	Female	36	1	Vaginal	Heath Facility	40	2	1	2	22	22	2	6	no			2		3	4	Unemployed	70	159	1.59	Kerosene	1		2	1	2800	2	2	1	0	0	20-34	Secondary	2	1	1	1	2	4	6	2
372	1	1	2/17/2020	1662	Female	34	4	Vaginal	Heath Facility	40	2	1	1	36	36	2	4	no			2		3	5	Professional	72	157	1.57	Kerosene	1		2	4	3000	1	2	2	0	0	35+	Higher	3	2	3	2	8	6	8	2
373	1	1	2/17/2020	1668	Female	33	4	Vaginal	Home	40	2	1	1	26	26	2	5	yes	1	29	2		5	4	Labor	48	157	1.57	Biomass		1	2	4	2400	2	1	2	1	0	20-34	Secondary	2	1	3	2	12	6	9	2
374	1	1	2/17/2020	1670	Male	38	2	Vaginal	Heath Facility	42	2	1	1	28	28	2	5	yes	1	25	2		1	4	Labor	54	152	1.52	Low pollution	0	0	2	2	3100	2	2	2	0	0	20-34	Secondary	2	1	2	1	2	2	3	2
375	1	1	3/4/2021	4322	Male	37	4	C-section	Heath Facility	42	2	1	1	34	34	2	4	no			1	1	1	5	Professional	93	162	1.62	Low pollution	0	0	2	4	4600	1	3	2	0	1	20-34	Higher	3	1	3	2	4	2	4	2
376	1	1	3/4/2021	4323	Male	36	1	Vaginal	Heath Facility	40	2	1	2	24	24	2	5	no			2		1	4	Labor	65	153	1.53	Low pollution	0	0	2	1	2600	2	2	2	0	0	20-34	Secondary	2	1	1	1	1	2	3	2
377	1	1	3/4/2021	4324	Female	37	5	Vaginal	Heath Facility	40	2	1	2	35	35	2	5	no			2		1	4	Labor	65	159	1.59	Low pollution	0	0	2	4	3400	2	2	2	0	0	35+	Secondary	2	2	3	2	4	3	3	2
378	1	1	2/17/2020	1674	Male	37	5	Vaginal	Heath Facility	40	2	1	2	30	30	2	8	yes	1	29	2		1	4	Unemployed	67	157	1.57	Low pollution	0	0	2	4	2300	2	1	1	1	0	20-34	Secondary	2	1	3	2	4	2	3	2
379	1	1	3/4/2021	4325	Male	36	2	Vaginal	Heath Facility	38	2	1	2	25	25	2	6	no			2		1	5	Labor	55	157	1.57	Low pollution	0	0	2	2	2600	2	2	2	0	0	20-34	Higher	3	1	2	1	2	2	4	2
380	1	1	3/4/2021	4326	Female	36	2	Vaginal	Heath Facility	37	2	1	2	25	25	2	3	no			2		1	5	Professional	68	157	1.57	Low pollution	0	0	1	2	2800	1	2	2	0	0	20-34	Higher	3	1	2	1	2	2	4	2
381	1	1	2/17/2020	2403	Female	36	2	Vaginal	Heath Facility	40	2	1	1	25	25	2	6	no			2		3	4	Unemployed	60	163	1.63	Kerosene	1		2	2	3800	2	2	1	0	0	20-34	Secondary	2	1	2	1	4	4	6	2
382	1	1	3/8/2021	4340	Female	35	2	Vaginal	Heath Facility	40	2	1	1	23	23	2	3	no			2		1	4	Labor	45	162	1.62	Low pollution	0	0	2	2	2400	1	1	2	1	0	20-34	Secondary	2	1	2	1	2	2	3	2
383	1	1	3/8/2021	4346	Female	36	1	Vaginal	Heath Facility	40	2	1	1	27	27	2	7	no			1	1	1	4	Labor	55	153	1.53	Low pollution	0	0	2	1	2800	2	2	2	0	0	20-34	Secondary	2	1	1	1	1	2	3	2
384	1	1	2/17/2020	1676	Male	39	2	C-section	Heath Facility	40	2	1	1	19	19	2	4	yes	1	29	2		1	2	Unemployed	40	148	1.48	Low pollution	0	0	2	2	4200	1	3	1	0	1	<20	No education	1	1	2	1	2	1	1	1
385	1	1	3/8/2021	4347	Female	36	2	Vaginal	Heath Facility	41	2	1	1	27	27	2	7	no			2		1	5	Labor	72	164	1.64	Low pollution	0	0	2	2	3400	2	2	2	0	0	20-34	Higher	3	1	2	1	2	2	4	2
386	1	1	2/25/2020	2406	Female	36	1	Vaginal	Heath Facility	40	2	1	1	29	29	2	6	no			2		1	5	Professional	90	170	1.7	Low pollution	0	0	2	1	2900	2	2	2	0	0	20-34	Higher	3	1	1	1	1	2	4	2
387	1	1	2/20/2020	1678	Male	37	4	Vaginal	Heath Facility	42	2	1	1	27	27	2	7	yes	1	29	2		1	4	Labor	75	162	1.62	Low pollution	0	0	2	4	3500	2	2	2	0	0	20-34	Secondary	2	1	3	2	4	2	3	2
388	1	1	3/4/2021	4348	Male	37	4	Vaginal	Heath Facility	42	2	1	1	25	25	2	42	no			2		1	5	Unemployed	65	161	1.61	Low pollution	0	0	2	4	3200	2	2	1	0	0	20-34	Higher	3	1	3	2	4	2	4	2
389	1	1	3/4/2021	4349	Female	37	2	Vaginal	Heath Facility	42	2	1	1	38	38	2	5	no			2		1	5	Professional	74	165	1.65	Low pollution	0	0	2	2	3200	2	2	2	0	0	35+	Higher	3	2	2	1	2	3	4	2
390	1	1	3/8/2021	4350	Male	37	2	Vaginal	Heath Facility	40	2	1	1	25	25	2	5	no			2		1	5	Professional	74	164	1.64	Low pollution	0	0	2	2	4200	2	3	2	0	1	20-34	Higher	3	1	2	1	2	2	4	2
391	1	1	2/20/2020	1679	Male	37	2	Vaginal	Heath Facility	40	2	1	2	27	27	2	5	no			2		3	4	Labor	71	158	1.58	Kerosene	1		2	2	2900	2	2	2	0	0	20-34	Secondary	2	1	2	1	4	4	6	2
392	1	1	2/20/2020	1681	Male	36	7	Vaginal	Heath Facility	38	2	1	1	35	35	2	6	no			2		1	5	Professional	64	155	1.55	Low pollution	0	0	2	4	2700	2	2	2	0	0	35+	Higher	3	2	3	2	4	3	4	2
393	1	1	3/11/2021	4327	Male	37	2	Vaginal	Heath Facility	40	2	1	1	33	33	2	7	no			1	1	3	5	Labor	69	152	1.52	Kerosene	1		2	2	3200	2	2	2	0	0	20-34	Higher	3	1	2	1	4	4	8	2
394	1	1	3/11/2021	4328	Female	44	2	Vaginal	Heath Facility	38	2	1	1	34	34	2	7	no			1	3	1	5	Professional	78	154	1.54	Low pollution	0	0	2	2	3300	2	2	2	0	0	20-34	Higher	3	1	2	1	2	2	4	2
395	1	1	3/11/2021	4329	Female	35	2	Vaginal	Heath Facility	40	2	1	1	26	26	2	2	no			2		1	4	Labor	47	156	1.56	Low pollution	0	0	2	2	3300	1	2	2	0	0	20-34	Secondary	2	1	2	1	2	2	3	2
396	1	1	2/20/2020	1682	Female	35	1	C-section	Heath Facility	40	2	1	1	28	28	2	4	no			2		1	5	Unemployed	80	160	1.6	Low pollution	0	0	2	1	2800	1	2	1	0	0	20-34	Higher	3	1	1	1	1	2	4	2
397	1	1	3/11/2021	4331	Male	34	2	Vaginal	Heath Facility	41	2	1	1	30	30	2	4	no			2		1	4	Labor	80	158	1.58	Low pollution	0	0	2	2	3700	1	2	2	0	0	20-34	Secondary	2	1	2	1	2	2	3	2
398	1	1	3/11/2021	4330	Male	34	2	Vaginal	Heath Facility	40	2	1	1	30	30	2	5	no			2		1	4	Labor	80	158	1.58	Low pollution	0	0	2	2	3700	2	2	2	0	0	20-34	Secondary	2	1	2	1	2	2	3	2
399	1	1	3/11/2021	4336	Male	36	2	Vaginal	Heath Facility	41	2	1	1	27	27	2	5	no			2		1	4	Labor	76	154	1.54	Low pollution	0	0	2	2	3300	2	2	2	0	0	20-34	Secondary	2	1	2	1	2	2	3	2
400	1	1	3/11/2021	4032	Male	35	2	Vaginal	Heath Facility	40	2	1	1	31	31	2	4	no			2		3	4	Unemployed	63	156	1.56	Kerosene	1		2	2	3300	1	2	1	0	0	20-34	Secondary	2	1	2	1	4	4	6	2
401	1	1	2/20/2020	1683	Male	37	2	Vaginal	Heath Facility	40	2	1	1	31	31	2	5	no			2		1	5	Professional	67	160	1.6	Low pollution	0	0	2	2	3700	2	2	2	0	0	20-34	Higher	3	1	2	1	2	2	4	2
402	1	1	2/20/2020	1684	Female	34	2	Vaginal	Heath Facility	40	2	1	1	36	36	2	6	no			2		1	5	Professional	59	155	1.55	Low pollution	0	0	2	2	2500	2	2	2	0	0	35+	Higher	3	2	2	1	2	3	4	2
403	1	1	3/11/2021	4033	Male	37	6	Vaginal	Heath Facility	40	2	1	1	36	36	2	10	no			2		4	3	Unemployed	82	157	1.57	Biomass		1	2	4	3900	2	2	1	0	0	35+	Primary	1	2	3	2	12	9	6	1
404	1	1	2/20/2020	1686	Male	37	2	Vaginal	Heath Facility	40	2	1	1	20	20	2	9	no			2		3	4	Unemployed	86	177	1.77	Kerosene	1		2	2	2900	2	2	1	0	0	20-34	Secondary	2	1	2	1	4	4	6	2
405	1	1	2/24/2020	1687	Male	35	2	Vaginal	Heath Facility	38	2	1	1	27	27	2	8	yes	1	10	2		1	5	Professional	74	159	1.59	Low pollution	0	0	2	2	2700	2	2	2	0	0	20-34	Higher	3	1	2	1	2	2	4	2
406	1	1	3/11/2021	4337	Female	37	3	Vaginal	Heath Facility	40	2	1	2	28	28	2	2	no			2		1	4	Unemployed	50	150	1.5	Low pollution	0	0	2	3	3900	1	2	1	0	0	20-34	Secondary	2	1	2	1	3	2	3	2
407	1	1	2/24/2020	1689	Male	34	6	C-section	Heath Facility	39	2	1	1	34	34	2	2	yes	1	29	1	1	1	4	Unemployed	64	163	1.63	Low pollution	0	0	2	4	2500	1	2	1	0	0	20-34	Secondary	2	1	3	2	4	2	3	2
408	1	1	2/24/2020	1691	Male	37	1	Vaginal	Heath Facility	39	2	1	2	23	23	2	3	yes	1	23	2		1	5	Professional	45	152	1.52	Low pollution	0	0	2	1	3100	1	2	2	0	0	20-34	Higher	3	1	1	1	1	2	4	2
409	1	1	2/24/2020	1694	Male	36	2	Vaginal	Heath Facility	38	2	1	2	22	22	2	4	yes	1	28	2		1	4	Unemployed	59	158	1.58	Low pollution	0	0	2	2	2800	1	2	1	0	0	20-34	Secondary	2	1	2	1	2	2	3	2
410	1	1	3/15/2021	4372	Male	36	4	Vaginal	Heath Facility	40	2	1	1	25	25	2	7	no			2		1	4	Labor	57	158	1.58	Low pollution	0	0	2	4	2900	2	2	2	0	0	20-34	Secondary	2	1	3	2	4	2	3	2
411	1	1	2/24/2020	1693	Male	37	3	Vaginal	Heath Facility	40	2	1	2	32	32	2	5	yes	1	29	2		1	4	Unemployed	64	165	1.65	Low pollution	0	0	2	3	3200	2	2	1	0	0	20-34	Secondary	2	1	2	1	3	2	3	2
412	1	1	2/24/2020	1695	Female	34	2	Vaginal	Heath Facility	40	2	1	1	25	25	2	7	yes	1	25	1	1	3	5	Unemployed	50	159	1.59	Kerosene	1		2	2	2700	2	2	1	0	0	20-34	Higher	3	1	2	1	4	4	8	2
413	1	1	2/24/2020	1696	Male	35	3	Vaginal	Heath Facility	40	2	1	1	33	33	2	7	no			2		1	5	Professional	84	153	1.53	Low pollution	0	0	2	3	3000	2	2	2	0	0	20-34	Higher	3	1	2	1	3	2	4	2
414	1	1	3/15/2021	4373	Male	34	3	Vaginal	Heath Facility	40	2	1	1	24	24	2	5	no			2		1	5	Unemployed	66	152	1.52	Low pollution	0	0	2	3	2900	2	2	1	0	0	20-34	Higher	3	1	2	1	3	2	4	2
415	1	1	2/24/2020	1700	Male	38	1	Vaginal	Heath Facility	42	2	1	1	21	21	2	8	yes	1	29	2		1	4	Unemployed	62	158	1.58	Low pollution	0	0	2	1	2800	2	2	1	0	0	20-34	Secondary	2	1	1	1	1	2	3	2
416	1	1	3/15/2021	4378	Female	35	8	Vaginal	Heath Facility	38	2	1	1	38	38	2	3	no			2		4	4	Labor	56	142	1.42	Biomass		1	2	4	2400	1	1	2	1	0	35+	Secondary	2	2	3	2	12	9	9	2
417	1	1	2/24/2020	1702	Female	35	3	Vaginal	Heath Facility	40	2	1	1	25	25	2	8	yes	1	19	2		1	4	Labor	49	154	1.54	Low pollution	0	0	2	3	2700	2	2	2	0	0	20-34	Secondary	2	1	2	1	3	2	3	2
418	1	1	3/15/2021	4377	Male	36	5	Vaginal	Heath Facility	40	2	1	1	32	32	2	5	no			2		1	5	Unemployed	65	164	1.64	Low pollution	0	0	2	4	3200	2	2	1	0	0	20-34	Higher	3	1	3	2	4	2	4	2
419	1	1	3/15/2021	4379	Male	36	3	Vaginal	Heath Facility	40	2	1	1	24	24	2	6	no			2		1	4	Labor	52	160	1.6	Low pollution	0	0	2	3	3800	2	2	2	0	0	20-34	Secondary	2	1	2	1	3	2	3	2
420	1	1	2/25/2020	1703	Male	37	5	Vaginal	Heath Facility	40	2	1	1	31	31	2	7	yes	1	29	2		1	4	Unemployed	61	157	1.57	Low pollution	0	0	2	4	3500	2	2	1	0	0	20-34	Secondary	2	1	3	2	4	2	3	2
421	1	1	2/25/2020	1704	Male	34	8	Vaginal	Heath Facility	40	2	1	1	25	25	2	3	yes	1	29	2		1	4	Labor	106	162	1.62	Low pollution	0	0	2	4	2800	1	2	2	0	0	20-34	Secondary	2	1	3	2	4	2	3	2
422	1	1	3/15/2021	4380	Female	36	5	Vaginal	Heath Facility	40	2	1	1	39	39	2	8	no			1	1	1	4	Labor	95	161	1.61	Low pollution	0	0	2	4	3500	2	2	2	0	0	35+	Secondary	2	2	3	2	4	3	3	2
423	1	1	2/26/2020	1705	Female	33	5	Vaginal	Heath Facility	40	2	1	2	39	39	2	6	no			2		1	5	Professional	70	159	1.59	Low pollution	0	0	2	4	2500	2	2	2	0	0	35+	Higher	3	2	3	2	4	3	4	2
424	1	1	3/15/2021	4381	Male	37	5	Vaginal	Heath Facility	40	2	1	1	32	32	2	5	no			2		4	4	Unemployed	63	158	1.58	Biomass		1	2	4	3000	2	2	1	0	0	20-34	Secondary	2	1	3	2	12	6	9	2
425	1	1	3/15/2021	4383	Male	36	2	Vaginal	Heath Facility	40	2	1	3	30	30	2	4	no			2		1	5	Professional	84	164	1.64	Low pollution	0	0	2	2	3400	1	2	2	0	0	20-34	Higher	3	1	2	1	2	2	4	2
426	1	1	3/15/2021	3710	Male	36	3	Vaginal	Home	40	2	1	1	29	29	2	10	no			2		3	4	Unemployed	53	160	1.6	Kerosene	1		2	3	3400	2	2	1	0	0	20-34	Secondary	2	1	2	1	6	4	6	2
427	1	1	2/26/2020	1709	Male	36	3	Vaginal	Heath Facility	42	2	1	1	34	34	2	3	no			2		1	5	Labor	69	168	1.68	Low pollution	0	0	2	3	3100	1	2	2	0	0	20-34	Higher	3	1	2	1	3	2	4	2
428	1	1	3/15/2021	3711	Male	36	9	Vaginal	Heath Facility	40	2	1	3	24	24	2	5	no			2		1	4	Unemployed	60	153	1.53	Low pollution	0	0	2	4	2800	2	2	1	0	0	20-34	Secondary	2	1	3	2	4	2	3	2
430	1	1	3/15/2021	4386	Female	35	1	Vaginal	Heath Facility	40	2	1	1	22	22	2	5	no			2		3	4	Unemployed	45	145	1.45	Kerosene	1		2	1	2900	2	2	1	0	0	20-34	Secondary	2	1	1	1	2	4	6	2
431	1	1	2/26/2020	1716	Male	36	5	Vaginal	Heath Facility	42	2	1	1	38	38	2	4	no			1	1	1	5	Professional	60	171	1.71	Low pollution	0	0	2	4	2900	1	2	2	0	0	35+	Higher	3	2	3	2	4	3	4	2
432	1	1	3/18/2021	4360	Female	37	1	C-section	Heath Facility	41	2	1	1	29	29	2	7	no			2		1	5	Unemployed	84	158	1.58	Low pollution	0	0	2	1	3900	2	2	1	0	0	20-34	Higher	3	1	1	1	1	2	4	2
433	1	1	2/27/2020	1717	Male	37	1	Vaginal	Heath Facility	42	2	1	1	25	25	2	10	yes	1	29	1	1	1	5	Unemployed	54	159	1.59	Low pollution	0	0	2	1	3700	2	2	1	0	0	20-34	Higher	3	1	1	1	1	2	4	2
434	1	1	2/27/2020	1718	Female	37	6	Vaginal	Heath Facility	40	2	1	2	33	33	2	7	no			2		1	5	Unemployed	81	159	1.59	Low pollution	0	0	2	4	4200	2	3	1	0	1	20-34	Higher	3	1	3	2	4	2	4	2
435	1	1	2/27/2020	1722	Male	36	1	Vaginal	Heath Facility	42	2	1	2	27	27	2	6	yes	1	24	2		1	5	Unemployed	71	161	1.61	Low pollution	0	0	2	1	3300	2	2	1	0	0	20-34	Higher	3	1	1	1	1	2	4	2
436	1	1	2/27/2020	1724	Male	38	3	Vaginal	Home	40	2	1	2	24	24		5	yes	1	15	2		3	4	Unemployed	51	155	1.55	Kerosene	1		2	3	4000	2	3	1	0	1	20-34	Secondary	2	1	2	1	6	4	6	2
437	1	1	2/27/2020	1728	Female	37	4	Vaginal	Heath Facility	40	2	1	1	27	27	2	4	yes	1	29	2		1	5	Unemployed	68	164	1.64	Low pollution	0	0	2	4	3200	1	2	1	0	0	20-34	Higher	3	1	3	2	4	2	4	2
438	1	1	3/18/2021	4361	Male	36	4	Vaginal	Heath Facility	40	2	1	1	31	31	2	9	no			2		1	5	Unemployed	56	156	1.56	Low pollution	0	0	2	4	3200	2	2	1	0	0	20-34	Higher	3	1	3	2	4	2	4	2
439	1	1	2/28/2020	1729	Male	35	2	Vaginal	Heath Facility	40	2	1	1	29	29	2	5	no			2		1	4	Labor	50	156	1.56	Low pollution	0	0	2	2	2800	2	2	2	0	0	20-34	Secondary	2	1	2	1	2	2	3	2
440	1	1	2/28/2020	1733	Female	36	1	Vaginal	Heath Facility	40	2	1	1	29	29	2	9	no			2		1	5	Unemployed	69	153	1.53	Low pollution	0	0	2	1	3000	2	2	1	0	0	20-34	Higher	3	1	1	1	1	2	4	2
441	1	1	3/18/2021	4362	Female	36	1	Vaginal	Heath Facility	40	2	1	1	29	29	2	8	no			2		1	5	Unemployed	63	158	1.58	Low pollution	0	0	2	1	3300	2	2	1	0	0	20-34	Higher	3	1	1	1	1	2	4	2
442	1	1	2/28/2020	1734	Male	35	3	Vaginal	Heath Facility	40	2	1	1	32	32	2	5	no			2		3	4	Unemployed	61	153	1.53	Kerosene	1		2	3	3100	2	2	1	0	0	20-34	Secondary	2	1	2	1	6	4	6	2
443	1	1	2/28/2020	1737	Male	33	2	Vaginal	Heath Facility	39	2	1	1	30	30	2	5	yes	1	29	2		1	5	Unemployed	44	157	1.57	Low pollution	0	0	2	2	2800	2	2	1	0	0	20-34	Higher	3	1	2	1	2	2	4	2
444	1	1	3/18/2021	4363	Female	35	1	Vaginal	Heath Facility	40	2	1	1	30	30	2	6	no			2		1	5	Professional	75	156	1.56	Low pollution	0	0	2	1	3100	2	2	2	0	0	20-34	Higher	3	1	1	1	1	2	4	2
445	1	1	2/28/2020	1738	Male	34	2	Vaginal	Heath Facility	40	2	1	1	29	29	2	5	no			2		1	5	Professional	75	167	1.67	Low pollution	0	0	2	2	3200	2	2	2	0	0	20-34	Higher	3	1	2	1	2	2	4	2
446	1	1	2/28/2020	1740	Male	35	2	Vaginal	Heath Facility	40	2	1	1	31	31	2	40	no			1	1	1	5	Professional	72	162	1.62	Low pollution	0	0	2	2	3300	2	2	2	0	0	20-34	Higher	3	1	2	1	2	2	4	2
447	1	1	2/28/2020	1746	Female	35	1	Vaginal	Heath Facility	40	2	1	1	28	28	2	5	yes	1	21	1	1	1	5	Professional	63	153	1.53	Low pollution	0	0	2	1	2500	2	2	2	0	0	20-34	Higher	3	1	1	1	1	2	4	2
448	1	1	2/28/2020	1744	Female	35	1	Vaginal	Home	40	2	1	1	31	31	2	5	no			1	3	1	5	Professional	84	157	1.57	Low pollution	0	0	2	1	3000	2	2	2	0	0	20-34	Higher	3	1	1	1	1	2	4	2
449	1	1	3/18/2021	4364	Female	36	7	Vaginal	Heath Facility	38	2	1	1	42	42	1	6	no			2		5	4	Unemployed	45	151	1.51	Biomass		1	2	4	2900	2	2	1	0	0	35+	Secondary	2	2	3	2	12	9	9	2
450	1	1	2/28/2020	1747	Male	36	4	Vaginal	Home	40	2	1	2	30	30	2	9	yes	1	21	2		5	1	Unemployed	49	159	1.59	Biomass		1	2	4	2500	2	2	1	0	0	20-34	No education	1	1	3	2	12	6	3	1
451	1	1	3/18/2021	4366	Female	33	1	Vaginal	Heath Facility	40	2	1	1	20	20	2	6	no			2		1	4	Unemployed	50	154	1.54	Low pollution	0	0	2	1	2300	2	1	1	1	0	20-34	Secondary	2	1	1	1	1	2	3	2
452	1	1	3/3/2020	1750	Male	36	1	Vaginal	Heath Facility	42	2	1	1	28	28	2	9	no			2		1	5	Unemployed	74	170	1.7	Low pollution	0	0	2	1	3800	2	2	1	0	0	20-34	Higher	3	1	1	1	1	2	4	2
453	1	1	3/18/2021	4367	Female	36	2	Vaginal	Heath Facility	41	2	1	1	34	34	2	7	no			2		1	5	Professional	55	163	1.63	Low pollution	0	0	2	2	3400	2	2	2	0	0	20-34	Higher	3	1	2	1	2	2	4	2
454	1	1	3/3/2020	1754	Male	36	1	Vaginal	Heath Facility	39	2	1	1	35	35	2	7	no			1	2	1	5	Professional	61	156	1.56	Low pollution	0	0	2	1	3000	2	2	2	0	0	35+	Higher	3	2	1	1	1	3	4	2
456	1	1	3/2/2020	1756	Male	36	4	Vaginal	Heath Facility	39	2	1	1	33	33	2	4	no			1	2	1	5	Professional	68	157	1.57	Low pollution	0	0	2	4	2600	1	2	2	0	0	20-34	Higher	3	1	3	2	4	2	4	2
457	1	1	3/2/2020	1757	Male	36	1	Vaginal	Heath Facility	40	2	1	1	29	29	2	6	no			2		1	5	Professional	3.3	162	1.62	Low pollution	0	0	2	1	3300	2	2	2	0	0	20-34	Higher	3	1	1	1	1	2	4	2
458	1	1	3/22/2021	4369	Female	32	1	Vaginal	Heath Facility	40	2	1	2	20	20	2	6	no			2		1	4	Unemployed	68	160	1.6	Low pollution	0	0	2	1	2700	2	2	1	0	0	20-34	Secondary	2	1	1	1	1	2	3	2
459	1	1	3/2/2020	1759	Male	35	1	Vaginal	Heath Facility	40	2	1	1	19	19	2	7	no			2		1	4	Unemployed	68	155	1.55	Low pollution	0	0	2	1	3400	2	2	1	0	0	<20	Secondary	2	1	1	1	1	1	3	2
460	1	1	3/22/2021	4371	Female	33	1	Vaginal	Heath Facility	40	2	1	2	24	24	2	6	no			1	3	1	5	Unemployed	51	156	1.56	Low pollution	0	0	2	1	2600	2	2	1	0	0	20-34	Higher	3	1	1	1	1	2	4	2
461	1	1	3/2/2020	1763	Male	36	1	Vaginal	Heath Facility	40	2	1	2	21	21	2	4	yes	1	28	2		1	4	Unemployed	58	160	1.6	Low pollution	0	0	2	1	3200	1	2	1	0	0	20-34	Secondary	2	1	1	1	1	2	3	2
462	1	1	3/18/2021	4365	Male	36	5	Vaginal	Heath Facility	42	2	1	2	35	35	2	6	no			2		3	3	Unemployed	68	157	1.57	Kerosene	1		2	4	3200	2	2	1	0	0	35+	Primary	1	2	3	2	8	6	4	1
463	1	1	3/2/2020	1766	Male	37	4	Vaginal	Home	40	2	1	1	30	30	2	5	no			2		4	4	Labor	70	163	1.63	Biomass		1	2	4	3000	2	2	2	0	0	20-34	Secondary	2	1	3	2	12	6	9	2
464	1	1	3/22/2021	4370	Male	36	1	Vaginal	Heath Facility	40	2	1	1	27	27	2	6	no			2		1	5	Unemployed	80	156	1.56	Low pollution	0	0	2	1	3400	2	2	1	0	0	20-34	Higher	3	1	1	1	1	2	4	2
465	1	1	3/22/2021	4384	Female	36	3	Vaginal	Heath Facility	40	2	1	1	35	35	2	6	no			2		1	5	Professional	79	160	1.6	Low pollution	0	0	2	3	2900	2	2	2	0	0	35+	Higher	3	2	2	1	3	3	4	2
466	1	1	3/22/2021	4388	Male	35	2	Vaginal	Heath Facility	40	2	1	2	28	28	2	4	no			2		1	4	Unemployed	75	157	1.57	Low pollution	0	0	2	2	3500	1	2	1	0	0	20-34	Secondary	2	1	2	1	2	2	3	2
467	1	1	3/2/2020	1767	Female	35	8	Vaginal	Heath Facility	40	2	1	1	45	45	2	10	yes	1	23	2		4	3	Unemployed	78	158	1.58	Biomass		1	2	4	2800	2	2	1	0	0	35+	Primary	1	2	3	2	12	9	6	1
468	1	1	3/22/2021	4389	Male	36	2	Vaginal	Heath Facility	40	2	1	1	26	26	2	5	no			2		1	5	Professional	67	165	1.65	Low pollution	0	0	2	2	3500	2	2	2	0	0	20-34	Higher	3	1	2	1	2	2	4	2
469	1	1	3/22/2021	4031	Male	35	1	Vaginal	Heath Facility	40	2	1	2	20	20	2	6	no			2		4	2	Unemployed	44	152	1.52	Biomass		1	2	1	2700	2	2	1	0	0	20-34	No education	1	1	1	1	3	6	3	1
470	1	1	3/22/2021	4390	Male	37	1	Vaginal	Heath Facility	40	2	1	2	19	19	2	5	no			2		3	4	Unemployed	54	153	1.53	Kerosene	1		2	1	3200	2	2	1	0	0	<20	Secondary	2	1	1	1	2	2	6	2
471	1	1	3/22/2021	4391	Male	36	3	Vaginal	Heath Facility	40	2	1	1	26	26	2	5	no			2		1	4	Unemployed	50	164	1.64	Low pollution	0	0	2	3	3000	2	2	1	0	0	20-34	Secondary	2	1	2	1	3	2	3	2
472	1	1	3/22/2021	4393	Female	36	7	Vaginal	Heath Facility	41	2	1	1	30	30	2	6	no			2		1	4	Unemployed	83	169	1.69	Low pollution	0	0	2	4	3800	2	2	1	0	0	20-34	Secondary	2	1	3	2	4	2	3	2
474	1	1	3/22/2021	4392	Female	36	1	Vaginal	Heath Facility	40	2	1	1	27	27	2	7	no			2		1	5	Unemployed	66	156	1.56	Low pollution	0	0	2	1	3600	2	2	1	0	0	20-34	Higher	3	1	1	1	1	2	4	2
475	1	1	3/3/2020	1777	Female	36	1	C-section	Heath Facility	39	2	1	1	31	31	2	5	no			2		1	5	Professional	60	160	1.6	Low pollution	0	0	2	1	3600	2	2	2	0	0	20-34	Higher	3	1	1	1	1	2	4	2
476	1	1	3/22/2021	4394	Male	33	1	Vaginal	Heath Facility	39	2	1	1	21	21	2	4	no			2		1	4	Unemployed	65	158	1.58	Low pollution	0	0	2	1	3200	1	2	1	0	0	20-34	Secondary	2	1	1	1	1	2	3	2
477	1	1	3/3/2020	2410	Male	36	1	C-section	Heath Facility	39	2	1	2	31	31	2	39	no			2		1	5	Professional	60	158	1.58	Low pollution	0	0	2	1	3400	2	2	2	0	0	20-34	Higher	3	1	1	1	1	2	4	2
478	1	1	3/5/2020	1772	Male	36	2	Vaginal	Heath Facility	42	2	1	1	22	22	2	10	no			2		1	5	Unemployed	54	157	1.57	Low pollution	0	0	2	2	3000	2	2	1	0	0	20-34	Higher	3	1	2	1	2	2	4	2
479	1	1	3/5/2020	1774	Male	35	3	Vaginal	Heath Facility	41	2	1	2	30	30	2	8	no			1	3	5	4	Unemployed	84	164	1.64	Biomass		1	2	3	3200	2	2	1	0	0	20-34	Secondary	2	1	2	1	9	6	9	2
480	1	1	3/5/2020	1775	Male	35	4	Vaginal	Heath Facility	40	2	1	1	20	20	2	6	yes	1	29	2		4	2	Unemployed	52	164	1.64	Biomass		1	2	4	3400	2	2	1	0	0	20-34	No education	1	1	3	2	12	6	3	1
481	1	1	3/5/2020	1778	Male	37	4	Vaginal	Heath Facility	39	2	1	1	31	31	2	4	yes	1	15	2		1	5	Professional	55	158	1.58	Low pollution	0	0	2	4	3300	1	2	2	0	0	20-34	Higher	3	1	3	2	4	2	4	2
482	1	1	3/22/2021	4395	Male	36	5	Vaginal	Heath Facility	41	2	1	1	30	30	2	3	no			2		1	3	Unemployed	72	165	1.65	Low pollution	0	0	2	4	3800	1	2	1	0	0	20-34	Primary	1	1	3	2	4	2	2	1
484	1	1	3/5/2020	1782	Male	34	2	Vaginal	Heath Facility	40	2	1	1	31	31	2	6	yes	1	20	2		1	5	Unemployed	84	164	1.64	Low pollution	0	0	2	2	3500	2	2	1	0	0	20-34	Higher	3	1	2	1	2	2	4	2
485	1	1	3/5/2020	1783	Male	34	2	Vaginal	Heath Facility	38	2	1	1	20	20	2	3	yes	1	6	2		4	4	Labor	86	153	1.53	Biomass		1	2	2	2900	1	2	2	0	0	20-34	Secondary	2	1	2	1	6	6	9	2
486	1	1	3/25/2021	4404	Female	36	1	C-section	Heath Facility	40	2	1	1	43	43	2	10	no			2		1	5	Professional	77	158	1.58	Low pollution	0	0	2	1	2800	2	2	2	0	0	35+	Higher	3	2	1	1	1	3	4	2
487	1	1	3/5/2020	1787	Female	35	2	Vaginal	Heath Facility	39	2	1	1	25	25	2	10	yes	1	15	2		1	4	Unemployed	61	169	1.69	Low pollution	0	0	2	2	3200	2	2	1	0	0	20-34	Secondary	2	1	2	1	2	2	3	2
488	1	1	3/5/2020	1789	Male	37	2	Vaginal	Heath Facility	42	2	1	1	37	37	2	8	yes	1	24	2		1	5	Professional	90	161	1.61	Low pollution	0	0	2	2	3200	2	2	2	0	0	35+	Higher	3	2	2	1	2	3	4	2
489	1	1	3/5/2020	1793	Female	36	2	Vaginal	Heath Facility	40	2	1	1	24	24	2	6	no			2		3	4	Labor	60	162	1.62	Kerosene	1		2	2	3500	2	2	2	0	0	20-34	Secondary	2	1	2	1	4	4	6	2
490	1	1	3/25/2021	4405	Female	34	1	Vaginal	Heath Facility	41	2	1	1	25	25	2	7	no			2		1	5	Professional	78	154	1.54	Low pollution	0	0	2	1	2300	2	1	2	1	0	20-34	Higher	3	1	1	1	1	2	4	2
491	1	1	3/5/2020	1794	Male	37	3	Vaginal	Heath Facility	40	2	1	1	28	28	2	2	no			1	2	1	5	Unemployed	69	157	1.57	Low pollution	0	0	2	3	3500	1	2	1	0	0	20-34	Higher	3	1	2	1	3	2	4	2
492	1	1	3/5/2020	1795	Female	36	3	Vaginal	Heath Facility	40	2	1	2	42	42	2	6	no			2		1	5	Professional	64	148	1.48	Low pollution	0	0	2	3	2800	2	2	2	0	0	35+	Higher	3	2	2	1	3	3	4	2
493	1	1	3/25/2021	4406	Female	36	2	Vaginal	Heath Facility	40	2	1	1	33	33	2	5	no			1	1	1	5	Professional	70	157	1.57	Low pollution	0	0	2	2	3500	2	2	2	0	0	20-34	Higher	3	1	2	1	2	2	4	2
494	1	1	3/5/2020	1797	Female	36	3	Vaginal	Heath Facility	39	2	1	1	36	36	2	7	no			1	1	1	5	Unemployed	59	158	1.58	Low pollution	0	0	2	3	3300	2	2	1	0	0	35+	Higher	3	2	2	1	3	3	4	2
495	1	1	3/5/2020	1796	Female	35	2	Vaginal	Heath Facility	40	2	1	1	26	26	2	10	no			2		1	4	Unemployed	58	158	1.58	Low pollution	0	0	2	2	3000	2	2	1	0	0	20-34	Secondary	2	1	2	1	2	2	3	2
496	1	1	3/25/2021	4409	Male	36	1	C-section	Heath Facility	40	2	1	1	36	36	2	10	no			2		1	5	Unemployed	80	151	1.51	Low pollution	0	0	2	1	3300	2	2	1	0	0	35+	Higher	3	2	1	1	1	3	4	2
497	1	1	3/25/2021	4410	Female	35	1	Vaginal	Heath Facility	40	2	1	1	24	24	2	5	no			2		1	5	Professional	72	156	1.56	Low pollution	0	0	2	1	2900	2	2	2	0	0	20-34	Higher	3	1	1	1	1	2	4	2
498	1	1	3/25/2021	3712	Female	34	2	Vaginal	Heath Facility	40	2	1	1	30	30	2	7	no			2		1	5	Unemployed	61	145	1.45	Low pollution	0	0	2	2	2900	2	2	1	0	0	20-34	Higher	3	1	2	1	2	2	4	2
499	1	1	3/5/2020	1798	Female	33	3	Vaginal	Heath Facility	40	2	1	1	22	22	2	5	no			2		1	4	Unemployed	71	163	1.63	Low pollution	0	0	2	3	3000	2	2	1	0	0	20-34	Secondary	2	1	2	1	3	2	3	2
500	1	1	3/25/2021	4411	Male	36	1	Vaginal	Heath Facility	41	2	1	1	30	30	2	8	no			2		1	4	Labor	79	157	1.57	Low pollution	0	0	2	1	3600	2	2	2	0	0	20-34	Secondary	2	1	1	1	1	2	3	2
501	1	1	3/5/2020	1799	Male	36	3	Vaginal	Heath Facility	40	2	1	2	20	20	2	5	no			2		1	4	Unemployed	45	154	1.54	Low pollution	0	0	2	3	3300	2	2	1	0	0	20-34	Secondary	2	1	2	1	3	2	3	2
502	1	1	3/25/2021	4412	Female	34	3	Vaginal	Heath Facility	41	2	1	1	27	27	2	2	no			1	1	1	4	Labor	85	167	1.67	Low pollution	0	0	2	3	3300	1	2	2	0	0	20-34	Secondary	2	1	2	1	3	2	3	2
504	1	1	3/5/2020	1800	Male	37	2	Vaginal	Heath Facility	40	2	1	2	26	26	2	5	no			2		1	4	Labor	60	158	1.58	Low pollution	0	0	2	2	3300	2	2	2	0	0	20-34	Secondary	2	1	2	1	2	2	3	2
505	1	1	3/25/2021	4414	Male	34	1	Vaginal	Heath Facility	39	2	1	1	28	28	2	5	no			2		1	5	Unemployed	69	157	1.57	Low pollution	0	0	2	1	2500	2	2	1	0	0	20-34	Higher	3	1	1	1	1	2	4	2
506	1	1	3/5/2020	1801	Male	36	4	Vaginal	Heath Facility	40	2	1	1	38	38	2	6	no			1	1	1	4	Labor	90	164	1.64	Low pollution	0	0	2	4	2900	2	2	2	0	0	35+	Secondary	2	2	3	2	4	3	3	2
507	1	1	3/5/2020	1803	Male	34	2	Vaginal	Heath Facility	40	2	1	1	29	29	2	6	no			1	1	1	5	Professional	70	159	1.59	Low pollution	0	0	2	2	3000	2	2	2	0	0	20-34	Higher	3	1	2	1	2	2	4	2
508	1	1	3/5/2020	1804	Female	34	9	Vaginal	Heath Facility	38	2	1	1	39	39	2	3	no			2		4	3	Unemployed	67	160	1.6	Biomass		1	2	4	2500	1	2	1	0	0	35+	Primary	1	2	3	2	12	9	6	1
509	1	1	3/9/2020	1806	Male	35	2	C-section	Heath Facility	40	2	1	1	27	27	2	12	no			2		1	4	Labor	54	155	1.55	Low pollution	0	0	2	2	3200	2	2	2	0	0	20-34	Secondary	2	1	2	1	2	2	3	2
510	1	1	3/26/2021	4415	Male	36	5	Vaginal	Heath Facility	40	2	1	1	35	35	2	4	no			2		1	4	Unemployed	65	159	1.59	Low pollution	0	0	2	4	3800	1	2	1	0	0	35+	Secondary	2	2	3	2	4	3	3	2
511	1	1	3/9/2020	1807	Male	36	2	Vaginal	Heath Facility	40	2	1	1	35	35	2	6	no			2		1	5	Labor	70	157	1.57	Low pollution	0	0	2	2	4000	2	3	2	0	1	35+	Higher	3	2	2	1	2	3	4	2
512	1	1	3/9/2020	1808	Male	38	4	Vaginal	Heath Facility	40	2	1	1	29	29	2	4	no			2		4	4	Unemployed	52	152	1.52	Biomass		1	2	4	3500	1	2	1	0	0	20-34	Secondary	2	1	3	2	12	6	9	2
514	1	1	3/9/2020	2412	Female	33	2	C-section	Heath Facility	38	2	1	1	26	26	2	10	no			1	1	1	5	Professional	80	163	1.63	Low pollution	0	0	2	2	3300	2	2	2	0	0	20-34	Higher	3	1	2	1	2	2	4	2
515	1	1	3/25/2021	4416	Male	36	1	Vaginal	Heath Facility	40	2	1	1	20	20	2	8	no			1	1	1	4	Unemployed	54	159	1.59	Low pollution	0	0	2	1	2600	2	2	1	0	0	20-34	Secondary	2	1	1	1	1	2	3	2
516	1	1	3/26/2021	4417	Female	37	8	Vaginal	Heath Facility	40	2	1	1	33	33	2	4	no			2		4	3	Unemployed	66	165	1.65	Biomass		1	2	4	3400	1	2	1	0	0	20-34	Primary	1	1	3	2	12	6	6	1
517	1	1	3/9/2020	1810	Female	35	3	C-section	Heath Facility	40	2	1	1	32	32	2	8	no			2		3	5	Professional	90	159	1.59	Kerosene	1		2	3	3200	2	2	2	0	0	20-34	Higher	3	1	2	1	6	4	8	2
518	1	1	3/9/2020	1814	Female	35	1	Vaginal	Heath Facility	40	2	1	1	21	21	2	8	no			1	1	1	4	Unemployed	57	157	1.57	Low pollution	0	0	2	1	3500	2	2	1	0	0	20-34	Secondary	2	1	1	1	1	2	3	2
520	1	1	3/29/2021	4418	Male	36	2	Vaginal	Heath Facility	40	2	1	2	25	25	2	6	no			2		4	4	Unemployed	80	152	1.52	Biomass		1	2	2	3400	2	2	1	0	0	20-34	Secondary	2	1	2	1	6	6	9	2
521	1	1	3/9/2020	1815	Female	35	4	Vaginal	Heath Facility	39	2	1	2	28	28	2	7	no			2		4	4	Unemployed	61	161	1.61	Biomass		1	2	4	3200	2	2	1	0	0	20-34	Secondary	2	1	3	2	12	6	9	2
522	1	1	3/29/2021	4419	Male	33	1	Vaginal	Heath Facility	40	2	1	2	22	22	2	4	no			1	1	3	4	Unemployed	55	160	1.6	Kerosene	1		2	1	2300	1	1	1	1	0	20-34	Secondary	2	1	1	1	2	4	6	2
523	1	1	3/9/2020	2491	Male	36	1	Vaginal	Heath Facility	40	2	1	2	25	25	2	7	no			1	1	1	4	Unemployed	75	162	1.62	Low pollution	0	0	2	1	3200	2	2	1	0	0	20-34	Secondary	2	1	1	1	1	2	3	2
524	1	1	3/9/2020	2494	Male	36	1	Vaginal	Heath Facility	40	2	1	1	20	20	2	5	no			2		3	4	Unemployed	46	153	1.53	Kerosene	1		2	1	3400	2	2	1	0	0	20-34	Secondary	2	1	1	1	2	4	6	2
525	1	1	3/9/2020	2497	Male	37	4	Vaginal	Heath Facility	40	2	1	1	28	28	2	7	no			2		1	4	Unemployed	41	153	1.53	Low pollution	0	0	2	4	3200	2	2	1	0	0	20-34	Secondary	2	1	3	2	4	2	3	2
526	1	1	3/29/2021	4420	Female	33	4	Vaginal	Heath Facility	40	2	1	1	31	31	2	4	no			2		3	5	Labor	50	162	1.62	Kerosene	1		2	4	2200	1	1	2	1	0	20-34	Higher	3	1	3	2	8	4	8	2
527	1	1	3/9/2020	1817	Male	37	5	Vaginal	Heath Facility	40	2	1	2	31	31	2	4	no			2		4	3	Unemployed	53	148	1.48	Biomass		1	2	4	3500	1	2	1	0	0	20-34	Primary	1	1	3	2	12	6	6	1
528	1	1	3/29/2021	4421	Male	35	4	Vaginal	Heath Facility	40	2	1	2	37	37	2	10	no			2		1	5	Professional	82	167	1.67	Low pollution	0	0	2	4	3500	2	2	2	0	0	35+	Higher	3	2	3	2	4	3	4	2
529	1	1	3/9/2020	2492	Female	35	2	Vaginal	Heath Facility	40	2	1	1	30	30	2	7	no			2		4	4	Unemployed	78	154	1.54	Biomass		1	2	2	3400	2	2	1	0	0	20-34	Secondary	2	1	2	1	6	6	9	2
531	1	1	3/9/2020	2500	Male	35	3	Vaginal	Heath Facility	40	2	1	1	23	23	2	4	no			2		1	4	Unemployed	63	165	1.65	Low pollution	0	0	2	3	3200	1	2	1	0	0	20-34	Secondary	2	1	2	1	3	2	3	2
532	1	1	3/29/2021	3717	Female	36	1	Vaginal	Heath Facility	40	2	1	2	36	36	2	5	no			2		3	5	Unemployed	62	152	1.52	Kerosene	1		2	1	3500	2	2	1	0	0	35+	Higher	3	2	1	1	2	6	8	2
533	1	1	3/9/2020	1816	Male	36	4	C-section	Heath Facility	40	2	1	1	37	37	2	9	no			2		1	5	Labor	67	160	1.6	Low pollution	0	0	2	4	2500	2	2	2	0	0	35+	Higher	3	2	3	2	4	3	4	2
534	1	1	3/29/2021	4423	Male	36	6	Vaginal	Home	40	2	1	1	38	38	2	5	no			2		1	4	Unemployed	53	155	1.55	Low pollution	0	0	2	4	3200	2	2	1	0	0	35+	Secondary	2	2	3	2	4	3	3	2
536	1	1	2/11/2020	1818	Female	34	1	Vaginal	Heath Facility	39	2	1	2	31	31	2	5	no			2		1	5	Unemployed	80	153	1.53	Low pollution	0	0	2	1	3300	2	2	1	0	0	20-34	Higher	3	1	1	1	1	2	4	2
537	1	1	3/29/2021	4425	Male	35	5	Vaginal	Heath Facility	41	2	1	1	32	32	2	7	no			2		3	4	Unemployed	60	153	1.53	Kerosene	1		2	4	2900	2	2	1	0	0	20-34	Secondary	2	1	3	2	8	4	6	2
538	1	1	3/11/2020	1822	Male	37	2	Vaginal	Heath Facility	40	2	1	1	22	22	2	7	no			2		1	5	Unemployed	59	158	1.58	Low pollution	0	0	2	2	3500	2	2	1	0	0	20-34	Higher	3	1	2	1	2	2	4	2
539	1	1	3/29/2021	4426	Male	37	3	C-section	Heath Facility	42	2	1	1	34	34	2	8	no			2		1	5	Unemployed	80	159	1.59	Low pollution	0	0	2	3	4200	2	3	1	0	1	20-34	Higher	3	1	2	1	3	2	4	2
540	1	1	3/29/2021	4427	Male	35	1	Vaginal	Heath Facility	42	2	1	2	26	26	2	10	no			2		1	5	Unemployed	60	161	1.61	Low pollution	0	0	2	1	3000	2	2	1	0	0	20-34	Higher	3	1	1	1	1	2	4	2
541	1	1	3/29/2021	4428	Female	34	1	Vaginal	Heath Facility	40	2	1	1	23	23	2	5	no			1	1	1	5	Unemployed	60	169	1.69	Low pollution	0	0	2	1	2900	2	2	1	0	0	20-34	Higher	3	1	1	1	1	2	4	2
542	1	1	3/29/2021	4429	Male	34	2	Vaginal	Heath Facility	40	2	1	1	38	38	2	7	no			2		1	5	Professional	66	162	1.62	Low pollution	0	0	2	2	3000	2	2	2	0	0	35+	Higher	3	2	2	1	2	3	4	2
543	1	1	3/11/2020	1825	Male	35	2	Vaginal	Heath Facility	40	2	1	1	30	30	2	5	no			2		1	5	Labor	75	152	1.52	Low pollution	0	0	2	2	3500	2	2	2	0	0	20-34	Higher	3	1	2	1	2	2	4	2
544	1	1	3/11/2020	1829	Male	37	4	Vaginal	Heath Facility	40	2	1	1	32	32	2	8	no			2		1	5	Unemployed	94	156	1.56	Low pollution	0	0	2	4	3700	2	2	1	0	0	20-34	Higher	3	1	3	2	4	2	4	2
545	1	1	3/12/2020	2416	Female	34	2	C-section	Heath Facility	40	2	1	1	39	39	2	5	no			2		1	5	Professional	84	159	1.59	Low pollution	0	0	2	2	3400	2	2	2	0	0	35+	Higher	3	2	2	1	2	3	4	2
546	1	1	3/13/2020	1836	Female	37	4	Vaginal	Heath Facility	40	2	1	1	27	27	2	7	yes	1	10	2		1	5	Unemployed	80	152	1.52	Low pollution	0	0	2	4	4000	2	3	1	0	1	20-34	Higher	3	1	3	2	4	2	4	2
547	1	1	3/12/2020	1837	Female	37	2	Vaginal	Heath Facility	40	2	1	1	30	30	2	5	no			2		3	4	Labor	67	162	1.62	Kerosene	1		2	2	3800	2	2	2	0	0	20-34	Secondary	2	1	2	1	4	4	6	2
548	1	1	3/12/2020	1841	Female	34	7	Vaginal	Heath Facility	42	2	1	2	32	32	2	5	no			1	1	4	2	Unemployed	47	151	1.51	Biomass		1	2	4	3000	2	2	1	0	0	20-34	No education	1	1	3	2	12	6	3	1
549	1	1	3/12/2020	1842	Female	33	3	Vaginal	Heath Facility	38	2	1	2	24	24	2	38	no			1	1	1	4	Unemployed	64	162	1.62	Low pollution	0	0	2	3	2000	2	1	1	1	0	20-34	Secondary	2	1	2	1	3	2	3	2
550	1	1	3/12/2020	1846	Male	36	4	Vaginal	Heath Facility	40	2	1	1	38	38	2	8	no			2		1	5	Professional	90	162	1.62	Low pollution	0	0	2	4	3100	2	2	2	0	0	35+	Higher	3	2	3	2	4	3	4	2
551	1	1	3/12/2020	2436	Female	37	2	C-section	Heath Facility	40	2	1	1	28	28	2	4	no			2		1	4	Labor	70	161	1.61	Low pollution	0	0	2	2	4500	1	3	2	0	1	20-34	Secondary	2	1	2	1	2	2	3	2
552	1	1	3/12/2020	1850	Male	38	7	Vaginal	Heath Facility	40	2	1	1	29	29	2	5	no			2		1	5	Unemployed	87	163	1.63	Low pollution	0	0	2	4	4200	2	3	1	0	1	20-34	Higher	3	1	3	2	4	2	4	2
553	1	1	2/12/2020	2424	Female	34	2	C-section	Heath Facility	40	2	1	1	31	31	2	8	no			1	1	1	5	Labor	120	159	1.59	Low pollution	0	0	2	2	2700	2	2	2	0	0	20-34	Higher	3	1	2	1	2	2	4	2
554	1	1	3/12/2020	2420	Female	35	2	C-section	Heath Facility	40	2	1	1	29	29	2	4	no			2		1	5	Unemployed	110	164	1.64	Low pollution	0	0	2	2	3300	1	2	1	0	0	20-34	Higher	3	1	2	1	2	2	4	2
555	1	1	3/13/2020	1853	Male	36	4	Vaginal	Heath Facility	40	2	1	2	25	25	2	4	no			2		5	2	Unemployed	52	162	1.62	Biomass		1	2	4	3500	1	2	1	0	0	20-34	No education	1	1	3	2	12	6	3	1
556	1	1	3/13/2020	1833	Female	36	5	Vaginal	Heath Facility	39	2	1	1	41	41	2	2	no			2		1	5	Professional	76	169	1.69	Low pollution	0	0	2	4	3100	1	2	2	0	0	35+	Higher	3	2	3	2	4	3	4	2
558	1	1	3/13/2020	1857	Female	36	6	Vaginal	Heath Facility	40	2	1	1	35	35	2	5	no			2		1	4	Unemployed	72	164	1.64	Low pollution	0	0	2	4	3000	2	2	1	0	0	35+	Secondary	2	2	3	2	4	3	3	2
560	1	1	3/13/2020	1858	Female	38	5	Vaginal	Heath Facility	41	2	1	1	28	28	2	5	no			2		1	4	Unemployed	51	154	1.54	Low pollution	0	0	2	4	3100	2	2	1	0	0	20-34	Secondary	2	1	3	2	4	2	3	2
561	1	1	3/13/2020	1860	Female	38	4	Vaginal	Heath Facility	40	2	1	1	32	32	2	4	no			2		1	5	Professional	119	155	1.55	Low pollution	0	0	2	4	4000	1	3	2	0	1	20-34	Higher	3	1	3	2	4	2	4	2
562	1	1	3/13/2020	1861	Female	36	1	Vaginal	Heath Facility	40	2	1	1	25	25	2	6	no			2		1	5	Unemployed	63	162	1.62	Low pollution	0	0	2	1	3000	2	2	1	0	0	20-34	Higher	3	1	1	1	1	2	4	2
563	1	1	3/13/2020	2427	Female	34	1	Vaginal	Heath Facility	39	2	1	1	28	28	2	3	no			2		1	5	Professional	70	168	1.68	Low pollution	0	0	2	1	3700	1	2	2	0	0	20-34	Higher	3	1	1	1	1	2	4	2
564	1	1	3/16/2020	1863	Female	34	3	Vaginal	Heath Facility	40	2	1	1	25	25	2	5	no			1	1	3	4	Labor	69	161	1.61	Kerosene	1		2	3	2500	2	2	2	0	0	20-34	Secondary	2	1	2	1	6	4	6	2
565	1	1	3/16/2020	1866	Female	37	4	C-section	Heath Facility	41	2	1	1	33	33	2	6	no			2		1	5	Unemployed	73	155	1.55	Low pollution	0	0	2	4	3400	2	2	1	0	0	20-34	Higher	3	1	3	2	4	2	4	2
566	1	1	3/16/2020	1867	Male	38	2	Vaginal	Heath Facility	40	2	1	1	29	29	2	5	no			2		1	5	Professional	105	156	1.56	Low pollution	0	0	2	2	3800	2	2	2	0	0	20-34	Higher	3	1	2	1	2	2	4	2
567	1	1	3/16/2020	1870	Female	33	9	Vaginal	Heath Facility	39	2	1	2	43	43	2	9	no			1	1	4	4	Labor	72	158	1.58	Biomass		1	2	4	3300	2	2	2	0	0	35+	Secondary	2	2	3	2	12	9	9	2
568	1	1	3/16/2020	1871	Male	36	1	Vaginal	Heath Facility	39	2	1	2	18	18	2	3	no			2		1	4	Unemployed	54	157	1.57	Low pollution	0	0	2	1	3100	1	2	1	0	0	<20	Secondary	2	1	1	1	1	1	3	2
569	1	1	3/17/2020	1872	Male	38	8	Vaginal	Heath Facility	40	2	1	1	35	35	2	10	no			2		3	3	Unemployed	100	161	1.61	Kerosene	1		2	4	3800	2	2	1	0	0	35+	Primary	1	2	3	2	8	6	4	1
570	1	1	3/17/2020	1873	Male	36	4	Vaginal	Heath Facility	40	2	1	1	28	28	2	5	no			2		1	4	Labor	65	155	1.55	Low pollution	0	0	2	4	3000	2	2	2	0	0	20-34	Secondary	2	1	3	2	4	2	3	2
571	1	1	3/17/2020	1874	Male	36	2	Vaginal	Heath Facility	38	2	1	1	26	26	2	6	no			2		1	4	Unemployed	71	163	1.63	Low pollution	0	0	2	2	3200	2	2	1	0	0	20-34	Secondary	2	1	2	1	2	2	3	2
572	1	1	3/17/2020	1875	Male	36	1	Vaginal	Heath Facility	41	2	1	2	22	22	2		no			2		5	4	Unemployed	54	161	1.61	Biomass		1	2	1	3500		2	1	0	0	20-34	Secondary	2	1	1	1	3	6	9	2
573	1	1	3/17/2020	1878	Male	36	8	Vaginal	Heath Facility	40	2	1	1	32	32	2	5	no			2		5	2	Unemployed	50	168	1.68	Biomass		1	2	4	3300	2	2	1	0	0	20-34	No education	1	1	3	2	12	6	3	1
574	1	1	3/18/2020	1888	Female	35	3	Vaginal	Heath Facility	38	2	1	2	30	30	2	3	no			2		3	4	Labor	64	159	1.59	Kerosene	1		2	3	3300	1	2	2	0	0	20-34	Secondary	2	1	2	1	6	4	6	2
575	1	1	3/18/2020	1882	Male	36	3	Vaginal	Heath Facility	40	2	1	1	26	26	2	10	no			2		1	5	Professional	109	168	1.68	Low pollution	0	0	2	3	3500	2	2	2	0	0	20-34	Higher	3	1	2	1	3	2	4	2
576	1	1	3/18/2020	1885	Female	36	1	Vaginal	Heath Facility	40	2	1	1	32	32	2	6	no			2		1	5	Professional	76	153	1.53	Low pollution	0	0	2	1	3000	2	2	2	0	0	20-34	Higher	3	1	1	1	1	2	4	2
577	1	1	3/18/2020	1889	Female	35	3	Vaginal	Heath Facility	42	2	1	1	33	33	2	3	no			1	2	1	5	Professional	84	161	1.61	Low pollution	0	0	2	3	3200	1	2	2	0	0	20-34	Higher	3	1	2	1	3	2	4	2
578	1	1	3/19/2020	1890	Male	37	3	Vaginal	Heath Facility	42	2	1	2	26	26	2	6	no			2		1	4	Labor	55	154	1.54	Low pollution	0	0	2	3	3000	2	2	2	0	0	20-34	Secondary	2	1	2	1	3	2	3	2
580	1	1	3/19/2020	2429	Male	35	2	C-section	Heath Facility	37	2	1	1	36	36	2	6	no			2		3	5	Professional	60	153	1.53	Kerosene	1		1	2	3200	2	2	2	0	0	35+	Higher	3	2	2	1	4	6	8	2
581	1	1	3/19/2020	1896	Male	35	1	Vaginal	Heath Facility	40	2	1	2	18	18	2	4	no			2		1	4	Labor	51	161	1.61	Low pollution	0	0	2	1	3000	1	2	2	0	0	<20	Secondary	2	1	1	1	1	1	3	2
582	1	1	3/20/2020	1898	Male	37	5	Vaginal	Heath Facility	40	2	1	1	25	25	2	10	no			2		1	4	Labor	70	148	1.48	Low pollution	0	0	2	4	3500	2	2	2	0	0	20-34	Secondary	2	1	3	2	4	2	3	2
583	1	1	3/20/2020	2433	Female	36	1	Vaginal	Heath Facility	41	2	1	1	25	25	2	7	no			2		1	5	Unemployed	82	159	1.59	Low pollution	0	0	2	1	3500	2	2	1	0	0	20-34	Higher	3	1	1	1	1	2	4	2
584	1	1	3/20/2020	1902	Male	37	3	Vaginal	Heath Facility	40	2	1	2	22	22	2	10	no			2		1	4	Unemployed	54	159	1.59	Low pollution	0	0	2	3	3200	2	2	1	0	0	20-34	Secondary	2	1	2	1	3	2	3	2
586	1	1	3/20/2020	1907	Female	34	5	Vaginal	Heath Facility	39	2	1	2	30	30	2	4	no			2		4	4	Labor	54	156	1.56	Biomass		1	2	4	2500	1	2	2	0	0	20-34	Secondary	2	1	3	2	12	6	9	2
587	1	1	3/20/2020	1908	Male	36	3	C-section	Heath Facility	38	2	1	1	31	31	2	5	no			2		1	5	Professional	69	151	1.51	Low pollution	0	0	2	3	3500	2	2	2	0	0	20-34	Higher	3	1	2	1	3	2	4	2
588	1	1	3/23/2020	1912	Male	36	1	Vaginal	Heath Facility	40	2	1	1	26	26	2	7	no			2		1	4	Labor	56	165	1.65	Low pollution	0	0	2	1	3200	2	2	2	0	0	20-34	Secondary	2	1	1	1	1	2	3	2
589	1	1	3/23/2020	1913	Female	36	1	C-section	Heath Facility	40	2	1	1	32	32	1	6	no			2		1	5	Professional	85	163	1.63	Low pollution	0	0	2	1	4000	2	3	2	0	1	20-34	Higher	3	1	1	1	1	2	4	2
590	1	1	3/24/2020	1916	Female	32	2	Vaginal	Heath Facility	38	2	1	1	36	36	2	6	no			2		1	5	Professional	61	150	1.5	Low pollution	0	0	2	2	2500	2	2	2	0	0	35+	Higher	3	2	2	1	2	3	4	2
591	1	1	3/24/2020	1917	Male	35	2	Vaginal	Heath Facility	40	2	1	1	28	28	2	10	no			2		1	5	Professional	83	153	1.53	Low pollution	0	0	2	2	4000	2	3	2	0	1	20-34	Higher	3	1	2	1	2	2	4	2
592	1	1	4/24/2020	1919	Male	35	1	Vaginal	Heath Facility	40	2	1	1	27	27	2	8	no			2		1	5	Professional	75	155	1.55	Low pollution	0	0	2	1	3200	2	2	2	0	0	20-34	Higher	3	1	1	1	1	2	4	2
593	1	1	3/26/2020	1921	Male	36	5	Vaginal	Heath Facility	40	2	1	1	27	27	2	10	no			1	1	1	2	Unemployed	47	149	1.49	Low pollution	0	0	2	4	3600	2	2	1	0	0	20-34	No education	1	1	3	2	4	2	1	1
594	1	1	3/26/2020	1922	Female	34	1	Vaginal	Heath Facility	39	2	1	1	20	20	2	4	no			2		5	4	Unemployed	42	152	1.52	Biomass		1	2	1	2700	1	2	1	0	0	20-34	Secondary	2	1	1	1	3	6	9	2
595	1	1	3/26/2020	1926	Male	35	4	Vaginal	Heath Facility	40	2	1	1	30	30	2	40	no			2		1	4	Unemployed	67	158	1.58	Low pollution	0	0	2	4	3300	2	2	1	0	0	20-34	Secondary	2	1	3	2	4	2	3	2
596	1	1	3/26/2020	1930	Male	37	3	Vaginal	Heath Facility	39	2	1	1	33	33	2	8	no			2		1	5	Unemployed	61	172	1.72	Low pollution	0	0	2	3	4000	2	3	1	0	1	20-34	Higher	3	1	2	1	3	2	4	2
597	1	1	3/30/2020	2447	Female	37	2	Vaginal	Heath Facility	40	2	1	1	23	23	2	4	no			2		3	4	Labor	75	161	1.61	Kerosene	1		2	2	3600	1	2	2	0	0	20-34	Secondary	2	1	2	1	4	4	6	2
598	1	1	3/30/2020	1931	Male	36	2	Vaginal	Heath Facility	40	2	1	1	22	22	2	5	no			1	1	1	4	Unemployed	65	164	1.64	Low pollution	0	0	2	2	3500	2	2	1	0	0	20-34	Secondary	2	1	2	1	2	2	3	2
599	1	1	3/30/2020	1935	Male	34	2	Vaginal	Heath Facility	40	2	1	1	33	33	2	6	no			2		1	5	Professional	63	164	1.64	Low pollution	0	0	2	2	3700	2	2	2	0	0	20-34	Higher	3	1	2	1	2	2	4	2
600	1	1	3/30/2020	1936	Female	36	2	Vaginal	Heath Facility	40	2	1	1	30	30	2	5	no			1	1	1	5	Labor	84	169	1.69	Low pollution	0	0	2	2	3600	2	2	2	0	0	20-34	Higher	3	1	2	1	2	2	4	2
601	1	1	3/30/2020	1940	Male	36	2	Vaginal	Heath Facility	40	2	1	2	26	26	2	10	no			2		3	5	Unemployed	60	163	1.63	Kerosene	1		2	2	2700	2	2	1	0	0	20-34	Higher	3	1	2	1	4	4	8	2
602	1	1	4/2/2020	1943	Female	35	2	Vaginal	Heath Facility	40	2	1	2	27	27	2	5	no			2		1	5	Unemployed	60	166	1.66	Low pollution	0	0	2	2	3500	2	2	1	0	0	20-34	Higher	3	1	2	1	2	2	4	2
603	1	1	4/2/2020	1945	Male	34	4	Vaginal	Home	41	2	1	1	27	27	2	4	no			2		1	4	Unemployed	48	155	1.55	Low pollution	0	0	2	4	3500	1	2	1	0	0	20-34	Secondary	2	1	3	2	4	2	3	2
604	1	1	4/2/2020	1949	Male	36	7	C-section	Heath Facility	40	2	1	2	35	35	2	5	no			2		1	4	Labor	82	158	1.58	Low pollution	0	0	2	4	3500	2	2	2	0	0	35+	Secondary	2	2	3	2	4	3	3	2
605	1	1	4/2/2020	1950	Female	36	2	Vaginal	Heath Facility	40	2	1	1	22	22	2	5	no			2		1	4	Unemployed	48	155	1.55	Low pollution	0	0	2	2	3200	2	2	1	0	0	20-34	Secondary	2	1	2	1	2	2	3	2
606	1	1	4/2/2020	1954	Female	34	3	Vaginal	Home	40	2	1	2	25	25	2	3	no			1	1	5	3	Unemployed	39	161	1.61	Biomass		1	2	3	2800	1	2	1	0	0	20-34	Primary	1	1	2	1	9	6	6	1
607	1	1	4/2/2020	2443	Male	31	2	C-section	Heath Facility	38	2	1	1	38	38	2	4	no			2		1	5	Professional	70	164	1.64	Low pollution	0	0	2	2	1400	1	1	2	1	0	35+	Higher	3	2	2	1	2	3	4	2
608	1	1	4/2/2020	1955	Female	36	3	Vaginal	Heath Facility	41	2	1	1	30	30	2	10	no			2		4	3	Unemployed	66	159	1.59	Biomass		1	2	3	2200	2	1	1	1	0	20-34	Primary	1	1	2	1	9	6	6	1
610	1	1	4/6/2020	2439	Male	37	6	Vaginal	Heath Facility	40	2	1	2	33	33	2	4	no			2		1	3	Unemployed	77	164	1.64	Low pollution	0	0	2	4	2300	1	1	1	1	0	20-34	Primary	1	1	3	2	4	2	2	1
611	1	1	4/9/2020	1958	Female	35	3	Vaginal	Heath Facility	40	2	1	1	36	36	2	6	no			2		1	4	Labor	65	161	1.61	Low pollution	0	0	2	3	3100	2	2	2	0	0	35+	Secondary	2	2	2	1	3	3	3	2
613	1	1	4/9/2020	1965	Male	35	1	Vaginal	Heath Facility	40	2	1	2	30	30	1	4	no			2		1	4	Unemployed	92	157	1.57	Low pollution	0	0	2	1	2900	1	2	1	0	0	20-34	Secondary	2	1	1	1	1	2	3	2
615	1	1	4/9/2020	1970	Male	36	1	Vaginal	Heath Facility	40	2	1	1	24	24	2	5	no			2		1	5	Unemployed	69	159	1.59	Low pollution	0	0	2	1	3200	2	2	1	0	0	20-34	Higher	3	1	1	1	1	2	4	2
616	1	1	4/9/2020	1972	Male	36	3	Vaginal	Heath Facility	39	2	1	1	28	28	2	5	no			2		1	4	Labor	54	152	1.52	Low pollution	0	0	2	3	3200	2	2	2	0	0	20-34	Secondary	2	1	2	1	3	2	3	2
617	1	1	4/9/2020	1971	Female	37	2	Vaginal	Heath Facility	40	2	1	2	20	20	2	4	no			2		1	4	Unemployed	90	158	1.58	Low pollution	0	0	2	2	3800	1	2	1	0	0	20-34	Secondary	2	1	2	1	2	2	3	2
618	1	1	4/9/2020	1978	Male	35	2	Vaginal	Heath Facility	40	2	1	2	29	29	2	5	no			2		5	4	Unemployed	70	159	1.59	Biomass		1	2	2	3000	2	2	1	0	0	20-34	Secondary	2	1	2	1	6	6	9	2
619	1	1	4/9/2020	1974	Female	37	1	Vaginal	Heath Facility	40	2	1	2	22	22	2	6	no			2		3	4	Unemployed	54	160	1.6	Kerosene	1		2	1	3000	2	2	1	0	0	20-34	Secondary	2	1	1	1	2	4	6	2
620	1	1	4/14/2020	1979	Male	36	2	Vaginal	Heath Facility	40	2	1	1	21	21	2	5	no			2		3	3	Unemployed	55	162	1.62	Kerosene	1		2	2	3500	2	2	1	0	0	20-34	Primary	1	1	2	1	4	4	4	1
621	1	1	4/14/2020	1980	Female	36	2	Vaginal	Heath Facility	40	2	1	1	22	22	2	5	no			2		1	4	Unemployed	49	157	1.57	Low pollution	0	0	2	2	2700	2	2	1	0	0	20-34	Secondary	2	1	2	1	2	2	3	2
622	1	1	4/14/2020	1984	Male	35	1	Vaginal	Heath Facility	38	2	1	2	26	26	2	4	no			1	1	1	4	Labor	69	165	1.65	Low pollution	0	0	2	1	2700	1	2	2	0	0	20-34	Secondary	2	1	1	1	1	2	3	2
623	1	1	4/14/2020	1986	Male	37	1	Vaginal	Heath Facility	40	2	1	2	25	25	2	5	no			1	1	4	4	Unemployed	48	150	1.5	Biomass		1	2	1	3200	2	2	1	0	0	20-34	Secondary	2	1	1	1	3	6	9	2
624	1	1	4/14/2020	1987	Male	36	3	Vaginal	Heath Facility	40	2	1	1	30	30	2	9	no			2		1	4	Unemployed	72	158	1.58	Low pollution	0	0	2	3	3100	2	2	1	0	0	20-34	Secondary	2	1	2	1	3	2	3	2
625	1	1	4/14/2020	1988	Female	35	3	Vaginal	Heath Facility	40	2	1	1	33	33	2	3	no			2		1	5	Professional	85	158	1.58	Low pollution	0	0	2	3	2800	1	2	2	0	0	20-34	Higher	3	1	2	1	3	2	4	2
626	1	1	4/14/2020	1989	Female	37	3	Vaginal	Heath Facility	41	2	1	1	31	31	2	2	no			2		1	5	Professional	60	156	1.56	Low pollution	0	0	2	3	3600	1	2	2	0	0	20-34	Higher	3	1	2	1	3	2	4	2
627	1	1	4/14/2020	1990	Female	33	1	Vaginal	Heath Facility	40	2	1	1	25	25	2	5	no			2		1	5	Professional	45	156	1.56	Low pollution	0	0	2	1	2500	2	2	2	0	0	20-34	Higher	3	1	1	1	1	2	4	2
628	1	1	4/14/2020	1993	Male	35	3	Vaginal	Heath Facility	39	2	1	1	27	27	2	4	no			2		1	4	Labor	84	161	1.61	Low pollution	0	0	2	3	3300	1	2	2	0	0	20-34	Secondary	2	1	2	1	3	2	3	2
629	1	1	4/14/2020	1996	Male	37	3	Vaginal	Heath Facility	42	2	1	1	26	26	2	3	no			2		1	5	Unemployed	55	161	1.61	Low pollution	0	0	2	3	3000	1	2	1	0	0	20-34	Higher	3	1	2	1	3	2	4	2
630	1	1	4/14/2020	2000	Female	37	4	Vaginal	Heath Facility	40	2	1	2	35	35	2	10	no			2		1	4	Labor	61	158	1.58	Low pollution	0	0	2	4	3200	2	2	2	0	0	35+	Secondary	2	2	3	2	4	3	3	2
631	1	1	4/14/2020	2001	Male	37	4	Vaginal	Heath Facility	40	2	1	1	37	37	2	8	no			2		1	4	Labor	71	163	1.63	Low pollution	0	0	2	4	3700	2	2	2	0	0	35+	Secondary	2	2	3	2	4	3	3	2
632	1	1	4/14/2020	2003	Female	37	2	Vaginal	Heath Facility	41	2	1	2	23	23	2	4	no			1	2	1	4	Unemployed	50	164	1.64	Low pollution	0	0	2	2	3600	1	2	1	0	0	20-34	Secondary	2	1	2	1	2	2	3	2
633	1	1	4/14/2020	2007	Male	35	1	Vaginal	Heath Facility	40	2	1	1	27	27	2	5	no			2		1	5	Unemployed	81	160	1.6	Low pollution	0	0	2	1	2800	2	2	1	0	0	20-34	Higher	3	1	1	1	1	2	4	2
634	1	1	4/15/2020	2009	Female	37	3	C-section	Heath Facility	40	2	1	2	33	33	2	3	no			2		1	4	Labor	96	159	1.59	Low pollution	0	0	2	3	3800	1	2	2	0	0	20-34	Secondary	2	1	2	1	3	2	3	2
635	1	1	4/15/2020	2008	Male	35	1	Vaginal	Heath Facility	38	2	1	2	18	18	2	5	no			2		1	4	Labor	64	157	1.57	Low pollution	0	0	2	1	2000	2	1	2	1	0	<20	Secondary	2	1	1	1	1	1	3	2
636	1	1	4/15/2020	2010	Female	35	7	Vaginal	Heath Facility	40	2	1	1	36	36	2	7	no			2		1	5	Labor	51	160	1.6	Low pollution	0	0	2	4	3500	2	2	2	0	0	35+	Higher	3	2	3	2	4	3	4	2
637	1	1	4/16/2020	2013	Female	34	1	Vaginal	Heath Facility	40	2	1	1	23	23	2	10	no			2		1	5	Unemployed	65	160	1.6	Low pollution	0	0	2	1	2800	2	2	1	0	0	20-34	Higher	3	1	1	1	1	2	4	2
638	1	1	4/20/2020	2014	Female	35	5	Vaginal	Heath Facility	38	2	1	2	35	35	2	10	no			1	1	1	5	Professional	80	166	1.66	Low pollution	0	0	2	4	2900	2	2	2	0	0	35+	Higher	3	2	3	2	4	3	4	2
639	1	1	4/20/2020	2017	Male	36	5	Vaginal	Heath Facility	41	2	1	2	30	30	2	10	no			2		1	4	Labor	83	151	1.51	Low pollution	0	0	2	4	3200	2	2	2	0	0	20-34	Secondary	2	1	3	2	4	2	3	2
641	1	1	4/20/2020	2021	Male	35	3	Vaginal	Heath Facility	40	2	1	1	26	26	2	6	no			2		1	4	Labor	71	161	1.61	Low pollution	0	0	2	3	3500	2	2	2	0	0	20-34	Secondary	2	1	2	1	3	2	3	2
642	1	1	4/20/2020	2022	Female	34	3	Vaginal	Heath Facility	40	2	1	1	25	25	2	6	no			1	3	5	3	Unemployed	54	159	1.59	Biomass		1	2	3	2700	2	2	1	0	0	20-34	Primary	1	1	2	1	9	6	6	1
643	1	1	4/20/2020	2023	Male	35	3	Vaginal	Heath Facility	39	2	1	1	32	32	2	5	no			2		1	4	Labor	90	162	1.62	Low pollution	0	0	2	3	3800	2	2	2	0	0	20-34	Secondary	2	1	2	1	3	2	3	2
644	1	1	4/20/2020	2024	Male	35	2	Vaginal	Heath Facility	39	2	1	1	25	25	2	5	no			1	1	1	5	Unemployed	80	160	1.6	Low pollution	0	0	2	2	3500	2	2	1	0	0	20-34	Higher	3	1	2	1	2	2	4	2
645	1	1	4/20/2020	2025	Male	35	4	Vaginal	Heath Facility	41	2	1	2	28	28	2	5	no			1	3	1	5	Unemployed	68	152	1.52	Low pollution	0	0	2	4	3200	2	2	1	0	0	20-34	Higher	3	1	3	2	4	2	4	2
646	1	1	4/20/2020	2029	Male	35	3	C-section	Heath Facility	40	2	1	3	33	33	2	2	no			2		1	5	Professional	65	165	1.65	Low pollution	0	0	2	3	3000	1	2	2	0	0	20-34	Higher	3	1	2	1	3	2	4	2
647	1	1	4/21/2020	2030	Female	37	1	Vaginal	Heath Facility	39	2	1	1	21	21	2	4	no			2		4	4	Unemployed	62	162	1.62	Biomass		1	2	1	3500	1	2	1	0	0	20-34	Secondary	2	1	1	1	3	6	9	2
648	1	1	4/21/2020	2033	Female	36	1	Vaginal	Heath Facility	40	2	1	1	28	28	2	12	no			2		1	5	Professional	79	158	1.58	Low pollution	0	0	2	1	3300	2	2	2	0	0	20-34	Higher	3	1	1	1	1	2	4	2
649	1	1	4/21/2020	2034	Male	34	6	Vaginal	Heath Facility	40	2	1	1	32	32	2	4	no			2		5	3	Unemployed	67	160	1.6	Biomass		1	2	4	3000	1	2	1	0	0	20-34	Primary	1	1	3	2	12	6	6	1
650	1	1	4/21/2020	2036	Male	37	3	Vaginal	Heath Facility	40	2	1	2	29	29	2	10	no			2		1	5	Unemployed	80	159	1.59	Low pollution	0	0	2	3	3100	2	2	1	0	0	20-34	Higher	3	1	2	1	3	2	4	2
651	1	1	4/22/2020	2038	Female	35	4	Vaginal	Heath Facility	40	2	1	1	27	27	2	6	no			2		1	4	Unemployed	76	166	1.66	Low pollution	0	0	2	4	2600	2	2	1	0	0	20-34	Secondary	2	1	3	2	4	2	3	2
652	1	1	4/22/2020	2039	Female	36	3	Vaginal	Heath Facility	40	2	1	2	25	25	2	4	no			2		1	5	Professional	46	149	1.49	Low pollution	0	0	2	3	3200	1	2	2	0	0	20-34	Higher	3	1	2	1	3	2	4	2
653	1	1	4/22/2020	2040	Female	35	11	Vaginal	Heath Facility	40	2	1	1	40	40	2	6	no			2		3	4	Unemployed	53	157	1.57	Kerosene	1		2	4	2500	2	2	1	0	0	35+	Secondary	2	2	3	2	8	6	6	2
654	1	1	4/23/2020	2041	Male	36	1	Vaginal	Heath Facility	40	2	1	1	20	20	2	10	no			2		1	4	Unemployed	60	157	1.57	Low pollution	0	0	2	1	4000	2	3	1	0	1	20-34	Secondary	2	1	1	1	1	2	3	2
655	1	1	4/23/2020	2042	Male	36	1	Vaginal	Heath Facility	40	2	1	1	23	23	2	5	no			2		1	5	Labor	50	149	1.49	Low pollution	0	0	2	1	3000	2	2	2	0	0	20-34	Higher	3	1	1	1	1	2	4	2
656	1	1	4/23/2020	2043	Male	36	5	Vaginal	Heath Facility	39	2	1	1	31	31	2	5	no			1	1	1	5	Unemployed	99	167	1.67	Low pollution	0	0	2	4	3300	2	2	1	0	0	20-34	Higher	3	1	3	2	4	2	4	2
657	1	1	4/23/2020	2045	Female	37	7	Vaginal	Heath Facility	40	2	1	1	39	39	2	4	no			2		4	4	Labor	65	170	1.7	Biomass		1	2	4	3200	1	2	2	0	0	35+	Secondary	2	2	3	2	12	9	9	2
658	1	1	4/23/2020	2046	Male	36	4	Vaginal	Heath Facility	40	2	1	1	27	27	2	4	no			2		4	4	Labor	56	153	1.53	Biomass		1	2	4	3900	1	2	2	0	0	20-34	Secondary	2	1	3	2	12	6	9	2
659	1	1	4/23/2020	2048	Female	36	1	Vaginal	Heath Facility	39	2	1	1	23	23	2	10	no			2		1	5	Unemployed	71	161	1.61	Low pollution	0	0	2	1	3500	2	2	1	0	0	20-34	Higher	3	1	1	1	1	2	4	2
660	1	1	4/23/2020	2050	Female	37	4	Vaginal	Heath Facility	40	2	1	1	37	37	2	4	no			2		1	4	Unemployed	81	161	1.61	Low pollution	0	0	2	4	4400	1	3	1	0	1	35+	Secondary	2	2	3	2	4	3	3	2
661	1	1	4/24/2020	2052	Male	37	3	Vaginal	Heath Facility	40	2	1	1	31	31	2	5	no			2		1	5	Unemployed	90	166	1.66	Low pollution	0	0	2	3	3500	2	2	1	0	0	20-34	Higher	3	1	2	1	3	2	4	2
662	1	1	4/24/2020	2053	Male	35	1	Vaginal	Heath Facility	40	2	1	1	22	22	2	6	no			2		1	5	Unemployed	70	163	1.63	Low pollution	0	0	2	1	2600	2	2	1	0	0	20-34	Higher	3	1	1	1	1	2	4	2
663	1	1	4/24/2020	2056	Male	37	7	Vaginal	Heath Facility	40	2	1	1	25	25	2	10	no			1	1	4	3	Unemployed	59	159	1.59	Biomass		1	2	4	3400	2	2	1	0	0	20-34	Primary	1	1	3	2	12	6	6	1
665	1	1	4/24/2020	2059	Male	38	2	Vaginal	Heath Facility	39	2	1	1	29	29	2	6	no			2		3	4	Labor	89	168	1.68	Kerosene	1		2	2	3200	2	2	2	0	0	20-34	Secondary	2	1	2	1	4	4	6	2
666	1	1	4/24/2020	2058	Female	35	2	Vaginal	Heath Facility	40	2	1	2	26	26	2	7	no			1	1	1	4	Labor	55	148	1.48	Low pollution	0	0	2	2	3100	2	2	2	0	0	20-34	Secondary	2	1	2	1	2	2	3	2
667	1	1	4/24/2020	2060	Male	36	1	Vaginal	Heath Facility	40	2	1	2	19	19	2	5	no			1	1	4	2	Unemployed	50	152	1.52	Biomass		1	2	1	2800	2	2	1	0	0	<20	No education	1	1	1	1	3	3	3	1
668	1	1	4/24/2020	2061	Female	32	1	Vaginal	Heath Facility	38	2	1	2	21	21	2	2	no			2		1	4	Unemployed	52	168	1.68	Low pollution	0	0	2	1	1700	1	1	1	1	0	20-34	Secondary	2	1	1	1	1	2	3	2
669	1	1	4/24/2020	2062	Female	36	7	Vaginal	Heath Facility	40	2	1	1	35	35	2	4	no			2		1	5	Unemployed	55	145	1.45	Low pollution	0	0	2	4	3200	1	2	1	0	0	35+	Higher	3	2	3	2	4	3	4	2
670	1	1	4/24/2020	2065	Female	35	4	Vaginal	Heath Facility	40	2	1	1	30	30	2	4	no			2		1	5	Professional	66	169	1.69	Low pollution	0	0	2	4	3400	1	2	2	0	0	20-34	Higher	3	1	3	2	4	2	4	2
671	1	1	4/24/2020	2067	Male	37	3	Vaginal	Heath Facility	40	2	1	1	31	31	2	3	no			2		1	4	Labor	67	165	1.65	Low pollution	0	0	2	3	3800	1	2	2	0	0	20-34	Secondary	2	1	2	1	3	2	3	2
672	1	1	4/27/2020	2070	Male	36	3	Vaginal	Heath Facility	40	2	1	1	38	38	2	4	no			2		1	4	Labor	59	147	1.47	Low pollution	0	0	2	3	3200	1	2	2	0	0	35+	Secondary	2	2	2	1	3	3	3	2
673	1	1	4/27/2020	2071	Female	36	1	Vaginal	Heath Facility	40	2	1	1	23	23	2	5	no			2		1	5	Unemployed	60	158	1.58	Low pollution	0	0	2	1	3300	2	2	1	0	0	20-34	Higher	3	1	1	1	1	2	4	2
674	1	1	4/27/2020	2072	Female	34	2	Vaginal	Heath Facility	40	2	1	3	37	37	2	10	no			2		1	5	Labor	70	158	1.58	Low pollution	0	0	2	2	3300	2	2	2	0	0	35+	Higher	3	2	2	1	2	3	4	2
675	1	1	4/27/2020	2075	Female	34	1	Vaginal	Heath Facility	40	2	1	2	28	28	2	5	no			1	1	1	5	Labor	70	164	1.64	Low pollution	0	0	2	1	3500	2	2	2	0	0	20-34	Higher	3	1	1	1	1	2	4	2
676	1	1	4/27/2020	2078	Female	35	4	Vaginal	Heath Facility	42	2	1	1	29	29	2	3	no			2		3	4	Unemployed	49	155	1.55	Kerosene	1		2	4	3600	1	2	1	0	0	20-34	Secondary	2	1	3	2	8	4	6	2
677	1	1	4/27/2020	2081	Male	35	2	Vaginal	Heath Facility	41	2	1	1	25	25	2	5	no			2		1	4	Labor	79	156	1.56	Low pollution	0	0	2	2	3500	2	2	2	0	0	20-34	Secondary	2	1	2	1	2	2	3	2
678	1	1	4/27/2020	2082	Male	35	4	Vaginal	Heath Facility	40	2	1	1	33	33	2	7	no			2		1	5	Labor	53	151	1.51	Low pollution	0	0	2	4	3500	2	2	2	0	0	20-34	Higher	3	1	3	2	4	2	4	2
679	1	1	4/27/2020	2086	Female	36	3	Vaginal	Heath Facility	38	2	1	1	32	32	2	4	no			1	1	1	5	Professional	79	157	1.57	Low pollution	0	0	2	3	3100	1	2	2	0	0	20-34	Higher	3	1	2	1	3	2	4	2
680	1	1	4/27/2020	2089	Female	34	1	Vaginal	Heath Facility	40	2	1	2	22	22	2	6	no			1	1	1	4	Labor	64	153	1.53	Low pollution	0	0	2	1	3200	2	2	2	0	0	20-34	Secondary	2	1	1	1	1	2	3	2
681	1	1	4/28/2020	2093	Female	38	5	Vaginal	Heath Facility	40	2	1	1	32	32	2	7	no			1	1	4	2	Unemployed	75	166	1.66	Biomass		1	2	4	3500	2	2	1	0	0	20-34	No education	1	1	3	2	12	6	3	1
682	1	1	4/28/2020	2094	Female	39	2	Vaginal	Heath Facility	42	2	1	1	23	23	2	10	no			2		1	5	Unemployed	62	161	1.61	Low pollution	0	0	2	2	3500	2	2	1	0	0	20-34	Higher	3	1	2	1	2	2	4	2
683	1	1	4/28/2020	2096	Male	37	1	Vaginal	Heath Facility	40	2	1	1	30	30	2	8	no			2		1	5	Unemployed	66	159	1.59	Low pollution	0	0	2	1	4000	2	3	1	0	1	20-34	Higher	3	1	1	1	1	2	4	2
685	1	1	4/28/2020	2098	Female	35	1	Vaginal	Heath Facility	40	2	1	2	20	20	2	5	no			2		3	4	Labor	59	159	1.59	Kerosene	1		2	1	3600	2	2	2	0	0	20-34	Secondary	2	1	1	1	2	4	6	2
686	1	1	4/28/2020	2101	Male	36	1	Vaginal	Heath Facility	40	2	1	1	35	35	2	6	no			2		1	5	Labor	50	160	1.6	Low pollution	0	0	2	1	3000	2	2	2	0	0	35+	Higher	3	2	1	1	1	3	4	2
687	1	1	4/29/2020	2104	Female	33	5	Vaginal	Heath Facility	41	2	1	2	37	37	2	15	no			2		1	5	Professional	75	171	1.71	Low pollution	0	0	2	4	2900	2	2	2	0	0	35+	Higher	3	2	3	2	4	3	4	2
688	1	1	4/29/2020	2107	Male	35	1	Vaginal	Heath Facility	40	2	1	1	28	28	2	6	no			1	1	1	5	Labor	64	154	1.54	Low pollution	0	0	2	1	2700	2	2	2	0	0	20-34	Higher	3	1	1	1	1	2	4	2
689	1	1	4/29/2020	2110	Male	35	1	C-section	Heath Facility	38	2	1	1	48	48	2	7	no			2		1	5	Labor	74	155	1.55	Low pollution	0	0	2	1	2800	2	2	2	0	0	35+	Higher	3	2	1	1	1	3	4	2
690	1	1	4/29/2020	2113	Male	37	1	Vaginal	Heath Facility	40	2	1	1	20	20	2	6	no			2		1	4	Unemployed	46	157	1.57	Low pollution	0	0	2	1	3400	2	2	1	0	0	20-34	Secondary	2	1	1	1	1	2	3	2
691	1	1	4/30/2020	2114	Male	38	3	Vaginal	Heath Facility	40	2	1	1	24	24	2	40	no			2		6	2	Unemployed	49	167	1.67	Biomass		1	2	3	2800	2	2	1	0	0	20-34	No education	1	1	2	1	9	6	3	1
692	1	1	4/30/2020	2117	Male	38	1	C-section	Heath Facility	40	2	1	1	20	20	2	8	no			1	1	1	5	Unemployed	67	168	1.68	Low pollution	0	0	2	1	3200	2	2	1	0	0	20-34	Higher	3	1	1	1	1	2	4	2
693	1	1	5/4/2020	2118	Male	37	5	Vaginal	Heath Facility	40	2	1	2	27	27	2	4	no			1	1	1	4	Unemployed	68	157	1.57	Low pollution	0	0	2	4	3400	1	2	1	0	0	20-34	Secondary	2	1	3	2	4	2	3	2
694	1	1	5/4/2020	2121	Female	36	1	Vaginal	Heath Facility	40	2	1	2	27	27	2	6	no			2		1	5	Professional	59	157	1.57	Low pollution	0	0	2	1	2900	2	2	2	0	0	20-34	Higher	3	1	1	1	1	2	4	2
695	1	1	5/5/2020	2124	Male	34	1	Vaginal	Heath Facility	39	2	1	2	22	22	2	5	no			2		1	4	Unemployed	69	160	1.6	Low pollution	0	0	2	1	2900	2	2	1	0	0	20-34	Secondary	2	1	1	1	1	2	3	2
697	1	1	5/4/2020	2128	Female	36	4	C-section	Heath Facility	40	2	1	1	25	25	2	6	no			2		1	4	Labor	105	161	1.61	Low pollution	0	0	2	4	4100	2	3	2	0	1	20-34	Secondary	2	1	3	2	4	2	3	2
698	1	1	5/4/2020	2130	Male	36	1	Vaginal	Heath Facility	40	2	1	2	20	20	2	5	no			2		3	4	Unemployed	55	160	1.6	Kerosene	1		2	1	3400	2	2	1	0	0	20-34	Secondary	2	1	1	1	2	4	6	2
699	1	1	5/4/2020	2131	Male	37	1	Vaginal	Heath Facility	40	2	1	2	31	31	2	4	no			2		1	5	Professional	75	160	1.6	Low pollution	0	0	2	1	3700	1	2	2	0	0	20-34	Higher	3	1	1	1	1	2	4	2
700	1	1	5/4/2020	2134	Female	37	1	Vaginal	Heath Facility	41	2	1	1	25	25	2	4	no			1	1	1	5	Unemployed	69	163	1.63	Low pollution	0	0	2	1	3500	1	2	1	0	0	20-34	Higher	3	1	1	1	1	2	4	2
701	1	1	5/5/2020	2144	Female	34	4	Vaginal	Heath Facility	42	2	1	1	26	26	2	3	no			1	1	3	4	Labor	65	157	1.57	Kerosene	1		2	4	2600	1	2	2	0	0	20-34	Secondary	2	1	3	2	8	4	6	2
702	1	1	5/5/2020	2137	Male	32	1	Vaginal	Heath Facility	38	2	1	1	29	29	2	6	no			1	1	1	5	Unemployed	54	160	1.6	Low pollution	0	0	2	1	2300	2	1	1	1	0	20-34	Higher	3	1	1	1	1	2	4	2
703	1	1	5/5/2020	2140	Female	35	7	Vaginal	Heath Facility	41	2	1	1	36	36	2	3	no			2		1	5	Professional	110	164	1.64	Low pollution	0	0	2	4	4000	1	3	2	0	1	35+	Higher	3	2	3	2	4	3	4	2
704	1	1	5/5/2020	2141	Male	35	2	Vaginal	Heath Facility	41	2	1	1	29	29	2	3	no			2		1	5	Professional	54	149	1.49	Low pollution	0	0	2	2	3200	1	2	2	0	0	20-34	Higher	3	1	2	1	2	2	4	2
705	1	1	5/6/2020	2146	Male	39	1	Vaginal	Heath Facility	41	2	1	1	21	21	2	10	no			1	1	1	5	Professional	71	163	1.63	Low pollution	0	0	2	1	3500	2	2	2	0	0	20-34	Higher	3	1	1	1	1	2	4	2
706	1	1	5/8/2020	2149	Female	35	2	Vaginal	Heath Facility	40	2	1	1	27	27	2	6	no			2		1	5	Professional	49	151	1.51	Low pollution	0	0	2	2	3500	2	2	2	0	0	20-34	Higher	3	1	2	1	2	2	4	2
707	1	1	5/8/2020	2152	Female	37	2	Vaginal	Heath Facility	41	2	1	1	36	36	2	4	no			2		1	5	Unemployed	54	163	1.63	Low pollution	0	0	2	2	3500	1	2	1	0	0	35+	Higher	3	2	2	1	2	3	4	2
708	1	1	5/8/2020	2155	Female	37	2	Vaginal	Heath Facility	42	2	1	2	33	33	2	4	no			2		1	5	Unemployed	93	173	1.73	Low pollution	0	0	2	2	3700	1	2	1	0	0	20-34	Higher	3	1	2	1	2	2	4	2
709	1	1	5/8/2020	2158	Female	37	1	Vaginal	Heath Facility	40	2	1	2	20	20	2	4	no			2		1	4	Unemployed	60	158	1.58	Low pollution	0	0	2	1	3100	1	2	1	0	0	20-34	Secondary	2	1	1	1	1	2	3	2
710	1	1	5/11/2020	2161	Male	35	2	Vaginal	Heath Facility	40	2	1	1	24	24	2	2	no			2		1	5	Unemployed	58	159	1.59	Low pollution	0	0	2	2	3000	1	2	1	0	0	20-34	Higher	3	1	2	1	2	2	4	2
711	1	1	5/11/2020	2164	Male	35	3	Vaginal	Heath Facility	40	2	1	1	24	24	2	2	no			2		1	4	Labor	50	159	1.59	Low pollution	0	0	2	3	3200	1	2	2	0	0	20-34	Secondary	2	1	2	1	3	2	3	2
712	1	1	5/11/2020	2167	Male	35	1	Vaginal	Heath Facility	40	2	1	1	27	27	2	4	no			2		1	5	Professional	79	167	1.67	Low pollution	0	0	2	1	3700	1	2	2	0	0	20-34	Higher	3	1	1	1	1	2	4	2
713	1	1	5/11/2020	2170	Female	36	3	Vaginal	Heath Facility	40	2	1	1	32	32	2	4	no			2		1	5	Unemployed	55	159	1.59	Low pollution	0	0	2	3	3400	1	2	1	0	0	20-34	Higher	3	1	2	1	3	2	4	2
714	1	1	5/11/2020	2173	Female	34	4	Vaginal	Heath Facility	40	2	1	2	37	37	2	5	no			2		1	4	Labor	68	161	1.61	Low pollution	0	0	2	4	3500	2	2	2	0	0	35+	Secondary	2	2	3	2	4	3	3	2
715	1	1	5/11/2020	2176	Male	34	5	Vaginal	Heath Facility	41	2	1	1	32	32	2	3	no			2		4	4	Labor	59	156	1.56	Biomass		1	2	4	3500	1	2	2	0	0	20-34	Secondary	2	1	3	2	12	6	9	2
716	1	1	5/11/2020	2179	Male	35	2	Vaginal	Heath Facility	37	2	1	1	27	27	2	3	no			2		1	5	Professional	60	162	1.62	Low pollution	0	0	1	2	3800	1	2	2	0	0	20-34	Higher	3	1	2	1	2	2	4	2
717	1	1	5/12/2020	2180	Male	36	3	Vaginal	Heath Facility	40	2	1	1	35	35	2	6	no			1	3	1	5	Unemployed	71	166	1.66	Low pollution	0	0	2	3	3400	2	2	1	0	0	35+	Higher	3	2	2	1	3	3	4	2
718	1	1	5/12/2020	2183	Male	37	5	Vaginal	Heath Facility	40	2	1	2	35	35	2	12	no			1	2	1	5	Unemployed	76	166	1.66	Low pollution	0	0	2	4	4200	2	3	1	0	1	35+	Higher	3	2	3	2	4	3	4	2
719	1	1	6/12/2020	2185	Male	36	2	Vaginal	Heath Facility	40	2	1	1	32	32	2	7	no			1	1	1	5	Labor	75	163	1.63	Low pollution	0	0	2	2	3500	2	2	2	0	0	20-34	Higher	3	1	2	1	2	2	4	2
720	1	1	5/12/2020	2187	Female	36	2	Vaginal	Heath Facility	38	2	1	1	27	27	2	7	no			2		1	5	Unemployed	78	164	1.64	Low pollution	0	0	2	2	3600	2	2	1	0	0	20-34	Higher	3	1	2	1	2	2	4	2
721	1	1	5/12/2020	2188	Male	37	3	Vaginal	Heath Facility	39	2	1	1	27	27	2	10	no			2		1	5	Unemployed	70	166	1.66	Low pollution	0	0	2	3	2800	2	2	1	0	0	20-34	Higher	3	1	2	1	3	2	4	2
722	1	1	5/12/2020	2189	Female	37	7	Vaginal	Heath Facility	39	2	1	1	38	38	2	5	no			2		1	2	Unemployed	110	160	1.6	Low pollution	0	0	2	4	3500	2	2	1	0	0	35+	No education	1	2	3	2	4	3	1	1
723	1	1	5/12/2020	2192	Female	37	2	Vaginal	Heath Facility	42	2	1	1	30	30	2	5	no			2		1	4	Labor	52	159	1.59	Low pollution	0	0	2	2	2600	2	2	2	0	0	20-34	Secondary	2	1	2	1	2	2	3	2
725	1	1	5/12/2020	2198	Male	35	3	Vaginal	Heath Facility	40	2	1	1	36	36	2	9	no			2		1	4	Labor	70	155	1.55	Low pollution	0	0	2	3	3200	2	2	2	0	0	35+	Secondary	2	2	2	1	3	3	3	2
726	1	1	5/12/2020	2200	Male	35	2	Vaginal	Heath Facility	40	2	1	2	23	23	2	5	no			2		1	4	Labor	53	155	1.55	Low pollution	0	0	2	2	2600	2	2	2	0	0	20-34	Secondary	2	1	2	1	2	2	3	2
727	1	1	5/12/2020	2201	Female	36	2	Vaginal	Heath Facility	40	2	1	1	24	24	2	3	no			2		1	4	Labor	50	157	1.57	Low pollution	0	0	2	2	3100	1	2	2	0	0	20-34	Secondary	2	1	2	1	2	2	3	2
729	1	1	5/13/2020	2207	Male	36	2	Vaginal	Heath Facility	40	2	1	2	27	27	2	3	no			2		1	5	Labor	52	153	1.53	Low pollution	0	0	2	2	3200	1	2	2	0	0	20-34	Higher	3	1	2	1	2	2	4	2
730	1	1	5/13/2020	2209	Male	37	2	Vaginal	Heath Facility	40	2	1	1	26	26	2	5	no			2		1	5	Professional	66	150	1.5	Low pollution	0	0	2	2	3700	2	2	2	0	0	20-34	Higher	3	1	2	1	2	2	4	2
731	1	1	5/13/2020	2212	Male	34	1	Vaginal	Heath Facility	37	2	1	1	22	22	2	6	no			2		1	5	Unemployed	45	156	1.56	Low pollution	0	0	1	1	2500	2	2	1	0	0	20-34	Higher	3	1	1	1	1	2	4	2
732	1	1	5/15/2020	2215	Male	35	2	Vaginal	Heath Facility	42	2	1	2	31	31	2	3	no			1	1	1	4	Unemployed	60	156	1.56	Low pollution	0	0	2	2	3200	1	2	1	0	0	20-34	Secondary	2	1	2	1	2	2	3	2
733	1	1	5/15/2020	2217	Male	36	2	Vaginal	Heath Facility	40	2	1	1	32	32	2	5	no			2		1	4	Unemployed	78	155	1.55	Low pollution	0	0	2	2	3200	2	2	1	0	0	20-34	Secondary	2	1	2	1	2	2	3	2
734	1	1	5/18/2020	2220	Female	34	3	Vaginal	Heath Facility	40	2	1	2	28	28	2	2	no			2		1	5	Labor	69	162	1.62	Low pollution	0	0	2	3	2100	1	1	2	1	0	20-34	Higher	3	1	2	1	3	2	4	2
735	1	1	5/18/2020	2221	Female	35	2	Vaginal	Home	40	2	1	1	25	25	2	10	no			2		1	4	Unemployed	64	163	1.63	Low pollution	0	0	2	2	3000	2	2	1	0	0	20-34	Secondary	2	1	2	1	2	2	3	2
736	1	1	5/18/2020	2223	Male	36	5	Vaginal	Heath Facility	40	2	1	1	39	39	2	5	yes	3	23	2		1	5	Professional	53	147	1.47	Low pollution	0	0	2	4	3800	2	2	2	0	0	35+	Higher	3	2	3	2	4	3	4	2
737	1	1	5/18/2020	2226	Male	36	5	Vaginal	Heath Facility	40	2	1	1	29	29	2	5	yes	3	20	2		1	5	Professional	85	164	1.64	Low pollution	0	0	2	4	3300	2	2	2	0	0	20-34	Higher	3	1	3	2	4	2	4	2
738	1	1	5/18/2020	2227	Male	34	3	Vaginal	Heath Facility	39	2	1	1	23	23	2	2	yes	3	22	2		3	5	Professional	55	158	1.58	Kerosene	1		2	3	3000	1	2	2	0	0	20-34	Higher	3	1	2	1	6	4	8	2
739	1	1	5/19/2020	2230	Male	36	2	Vaginal	Heath Facility	41	2	1	1	28	28	2	3	no			2		1	4	Labor	81	153	1.53	Low pollution	0	0	2	2	3500	1	2	2	0	0	20-34	Secondary	2	1	2	1	2	2	3	2
740	1	1	5/19/2020	2233	Male	37	1	Vaginal	Heath Facility	38	2	1	1	23	23	2	4	yes	3	16	2		1	5	Unemployed	55	154	1.54	Low pollution	0	0	2	1	3200	1	2	1	0	0	20-34	Higher	3	1	1	1	1	2	4	2
741	1	1	5/21/2020	2236	Male	35	4	Vaginal	Heath Facility	39	2	1	1	42	42	2	6	no			2		1	4	Labor	80	169	1.69	Low pollution	0	0	2	4	3000	2	2	2	0	0	35+	Secondary	2	2	3	2	4	3	3	2
742	1	1	5/21/2020	2239	Female	33	3	Vaginal	Heath Facility	39	2	1	1	28	28	2	4	yes	3	27	2		1	4	Unemployed	83	161	1.61	Low pollution	0	0	2	3	2600	1	2	1	0	0	20-34	Secondary	2	1	2	1	3	2	3	2
743	1	1	5/21/2020	2241	Female	36	4	C-section	Heath Facility	40	2	1	1	31	31	2	5	no			2		1	5	Professional	72	169	1.69	Low pollution	0	0	2	4	4200	2	3	2	0	1	20-34	Higher	3	1	3	2	4	2	4	2
744	1	1	5/21/2020	2243	Male	32	1	Vaginal	Heath Facility	39	2	1	1	33	33	2	6	no			2		1	5	Unemployed	73	171	1.71	Low pollution	0	0	2	1	2000	2	1	1	1	0	20-34	Higher	3	1	1	1	1	2	4	2
745	1	1	5/6/2020	2246	Male	37	4	Vaginal	Heath Facility	42	2	1	1	32	32	2	4	yes	3	4	2		1	5	Unemployed	60	157	1.57	Low pollution	0	0	2	4	4000	1	3	1	0	1	20-34	Higher	3	1	3	2	4	2	4	2
746	1	1	6/1/2020	2250	Female	37	4	Vaginal	Heath Facility	40	2	1	1	37	37	2	4	no			2		1	5	Unemployed	97	154	1.54	Low pollution	0	0	2	4	3200	1	2	1	0	0	35+	Higher	3	2	3	2	4	3	4	2
747	1	1	6/1/2020	2252	Male	34	5	Vaginal	Home	40	2	1	1	25	25	2	1	no			2		1	3	Unemployed	60	158	1.58	Low pollution	0	0	2	4	3500	1	2	1	0	0	20-34	Primary	1	1	3	2	4	2	2	1
748	1	1	6/1/2020	2253	Male	37	3	Vaginal	Heath Facility	40	2	1	1	35	35	2	5	no			2		1	5	Labor	90	166	1.66	Low pollution	0	0	2	3	3800	2	2	2	0	0	35+	Higher	3	2	2	1	3	3	4	2
749	1	1	6/1/2020	2254	Female	35	5	Vaginal	Heath Facility	40	2	1	1	28	28	2	4	no			2		1	4	Labor	69	154	1.54	Low pollution	0	0	2	4	3000	1	2	2	0	0	20-34	Secondary	2	1	3	2	4	2	3	2
750	1	1	6/1/2020	2256	Male	36	2	Vaginal	Heath Facility	40	2	1	1	30	30	2	5	yes	3	16	2		1	5	Unemployed	68	154	1.54	Low pollution	0	0	2	2	3200	2	2	1	0	0	20-34	Higher	3	1	2	1	2	2	4	2
751	1	1	6/1/2020	2258	Female	35	2	Vaginal	Heath Facility	40	2	1	1	24	24	2	3	yes	3	10	2		1	5	Unemployed	67	159	1.59	Low pollution	0	0	2	2	3000	1	2	1	0	0	20-34	Higher	3	1	2	1	2	2	4	2
752	1	1	6/1/2020	2260	Male	33	1	Vaginal	Heath Facility	40	2	1	1	31	31	2	2	no			2		1	5	Labor	64	166	1.66	Low pollution	0	0	2	1	2900	1	2	2	0	0	20-34	Higher	3	1	1	1	1	2	4	2
753	1	1	6/1/2020	2262	Male	35	3	Vaginal	Heath Facility	40	2	1	1	35	35	2	2	no			2		1	5	Unemployed	88	165	1.65	Low pollution	0	0	2	3	3400	1	2	1	0	0	35+	Higher	3	2	2	1	3	3	4	2
754	1	1	6/2/2020	2264	Male	35	1	Vaginal	Home	40	2	1	1	24	24	2	3	no			1	1	1	4	Labor	70	160	1.6	Low pollution	0	0	2	1	3000	1	2	2	0	0	20-34	Secondary	2	1	1	1	1	2	3	2
755	1	1	6/2/2020	2266	Female	38	3	Vaginal	Heath Facility	40	2	1	1	28	28	2	3	yes	3	19	2		3	4	Labor	81	156	1.56	Kerosene	1		2	3	4000	1	3	2	0	1	20-34	Secondary	2	1	2	1	6	4	6	2
756	1	1	6/2/2020	2267	Male	34	6	Vaginal	Heath Facility	40	2	1	2	38	38	2	2	no			2		1	5	Professional	55	161	1.61	Low pollution	0	0	2	4	2500	1	2	2	0	0	35+	Higher	3	2	3	2	4	3	4	2
757	1	1	6/2/2020	2269	Male	35	5	Vaginal	Heath Facility	40	2	1	1	28	28	2	1	yes	3	27	2		1	3	Unemployed	55	153	1.53	Low pollution	0	0	2	4	3000	1	2	1	0	0	20-34	Primary	1	1	3	2	4	2	2	1
758	1	1	6/2/2020	2271	Female	36	5	Vaginal	Heath Facility	41	2	1	1	38	38	2	5	yes	3	10	2		1	4	Labor	55	148	1.48	Low pollution	0	0	2	4	3600	2	2	2	0	0	35+	Secondary	2	2	3	2	4	3	3	2
759	1	1	6/2/2020	2273	Female	36	5	Vaginal	Home	39	2	1	1	27	27	2	1	yes	3	27	2		1	4	Unemployed	53	152	1.52	Low pollution	0	0	2	4	3100	1	2	1	0	0	20-34	Secondary	2	1	3	2	4	2	3	2
760	1	1	6/2/2020	2275	Female	34	3	Vaginal	Heath Facility	41	2	1	1	32	32	2	4	yes	3	5	2		1	4	Unemployed	57	148	1.48	Low pollution	0	0	2	3	3200	1	2	1	0	0	20-34	Secondary	2	1	2	1	3	2	3	2
761	1	1	6/2/2020	2277	Female	35	5	Vaginal	Heath Facility	40	2	1	1	38	38	2	2	yes	3	23	2		1	5	Unemployed	75	152	1.52	Low pollution	0	0	2	4	3200	1	2	1	0	0	35+	Higher	3	2	3	2	4	3	4	2
762	1	1	6/3/2020	2279	Female	36	5	Vaginal	Heath Facility	40	2	1	1	34	34	2	2	no			2		1	5	Professional	65	150	1.5	Low pollution	0	0	2	4	3200	1	2	2	0	0	20-34	Higher	3	1	3	2	4	2	4	2
764	1	1	6/3/2020	2282	Female	35	6	Vaginal	Heath Facility	40	2	1	1	42	42	2	4	no			2		1	5	Unemployed	88	172	1.72	Low pollution	0	0	2	4	3500	1	2	1	0	0	35+	Higher	3	2	3	2	4	3	4	2
765	1	1	6/3/2020	2284	Female	33	8	Vaginal	Home	40	2	1	1	40	40	2	2	no			2		4	2	Unemployed	45	153	1.53	Biomass		1	2	4	2500	1	2	1	0	0	35+	No education	1	2	3	2	12	9	3	1
766	1	1	6/4/2020	2285	Female	36	1	Vaginal	Heath Facility	40	2	1	1	18	18	2	1	yes	3	18	1	1	1	4	Unemployed	54	156	1.56	Low pollution	0	0	2	1	3000	1	2	1	0	0	<20	Secondary	2	1	1	1	1	1	3	2
767	1	1	6/4/2020	2286	Female	35	4	Vaginal	Heath Facility	40	2	1	1	25	25	2	4	yes	3	29	2		3	4	Unemployed	65	159	1.59	Kerosene	1		2	4	3500	1	2	1	0	0	20-34	Secondary	2	1	3	2	8	4	6	2
768	1	1	6/4/2020	2287	Male	36	1	Vaginal	Home	39	2	1	1	22	22	2	39	no			2		1	5	Unemployed	46	149	1.49	Low pollution	0	0	2	1	3000	2	2	1	0	0	20-34	Higher	3	1	1	1	1	2	4	2
770	1	1	6/4/2020	2291	Male	35	1	Vaginal	Heath Facility	40	2	1	1	28	28	2	5	no			1	1	1	5	Professional	61	153	1.53	Low pollution	0	0	2	1	3400	2	2	2	0	0	20-34	Higher	3	1	1	1	1	2	4	2
771	1	1	6/4/2020	2623	Female	35	2	Vaginal	Heath Facility	40	2	1	1	22	22	2	3	no			2		1	4	Unemployed	50	152	1.52	Low pollution	0	0	2	2	3000	1	2	1	0	0	20-34	Secondary	2	1	2	1	2	2	3	2
772	1	1	6/8/2020	2293	Female	35	3	Vaginal	Heath Facility	39	2	1	1	32	32	2	3	no			1	1	1	5	Professional	56	163	1.63	Low pollution	0	0	2	3	3100	1	2	2	0	0	20-34	Higher	3	1	2	1	3	2	4	2
774	1	1	6/5/2020	2620	Male	36	2	Vaginal	Heath Facility	40	2	1	1	33	33	2	3	no			2		1	5	Unemployed	72	160	1.6	Low pollution	0	0	2	2	3700	1	2	1	0	0	20-34	Higher	3	1	2	1	2	2	4	2
775	1	1	6/8/2020	2295	Female	35	3	Vaginal	Heath Facility	39	2	1	1	36	36	2	1	yes	3	20	2		1	5	Professional	78	164	1.64	Low pollution	0	0	2	3	3200	1	2	2	0	0	35+	Higher	3	2	2	1	3	3	4	2
776	1	1	6/8/2020	2296	Male	37	3	Vaginal	Heath Facility	40	2	1	1	26	26	2	3	yes	3	20	2		1	3	Unemployed	64	163	1.63	Low pollution	0	0	2	3	3400	1	2	1	0	0	20-34	Primary	1	1	2	1	3	2	2	1
777	1	1	6/8/2020	2298	Female	35	10	Vaginal	Heath Facility	40	2	1	2	41	41	2	3	yes	3	10	2		5	4	Labor	70	150	1.5	Biomass		1	2	4	2600	1	2	2	0	0	35+	Secondary	2	2	3	2	12	9	9	2
778	1	1	6/8/2020	2301	Female	36	3	Vaginal	Heath Facility	40	2	1	1	34	34	2	6	no			2		1	4	Labor	54	156	1.56	Low pollution	0	0	2	3	4200	2	3	2	0	1	20-34	Secondary	2	1	2	1	3	2	3	2
779	1	1	6/9/2020	2303	Male	37	3	Vaginal	Heath Facility	40	2	1	1	23	23	2	4	yes	3	10	2		1	4	Labor	57	166	1.66	Low pollution	0	0	2	3	3000	1	2	2	0	0	20-34	Secondary	2	1	2	1	3	2	3	2
780	1	1	6/9/2020	2304	Male	34	2	Vaginal	Heath Facility	40	2	1	1	40	40	2	3	no			2		1	5	Unemployed	60	154	1.54	Low pollution	0	0	2	2	3200	1	2	1	0	0	35+	Higher	3	2	2	1	2	3	4	2
781	1	1	6/9/2020	2305	Male	36	3	Vaginal	Heath Facility	40	2	1	1	36	36	2	4	no			2		1	5	Professional	87	169	1.69	Low pollution	0	0	2	3	3700	1	2	2	0	0	35+	Higher	3	2	2	1	3	3	4	2
782	1	1	6/10/2020	2307	Male	36	5	Vaginal	Heath Facility	40	2	1	1	30	30	2	1	yes	3	24	2		1	4	Unemployed	76	155	1.55	Low pollution	0	0	2	4	3700	1	2	1	0	0	20-34	Secondary	2	1	3	2	4	2	3	2
784	1	1	6/11/2020	2310	Female	38	3	C-section	Heath Facility	40	2	1	1	28	28	2	3	yes	3	27	2		4	4	Labor	50	151	1.51	Biomass		1	2	3	3800	1	2	2	0	0	20-34	Secondary	2	1	2	1	9	6	9	2
785	1	1	6/11/2020	2312	Male	35	4	Vaginal	Heath Facility	40	2	1	1	35	35	2	3	no			2		5	3	Labor	75	156	1.56	Biomass		1	2	4	3000	1	2	2	0	0	35+	Primary	1	2	3	2	12	9	6	1
786	1	1	6/11/2020	2314	Female	35	2	Vaginal	Heath Facility	40	2	1	1	24	24	2	4	no			2		1	5	Labor	70	153	1.53	Low pollution	0	0	2	2	3000	1	2	2	0	0	20-34	Higher	3	1	2	1	2	2	4	2
787	1	1	6/11/2020	2317	Male	33	2	C-section	Heath Facility	40	2	1	1	36	36	2	10	no			2		1	5	Professional	95	170	1.7	Low pollution	0	0	2	2	2000	2	1	2	1	0	35+	Higher	3	2	2	1	2	3	4	2
788	1	1	6/15/2020	2319	Male	36	6	Vaginal	Heath Facility	40	2	1	1	33	33	2	6	yes	3	30	2		3	4	Labor	56	167	1.67	Kerosene	1		2	4	2900	2	2	2	0	0	20-34	Secondary	2	1	3	2	8	4	6	2
789	1	1	6/15/2020	2617	Female	33	1	C-section	Heath Facility	37	2	1	3	40	40	2	37	no			2		1	5	Professional	60	154	1.54	Low pollution	0	0	1	1	2500	2	2	2	0	0	35+	Higher	3	2	1	1	1	3	4	2
790	1	1	6/15/2020	2320	Male	36	2	Vaginal	Heath Facility	38	2	1	1	26	26	2	3	yes	3	19	2		1	4	Labor	70	164	1.64	Low pollution	0	0	2	2	3300	1	2	2	0	0	20-34	Secondary	2	1	2	1	2	2	3	2
791	1	1	7/15/2020	2321	Male	38	2	Vaginal	Heath Facility	40	2	1	1	28	28	2	5	yes	3	21	2		1	5	Labor	84	148	1.48	Low pollution	0	0	2	2	3100	2	2	2	0	0	20-34	Higher	3	1	2	1	2	2	4	2
792	1	1	6/15/2020	2322	Female	34	1	Vaginal	Heath Facility	40	2	1	1	25	25	2	5	yes	3	15	2		1	4	Labor	63	161	1.61	Low pollution	0	0	2	1	2000	2	1	2	1	0	20-34	Secondary	2	1	1	1	1	2	3	2
793	1	1	6/15/2020	2323	Male	33	5	Vaginal	Heath Facility	40	2	1	1	40	40	2	4	yes	3	4	1	1	1	4	Labor	64	154	1.54	Low pollution	0	0	2	4	2000	1	1	2	1	0	35+	Secondary	2	2	3	2	4	3	3	2
794	1	1	6/15/2020	2324	Male	36	5	Vaginal	Heath Facility	42	2	1	1	29	29	2	3	yes	3	4	2		5	4	Labor	56	153	1.53	Biomass		1	2	4	3300	1	2	2	0	0	20-34	Secondary	2	1	3	2	12	6	9	2
795	1	1	6/15/2020	2325	Male	36	5	Vaginal	Heath Facility	42	2	1	1	34	34	2	3	yes	3	17	2		1	4	Unemployed	69	167	1.67	Low pollution	0	0	2	4	3000	1	2	1	0	0	20-34	Secondary	2	1	3	2	4	2	3	2
796	1	1	6/15/2020	2327	Male	38	4	Vaginal	Heath Facility	40	2	1	1	28	28	2	3	yes	3	21	2		1	4	Unemployed	66	156	1.56	Low pollution	0	0	2	4	3700	1	2	1	0	0	20-34	Secondary	2	1	3	2	4	2	3	2
797	1	1	6/15/2020	2328	Male	37	2	Vaginal	Heath Facility	39	2	1	1	23	23	2	4	yes	3	24	2		3	2	Unemployed	64	159	1.59	Kerosene	1		2	2	3500	1	2	1	0	0	20-34	No education	1	1	2	1	4	4	2	1
799	1	1	6/18/2020	2332	Male	36	2	Vaginal	Home	40	2	1	1	36	36	2	5	yes	3	30	2		4	5	Unemployed	60	174	1.74	Biomass		1	2	2	4000	2	3	1	0	1	35+	Higher	3	2	2	1	6	9	12	2
800	1	1	6/18/2020	2333	Male	33	1	Vaginal	Heath Facility	40	2	1	1	20	20	2	3	yes	3	15	1	1	1	4	Unemployed	45	164	1.64	Low pollution	0	0	2	1	2700	1	2	1	0	0	20-34	Secondary	2	1	1	1	1	2	3	2
801	1	1	6/18/2020	2334	Female	33	6	Vaginal	Heath Facility	40	2	1	1	36	36	2	1	yes	3	30	2		5	3	Unemployed	63	155	1.55	Biomass		1	2	4	2700	1	2	1	0	0	35+	Primary	1	2	3	2	12	9	6	1
802	1	1	6/18/2020	2335	Male	34	2	Vaginal	Heath Facility	40	2	1	1	32	32	2	4	yes	2	4	1	1	1	5	Unemployed	74	157	1.57	Low pollution	0	0	2	2	3000	1	2	1	0	0	20-34	Higher	3	1	2	1	2	2	4	2
803	1	1	6/18/2020	2336	Male	38	3	Vaginal	Heath Facility	40	2	1	1	27	27	2	10	yes	3	15	2		1	5	Unemployed	63	154	1.54	Low pollution	0	0	2	3	3000	2	2	1	0	0	20-34	Higher	3	1	2	1	3	2	4	2
804	1	1	6/18/2020	2338	Male	38	5	Vaginal	Heath Facility	40	2	1	1	32	32	2	7	no			2		4	5	Professional	80	147	1.47	Biomass		1	2	4	2600	2	2	2	0	0	20-34	Higher	3	1	3	2	12	6	12	2
805	1	1	6/18/2020	2340	Male	35	7	Vaginal	Heath Facility	40	2	1	1	34	34	2	10	no			2		1	5	Unemployed	112	161	1.61	Low pollution	0	0	2	4	3500	2	2	1	0	0	20-34	Higher	3	1	3	2	4	2	4	2
806	1	1	6/19/2020	2341	Male	37	1	C-section	Heath Facility	40	2	1	2	28	28	2	9	no			2		1	4	Labor	82	159	1.59	Low pollution	0	0	2	1	3500	2	2	2	0	0	20-34	Secondary	2	1	1	1	1	2	3	2
809	1	1	6/22/2020	2348	Male	36	1	Vaginal	Heath Facility	40	2	1	2	19	19	2	3	yes	3	27	2		1	4	Unemployed	61	158	1.58	Low pollution	0	0	2	1	3100	1	2	1	0	0	<20	Secondary	2	1	1	1	1	1	3	2
810	1	1	6/22/2020	2346	Female	36	6	Vaginal	Heath Facility	40	2	1	1	30	30	2	1	yes	3	23	2		1	4	Labor	55	158	1.58	Low pollution	0	0	2	4	3600	1	2	2	0	0	20-34	Secondary	2	1	3	2	4	2	3	2
812	1	1	6/22/2020	2350	Female	37	2	Vaginal	Heath Facility	42	2	1	1	32	32	2	5	no			2		1	5	Unemployed	80	173	1.73	Low pollution	0	0	2	2	3800	2	2	1	0	0	20-34	Higher	3	1	2	1	2	2	4	2
813	1	1	6/22/2020	2351	Female	34	7	Vaginal	Heath Facility	39	2	1	1	36	36	2	4	yes	3	30	2		4	4	Labor	58	165	1.65	Biomass		1	2	4	2300	1	1	2	1	0	35+	Secondary	2	2	3	2	12	9	9	2
814	1	1	6/22/2020	2353	Male	33	3	Vaginal	Heath Facility	40	2	1	2	25	25	2	1	yes	3	26	2		1	4	Unemployed	45	157	1.57	Low pollution	0	0	2	3	2800	1	2	1	0	0	20-34	Secondary	2	1	2	1	3	2	3	2
815	1	1	6/22/2020	2354	Female	35	1	Vaginal	Heath Facility	39	2	1	1	25	25	2	7	no			2		1	5	Professional	61	157	1.57	Low pollution	0	0	2	1	3000	2	2	2	0	0	20-34	Higher	3	1	1	1	1	2	4	2
816	1	1	6/25/2020	2355	Male	37	2	Vaginal	Heath Facility	40	2	1	2	22	22	2	3	yes	3	5	2		1	4	Labor	80	160	1.6	Low pollution	0	0	2	2	3100	1	2	2	0	0	20-34	Secondary	2	1	2	1	2	2	3	2
818	1	1	6/18/2020	2331	Male	36	2	Vaginal	Home	40	2	1	1	27	27	2	3	yes	3	30	2		3	5	Unemployed	60	174	1.74	Kerosene	1		2	2	4000	1	3	1	0	1	20-34	Higher	3	1	2	1	4	4	8	2
820	1	1	6/25/2020	2360	Female	35	6	Vaginal	Heath Facility	40	2	1	1	37	37	2	6	yes	3	27	2		1	4	Labor	67	158	1.58	Low pollution	0	0	2	4	2800	2	2	2	0	0	35+	Secondary	2	2	3	2	4	3	3	2
821	1	1	6/25/2020	2361	Female	34	2	Vaginal	Heath Facility	38	2	1	2	20	20	2	4	yes	3	25	1	3	1	4	Unemployed	56	160	1.6	Low pollution	0	0	2	2	2500	1	2	1	0	0	20-34	Secondary	2	1	2	1	2	2	3	2
822	1	1	6/25/2020	2362	Female	35	4	Vaginal	Heath Facility	40	2	1	2	27	27	2	5	yes	3	8	2		1	5	Unemployed	105	165	1.65	Low pollution	0	0	2	4	3100	2	2	1	0	0	20-34	Higher	3	1	3	2	4	2	4	2
823	1	1	6/29/2020	2364	Male	36	1	Vaginal	Heath Facility	40	2	1	1	26	26	2	4	no			2		1	4	Unemployed	57	147	1.47	Low pollution	0	0	2	1	3100	1	2	1	0	0	20-34	Secondary	2	1	1	1	1	2	3	2
824	1	1	6/29/2020	2363	Female	35	1	Vaginal	Heath Facility	38	2	1	1	28	28	2	6	yes	3	30	2		1	4	Unemployed	66	159	1.59	Low pollution	0	0	2	1	3500	2	2	1	0	0	20-34	Secondary	2	1	1	1	1	2	3	2
825	1	1	6/29/2020	2365	Male	37	3	Vaginal	Heath Facility	40	2	1	1	28	28	2	5	no			2		1	5	Professional	103	158	1.58	Low pollution	0	0	2	3	3800	2	2	2	0	0	20-34	Higher	3	1	2	1	3	2	4	2
826	1	1	6/29/2020	2366	Female	37	2	Vaginal	Heath Facility	39	2	1	1	23	23	2	5	no			2		1	4	Labor	67	162	1.62	Low pollution	0	0	2	2	3700	2	2	2	0	0	20-34	Secondary	2	1	2	1	2	2	3	2
828	1	1	6/29/2020	2369	Male	37	3	C-section	Heath Facility	40	2	1	1	27	27	2	1	yes	3	30	2		1	4	Labor	55	160	1.6	Low pollution	0	0	2	3	3800	1	2	2	0	0	20-34	Secondary	2	1	2	1	3	2	3	2
829	1	1	6/29/2020	2371	Male	37	3	Vaginal	Heath Facility	40	2	1	1	35	35	2	4	yes	3	30	2		1	4	Labor	53	172	1.72	Low pollution	0	0	2	3	3200	1	2	2	0	0	35+	Secondary	2	2	2	1	3	3	3	2
830	1	1	7/1/2020	2372	Male	38	2	Vaginal	Heath Facility	37	2	1	1	24	24	2	1	yes	3	30	2		1	4	Unemployed	60	156	1.56	Low pollution	0	0	1	2	3600	1	2	1	0	0	20-34	Secondary	2	1	2	1	2	2	3	2
831	1	1	7/1/2020	2373	Female	35	5	Vaginal	Heath Facility	40	2	1	1	35	35	2	4	yes	3	30	2		1	4	Unemployed	55	162	1.62	Low pollution	0	0	2	4	2400	1	1	1	1	0	35+	Secondary	2	2	3	2	4	3	3	2
832	1	1	7/2/2020	2374	Male	36	1	Vaginal	Heath Facility	40	2	1	1	20	20	2	4	yes	3	30	2		1	5	Unemployed	57	171	1.71	Low pollution	0	0	2	1	3000	1	2	1	0	0	20-34	Higher	3	1	1	1	1	2	4	2
833	1	1	7/2/2020	2375	Male	36	1	Vaginal	Heath Facility	40	2	1	1	25	25	2	2	no			2		1	5	Professional	50	156	1.56	Low pollution	0	0	2	1	3200	1	2	2	0	0	20-34	Higher	3	1	1	1	1	2	4	2
834	1	1	7/6/2020	2376	Female	36	1	Vaginal	Heath Facility	40	2	1	1	23	23	2	4	no			2		1	5	Unemployed	60	161	1.61	Low pollution	0	0	2	1	3200	1	2	1	0	0	20-34	Higher	3	1	1	1	1	2	4	2
835	1	1	7/6/2020	2377	Female	35	2	Vaginal	Heath Facility	40	2	1	1	31	31	2	5	no			2		1	5	Professional	47	156	1.56	Low pollution	0	0	2	2	3000	2	2	2	0	0	20-34	Higher	3	1	2	1	2	2	4	2
836	1	1	7/6/2020	2378	Male	34	3	Vaginal	Heath Facility	40	2	1	1	31	31	2	4	yes	3	25	2		1	5	Professional	84	159	1.59	Low pollution	0	0	2	3	2900	1	2	2	0	0	20-34	Higher	3	1	2	1	3	2	4	2
837	1	1	7/6/2020	2379	Male	36	2	Vaginal	Heath Facility	40	2	1	1	26	26	2	4	yes	3	28	2		1	4	Labor	78	160	1.6	Low pollution	0	0	2	2	3500	1	2	2	0	0	20-34	Secondary	2	1	2	1	2	2	3	2
839	1	1	7/6/2020	2381	Female	36	2	Vaginal	Heath Facility	40	2	1	1	29	29	2	4	no			2		1	5	Professional	76	167	1.67	Low pollution	0	0	2	2	3100	1	2	2	0	0	20-34	Higher	3	1	2	1	2	2	4	2
840	1	1	7/6/2020	2382	Male	36	5	Vaginal	Heath Facility	40	2	1	1	36	36	2	7	no			2		1	4	Labor	96	164	1.64	Low pollution	0	0	2	4	3900	2	2	2	0	0	35+	Secondary	2	2	3	2	4	3	3	2
842	1	1	7/9/2020	2384	Female	35	1	Vaginal	Heath Facility	40	2	1	1	35	35	2	4	no			2		1	4	Labor	55	153	1.53	Low pollution	0	0	2	1	2400	1	1	2	1	0	35+	Secondary	2	2	1	1	1	3	3	2
843	1	1	7/9/2020	2385	Male	36	1	Vaginal	Heath Facility	42	2	1	2	20	20	2	5	yes	3	25	2		1	3	Unemployed	65	154	1.54	Low pollution	0	0	2	1	3000	2	2	1	0	0	20-34	Primary	1	1	1	1	1	2	2	1
845	1	1	7/9/2020	2387	Female	33	3	Vaginal	Heath Facility	40	2	1	2	30	30	2	3	yes	3	28	2		1	4	Unemployed	91	161	1.61	Low pollution	0	0	2	3	3800	1	2	1	0	0	20-34	Secondary	2	1	2	1	3	2	3	2
846	1	1	7/9/2020	2388	Female	36	2	Vaginal	Heath Facility	40	2	1	1	27	27	2	3	yes	3	29	2		1	4	Unemployed	81	155	1.55	Low pollution	0	0	2	2	2800	1	2	1	0	0	20-34	Secondary	2	1	2	1	2	2	3	2
847	1	1	7/13/2020	2389	Male	36	4	Vaginal	Heath Facility	40	2	1	1	36	36	2	4	no			2		1	4	Unemployed	60	159	1.59	Low pollution	0	0	2	4	3800	1	2	1	0	0	35+	Secondary	2	2	3	2	4	3	3	2
848	1	1	7/13/2020	2390	Female	36	5	Vaginal	Heath Facility	40	2	1	1	37	37	2	3	no			2		1	3	Unemployed	87	160	1.6	Low pollution	0	0	2	4	2500	1	2	1	0	0	35+	Primary	1	2	3	2	4	3	2	1
849	1	1	7/13/2020	2391	Male	36	2	Vaginal	Heath Facility	40	2	1	1	32	32	2	4	yes	3	10	2		1	5	Professional	44	158	1.58	Low pollution	0	0	2	2	3100	1	2	2	0	0	20-34	Higher	3	1	2	1	2	2	4	2
850	1	1	7/13/2020	2392	Male	36	2	Vaginal	Heath Facility	39	2	1	1	27	27	2	5	no			2		1	4	Unemployed	78	175	1.75	Low pollution	0	0	2	2	3000	2	2	1	0	0	20-34	Secondary	2	1	2	1	2	2	3	2
851	1	1	7/13/2020	2394	Female	35	4	Vaginal	Home	40	2	1	1	38	38	2	6	no			2		3	5	Professional	73	157	1.57	Kerosene	1		2	4	3400	2	2	2	0	0	35+	Higher	3	2	3	2	8	6	8	2
852	1	1	7/13/2020	2393	Male	36	1	Vaginal	Heath Facility	40	2	1	1	25	25	2	6	yes	3	30	2		1	3	Unemployed	52	160	1.6	Low pollution	0	0	2	1	2600	2	2	1	0	0	20-34	Primary	1	1	1	1	1	2	2	1
853	1	1	7/13/2020	2395	Male	36	4	Vaginal	Heath Facility	41	2	1	1	26	26	2	6	yes	3	26	2		1	4	Labor	92	164	1.64	Low pollution	0	0	2	4	4000	2	3	2	0	1	20-34	Secondary	2	1	3	2	4	2	3	2
854	1	1	7/13/2020	2396	Female	35	2	Vaginal	Home	40	2	1	1	28	28	2	3	yes	3	23	2		1	4	Unemployed	60	157	1.57	Low pollution	0	0	2	2	3200	1	2	1	0	0	20-34	Secondary	2	1	2	1	2	2	3	2
855	1	1	7/13/2020	2397	Male	38	2	Vaginal	Heath Facility	40	2	1	1	20	20	2	6	yes	3	30	2		5	3	Unemployed	45	149	1.49	Biomass		1	2	2	3500	2	2	1	0	0	20-34	Primary	1	1	2	1	6	6	6	1
857	1	1	7/14/2020	2608	Male	36	2	C-section	Heath Facility	39	2	1	1	26	26	2	2	no			2		1	4	Unemployed	98	172	1.72	Low pollution	0	0	2	2	3600	1	2	1	0	0	20-34	Secondary	2	1	2	1	2	2	3	2
858	1	1	7/14/2020	2479	Male	35	4	C-section	Heath Facility	40	2	1	1	30	30	2	5	no			2		1	5	Unemployed	90	166	1.66	Low pollution	0	0	2	4	3000	2	2	1	0	0	20-34	Higher	3	1	3	2	4	2	4	2
859	1	1	7/14/2020	2480	Male	36	2	Vaginal	Heath Facility	40	2	1	1	28	28	2	8	no			2		1	5	Unemployed	94	164	1.64	Low pollution	0	0	2	2	3500	2	2	1	0	0	20-34	Higher	3	1	2	1	2	2	4	2
860	1	1	7/14/2020	2481	Male	36	1	Vaginal	Heath Facility	40	2	1	1	20	20	2	4	no			2		1	4	Unemployed	60	146	1.46	Low pollution	0	0	2	1	3200	1	2	1	0	0	20-34	Secondary	2	1	1	1	1	2	3	2
862	1	1	7/14/2020	2483	Female	36	3	Vaginal	Heath Facility	40	2	1	1	28	28	2	3	no			2		4	4	Labor	46	154	1.54	Biomass		1	2	3	3400	1	2	2	0	0	20-34	Secondary	2	1	2	1	9	6	9	2
863	1	1	7/16/2020	2484	Male	36	2	Vaginal	Heath Facility	40	2	1	1	28	28	2	4	yes	3	22	2		1	5	Professional	55	150	1.5	Low pollution	0	0	2	2	3200	1	2	2	0	0	20-34	Higher	3	1	2	1	2	2	4	2
865	1	1	8/14/2020	2634	Male	35	1	Vaginal	Heath Facility	38	2	1	1	37	37	2	6	no			2		1	5	Professional	68	150	1.5	Low pollution	0	0	2	1	2900	2	2	2	0	0	35+	Higher	3	2	1	1	1	3	4	2
866	1	1	7/16/2020	2486	Female	37	2	Vaginal	Heath Facility	40	2	1	2	20	20	2	2	yes	3	23	2		3	4	Labor	57	155	1.55	Kerosene	1		2	2	3000	1	2	2	0	0	20-34	Secondary	2	1	2	1	4	4	6	2
867	1	1	7/16/2020	2488	Female	38	3	Vaginal	Heath Facility	40	2	1	2	37	37	2	5	no			2		1	5	Professional	100	157	1.57	Low pollution	0	0	2	3	3700	2	2	2	0	0	35+	Higher	3	2	2	1	3	3	4	2
868	1	1	7/16/2020	2489	Female	35	6	Vaginal	Heath Facility	40	2	1	1	37	37	2	6	yes	3	28	2		1	5	Professional	75	163	1.63	Low pollution	0	0	2	4	2500	2	2	2	0	0	35+	Higher	3	2	3	2	4	3	4	2
869	1	1	7/14/2020	2514	Male	37	4	Vaginal	Heath Facility	42	2	1	1	33	33	2	6	yes	3	30	2		1	5	Professional	63	157	1.57	Low pollution	0	0	2	4	2900	2	2	2	0	0	20-34	Higher	3	1	3	2	4	2	4	2
870	1	1	7/14/2020	2515	Male	36	3	Vaginal	Heath Facility	40	2	1	1	26	26	2	2	no			2		1	4	Labor	57	155	1.55	Low pollution	0	0	2	3	3500	1	2	2	0	0	20-34	Secondary	2	1	2	1	3	2	3	2
871	1	1	7/20/2020	2516	Male	38	7	Vaginal	Heath Facility	40	2	1	1	37	37	2	40	yes	3	9	2		1	3	Unemployed	74	162	1.62	Low pollution	0	0	2	4	3100	2	2	1	0	0	35+	Primary	1	2	3	2	4	3	2	1
873	1	1	7/20/2020	2645	Female	33	2	C-section	Heath Facility	39	2	1	1	29	29	2	5	no			2		1	5	Professional	80	165	1.65	Low pollution	0	0	2	2	2900	2	2	2	0	0	20-34	Higher	3	1	2	1	2	2	4	2
875	1	1	7/20/2020	2547	Male	37	3	Vaginal	Heath Facility	40	2	1	1	27	27	2	2	no			2		1	4	Unemployed	63	152	1.52	Low pollution	0	0	2	3	3700	1	2	1	0	0	20-34	Secondary	2	1	2	1	3	2	3	2
876	1	1	7/20/2020	2550	Male	34	2	Vaginal	Heath Facility	40	2	1	1	31	31	2	40	no			2		5	3	Unemployed	55	151	1.51	Biomass		1	2	2	2000	2	1	1	1	0	20-34	Primary	1	1	2	1	6	6	6	1
877	1	1	7/20/2020	2551	Female	38	2	Vaginal	Heath Facility	41	2	1	1	23	23	2	4	yes	3	23	1	1	1	4	Unemployed	63	170	1.7	Low pollution	0	0	2	2	3900	1	2	1	0	0	20-34	Secondary	2	1	2	1	2	2	3	2
878	1	1	8/20/2020	2640	Male	35	3	C-section	Heath Facility	38	2	1	1	29	29	2	6	yes	3	8	2		1	5	Professional	60	155	1.55	Low pollution	0	0	2	3	3000	2	2	2	0	0	20-34	Higher	3	1	2	1	3	2	4	2
879	1	1	7/21/2020	2552	Female	33	2	Vaginal	Heath Facility	40	2	1	1	25	25	2	4	no			2		1	5	Unemployed	92	156	1.56	Low pollution	0	0	2	2	2700	1	2	1	0	0	20-34	Higher	3	1	2	1	2	2	4	2
881	1	1	8/21/2020	2650	Female	37	1	C-section	Heath Facility	40	2	1	1	35	35	2	5	no			2		1	5	Professional	75	162	1.62	Low pollution	0	0	2	1	2500	2	2	2	0	0	35+	Higher	3	2	1	1	1	3	4	2
882	1	1	7/21/2020	2554	Male	37	5	Vaginal	Heath Facility	40	2	1	1	38	38	2	6	no			1	1	1	5	Professional	62	163	1.63	Low pollution	0	0	2	4	3600	2	2	2	0	0	35+	Higher	3	2	3	2	4	3	4	2
883	1	1	7/21/2020	2555	Female	35	2	Vaginal	Heath Facility	39	2	1	1	20	20	2	3	yes	3	30	2		1	4	Unemployed	64	161	1.61	Low pollution	0	0	2	2	3000	1	2	1	0	0	20-34	Secondary	2	1	2	1	2	2	3	2
884	1	1	7/21/2020	2556	Male	35	5	Vaginal	Heath Facility	40	2	1	1	31	31	2	5	no			2		1	4	Labor	84	165	1.65	Low pollution	0	0	2	4	3000	2	2	2	0	0	20-34	Secondary	2	1	3	2	4	2	3	2
885	1	1	7/23/2020	2679	Male	33	3	C-section	Heath Facility	38	2	1	1	29	29	2	5	yes	3	30	2		1	5	Unemployed	80	159	1.59	Low pollution	0	0	2	3	2600	2	2	1	0	0	20-34	Higher	3	1	2	1	3	2	4	2
886	1	1	7/21/2020	2557	Male	37	1	Vaginal	Heath Facility	39	2	1	2	25	25	2	3	yes	3	20	2		1	5	Unemployed	44	152	1.52	Low pollution	0	0	2	1	3100	1	2	1	0	0	20-34	Higher	3	1	1	1	1	2	4	2
887	1	1	7/23/2020	2558	Male	37	2	C-section	Heath Facility	40	2	1	1	25	25	2	6	no			1	2	1	5	Unemployed	79	156	1.56	Low pollution	0	0	2	2	3100	2	2	1	0	0	20-34	Higher	3	1	2	1	2	2	4	2
888	1	1	7/23/2020	2559	Female	33	4	Vaginal	Heath Facility	40	2	1	1	30	30	2	5	yes	3	30	1	1	1	5	Professional	75	157	1.57	Low pollution	0	0	2	4	2500	2	2	2	0	0	20-34	Higher	3	1	3	2	4	2	4	2
889	1	1	7/23/2020	2652	Female	37	1	Vaginal	Heath Facility	41	2	1	3	27	27	2	1	no			2		1	5	Unemployed	102	160	1.6	Low pollution	0	0	2	1	3400	1	2	1	0	0	20-34	Higher	3	1	1	1	1	2	4	2
890	1	1	7/23/2020	2560	Female	36	5	Vaginal	Home	40	2	1	1	30	30	2	3	yes	3	30	2		1	5	Professional	58	162	1.62	Low pollution	0	0	2	4	3300	1	2	2	0	0	20-34	Higher	3	1	3	2	4	2	4	2
891	1	1	7/27/2020	2660	Female	37	1	Vaginal	Heath Facility	40	2	1	1	41	41	2	5	no			2		1	5	Professional	55	160	1.6	Low pollution	0	0	2	1	3000	2	2	2	0	0	35+	Higher	3	2	1	1	1	3	4	2
892	1	1	7/27/2020	2561	Female	37	3	C-section	Heath Facility	40	2	1	2	29	29	2	7	yes	3	15	2		1	5	Unemployed	76	155	1.55	Low pollution	0	0	2	3	3700	2	2	1	0	0	20-34	Higher	3	1	2	1	3	2	4	2
894	1	1	7/27/2020	2563	Female	33	2	Vaginal	Home	40	2	1	2	28	28	2	7	yes	3	30	2		1	5	Labor	51	158	1.58	Low pollution	0	0	2	2	2500	2	2	2	0	0	20-34	Higher	3	1	2	1	2	2	4	2
895	1	1	7/27/2020	2564	Female	37	3	Vaginal	Heath Facility	41	2	1	2	25	25	2	5	yes	3	23	2		1	3	Unemployed	73	171	1.71	Low pollution	0	0	2	3	3900	2	2	1	0	0	20-34	Primary	1	1	2	1	3	2	2	1
896	1	1	7/27/2020	2565	Male	37	1	Vaginal	Heath Facility	41	2	1	2	18	18	2	5	yes	3	30	1	3	3	3	Unemployed	67	157	1.57	Kerosene	1		2	1	3300	2	2	1	0	0	<20	Primary	1	1	1	1	2	2	4	1
897	1	1	8/3/2020	2688	Female	35	1	Vaginal	Heath Facility	39	2	1	1	28	28	2	3	no			2		1	5	Unemployed	90	154	1.54	Low pollution	0	0	2	1	2800	1	2	1	0	0	20-34	Higher	3	1	1	1	1	2	4	2
898	1	1	8/3/2020	2566	Male	37	5	Vaginal	Heath Facility	40	2	1	1	30	30	2	4	yes	3	28	2		1	5	Unemployed	74	155	1.55	Low pollution	0	0	2	4	3500	1	2	1	0	0	20-34	Higher	3	1	3	2	4	2	4	2
899	1	1	8/3/2020	2567	Female	33	2	Vaginal	Heath Facility	40	2	1	1	30	30	2	6	no			1	1	1	4	Unemployed	60	155	1.55	Low pollution	0	0	2	2	3300	2	2	1	0	0	20-34	Secondary	2	1	2	1	2	2	3	2
900	1	1	8/3/2020	2724	Female	33	1	Vaginal	Heath Facility	39	2	1	1	31	31	2	4	no			2		1	4	Unemployed	53	150	1.5	Low pollution	0	0	2	1	2600	1	2	1	0	0	20-34	Secondary	2	1	1	1	1	2	3	2
901	1	1	8/3/2020	2568	Male	37	1	C-section	Heath Facility	42	2	1	1	19	19	2	8	yes	3	20	2		1	4	Unemployed	60	155	1.55	Low pollution	0	0	2	1	3400	2	2	1	0	0	<20	Secondary	2	1	1	1	1	1	3	2
902	1	1	8/3/2020	2569	Male	36	2	Vaginal	Heath Facility	40	2	1	1	27	27	2	5	no			2		1	5	Unemployed	63	162	1.62	Low pollution	0	0	2	2	3300	2	2	1	0	0	20-34	Higher	3	1	2	1	2	2	4	2
903	1	1	8/3/2020	2570	Male	36	2	C-section	Heath Facility	40	2	1	1	32	32	2	2	yes	3	30	2		1	4	Unemployed	48	148	1.48	Low pollution	0	0	2	2	3300	1	2	1	0	0	20-34	Secondary	2	1	2	1	2	2	3	2
904	1	1	8/3/2020	2571	Female	35	3	Vaginal	Heath Facility	40	2	1	2	29	29	2	2	no			2		1	5	Unemployed	97	169	1.69	Low pollution	0	0	2	3	3200	1	2	1	0	0	20-34	Higher	3	1	2	1	3	2	4	2
905	1	1	8/3/2020	2773	Male	34	1	Vaginal	Heath Facility	40	2	1	1	25	25	2	4	no			2		1	5	Unemployed	65	166	1.66	Low pollution	0	0	2	1	3000	1	2	1	0	0	20-34	Higher	3	1	1	1	1	2	4	2
906	1	1	8/3/2020	2572	Male	35	1	Vaginal	Heath Facility	40	2	1	1	27	27	2	4	yes	3	10	1	1	1	4	Labor	68	158	1.58	Low pollution	0	0	2	1	3000	1	2	2	0	0	20-34	Secondary	2	1	1	1	1	2	3	2
907	1	1	8/3/2020	2573	Female	34	2	Vaginal	Heath Facility	40	2	1	1	30	30	2	10	no			2		1	4	Unemployed	89	168	1.68	Low pollution	0	0	2	2	3000	2	2	1	0	0	20-34	Secondary	2	1	2	1	2	2	3	2
908	1	1	8/3/2020	2574	Male	35	1	Vaginal	Heath Facility	40	2	1	1	25	25	2	3	yes	3	4	2		1	4	Labor	48	159	1.59	Low pollution	0	0	2	1	2900	1	2	2	0	0	20-34	Secondary	2	1	1	1	1	2	3	2
909	1	1	8/3/2020	2575	Female	37	1	C-section	Heath Facility	40	2	1	1	28	28	2	10	no			2		1	5	Unemployed	74	157	1.57	Low pollution	0	0	2	1	3700	2	2	1	0	0	20-34	Higher	3	1	1	1	1	2	4	2
910	1	1	7/27/2020	2576	Female	34	1	Vaginal	Heath Facility	40	2	1	1	30	30	2	10	no			2		1	5	Unemployed	68	163	1.63	Low pollution	0	0	2	1	3400	2	2	1	0	0	20-34	Higher	3	1	1	1	1	2	4	2
911	1	1	8/4/2020	2577	Male	34	3	Vaginal	Heath Facility	38	2	1	1	39	39	2	4	no			2		1	5	Unemployed	60	148	1.48	Low pollution	0	0	2	3	2500	1	2	1	0	0	35+	Higher	3	2	2	1	3	3	4	2
912	1	1	8/4/2020	2578	Female	37	1	Vaginal	Heath Facility	41	2	1	2	26	26	2	5	no			1	1	3	4	Unemployed	50	155	1.55	Kerosene	1		2	1	3700	2	2	1	0	0	20-34	Secondary	2	1	1	1	2	4	6	2
913	1	1	8/4/2020	2579	Female	31	1	C-section	Heath Facility	37	2	1	1	26	26	2	6	no			1	2	1	5	Unemployed	48	149	1.49	Low pollution	0	0	1	1	1500	2	1	1	1	0	20-34	Higher	3	1	1	1	1	2	4	2
914	1	1	8/6/2020	2580	Female	35	7	Vaginal	Home	38	2	1	2	28	28	2	2	no			2		4	3	Unemployed	44	153	1.53	Biomass		1	2	4	2800	1	2	1	0	0	20-34	Primary	1	1	3	2	12	6	6	1
915	1	1	8/6/2020	2581	Male	35	3	Vaginal	Heath Facility	39	2	1	1	27	27	2	4	yes	3	25	1	1	1	4	Labor	58	160	1.6	Low pollution	0	0	2	3	3000	1	2	2	0	0	20-34	Secondary	2	1	2	1	3	2	3	2
917	1	1	8/7/2020	2685	Female	37	3	Vaginal	Heath Facility	38	2	1	1	33	33	2	38	no			2		1	3	Unemployed	92	176	1.76	Low pollution	0	0	2	3	4600	2	3	1	0	1	20-34	Primary	1	1	2	1	3	2	2	1
918	1	1	8/6/2020	2582	Female	35	5	Vaginal	Heath Facility	40	2	1	2	30	30	2	0	yes	3	26	2		1	5	Unemployed	50	162	1.62	Low pollution	0	0	2	4	2500	0	2	1	0	0	20-34	Higher	3	1	3	2	4	2	4	2
919	1	1	8/6/2020	2583	Male	35	1	Vaginal	Heath Facility	39	2	1	1	22	22	2	5	yes	3	20	2		1	5	Unemployed	51	158	1.58	Low pollution	0	0	2	1	2200	2	1	1	1	0	20-34	Higher	3	1	1	1	1	2	4	2
920	1	1	8/6/2020	2584	Female	35	1	Vaginal	Heath Facility	40	2	1	2	20	20	2	5	yes	3	12	2		1	5	Labor	71	153	1.53	Low pollution	0	0	2	1	3200	2	2	2	0	0	20-34	Higher	3	1	1	1	1	2	4	2
921	1	1	8/6/2020	2585	Female	33	5	Vaginal	Heath Facility	37	2	1	1	32	32	2	4	yes	3	15	2		1	5	Labor	71	153	1.53	Low pollution	0	0	1	4	2800	1	2	2	0	0	20-34	Higher	3	1	3	2	4	2	4	2
922	1	1	8/10/2020	2792	Female	36	1	C-section	Heath Facility	38	2	1	1	38	38	2	10	no			1	3	1	5	Professional	90	163	1.63	Low pollution	0	0	2	1	3200	2	2	2	0	0	35+	Higher	3	2	1	1	1	3	4	2
923	1	1	8/10/2020	2586	Male	37	4	Vaginal	Home	38	2	1	1	30	30	2	1	yes	3	30	2		3	4	Unemployed	61	165	1.65	Kerosene	1		2	4	3000	1	2	1	0	0	20-34	Secondary	2	1	3	2	8	4	6	2
924	1	1	8/10/2020	2587	Female	36	4	Vaginal	Heath Facility	40	2	1	1	39	39	2	3	no			2		1	3	Unemployed	60	162	1.62	Low pollution	0	0	2	4	3000	1	2	1	0	0	35+	Primary	1	2	3	2	4	3	2	1
925	1	1	8/10/2020	2588	Female	37	2	Vaginal	Heath Facility	40	2	1	1	22	22	2	7	no			1	1	1	4	Unemployed	78	159	1.59	Low pollution	0	0	2	2	3700	2	2	1	0	0	20-34	Secondary	2	1	2	1	2	2	3	2
926	1	1	8/10/2020	2589	Male	36	1	Vaginal	Heath Facility	40	2	1	1	20	20	2	9	yes	3	15	1	1	1	4	Unemployed	64	160	1.6	Low pollution	0	0	2	1	3600	2	2	1	0	0	20-34	Secondary	2	1	1	1	1	2	3	2
927	1	1	8/10/2020	2590	Female	37	11	Vaginal	Heath Facility	40	2	1	2	39	39	2	4	no			2		4	4	Labor	67	156	1.56	Biomass		1	2	4	3200	1	2	2	0	0	35+	Secondary	2	2	3	2	12	9	9	2
928	1	1	8/10/2020	2591	Female	37	4	Vaginal	Heath Facility	40	2	1	1	32	32	2	4	yes	3	20	2		1	4	Labor	117	167	1.67	Low pollution	0	0	2	4	3000	1	2	2	0	0	20-34	Secondary	2	1	3	2	4	2	3	2
929	1	1	8/10/2020	2592	Male	37	8	Vaginal	Heath Facility	40	2	1	1	32	32	2	1	yes	3	20	2		1	3	Unemployed	67	153	1.53	Low pollution	0	0	2	4	3000	1	2	1	0	0	20-34	Primary	1	1	3	2	4	2	2	1
931	1	1	8/10/2020	2593	Female	36	5	Vaginal	Heath Facility	40	2	1	1	29	29	2	4	yes	3	29	2		1	5	Unemployed	83	173	1.73	Low pollution	0	0	2	4	3500	1	2	1	0	0	20-34	Higher	3	1	3	2	4	2	4	2
932	1	1	8/11/2020	2594	Male	36	2	Vaginal	Heath Facility	41	2	1	1	25	25	2	41	yes	3	25	2		1	5	Unemployed	75	166	1.66	Low pollution	0	0	2	2	3000	2	2	1	0	0	20-34	Higher	3	1	2	1	2	2	4	2
934	1	1	8/11/2020	2799	Male	34	1	Vaginal	Heath Facility	39	2	1	2	21	21	2	4	no			2		1	5	Unemployed	76	159	1.59	Low pollution	0	0	2	1	2900	1	2	1	0	0	20-34	Higher	3	1	1	1	1	2	4	2
936	1	1	8/11/2020	2596	Male	37	2	C-section	Heath Facility	41	2	1	1	22	22	2	2	no			2		1	5	Unemployed	69	162	1.62	Low pollution	0	0	2	2	3500	1	2	1	0	0	20-34	Higher	3	1	2	1	2	2	4	2
937	1	1	8/11/2020	2597	Female	34	1	Vaginal	Heath Facility	40	2	1	1	27	27	2	6	no			2		1	5	Professional	69	152	1.52	Low pollution	0	0	2	1	2500	2	2	2	0	0	20-34	Higher	3	1	1	1	1	2	4	2
939	1	1	9/11/2020	2807	Female	35	4	C-section	Heath Facility	39	2	1	1	33	33	2	39	no			2		1	5	Unemployed	60	160	1.6	Low pollution	0	0	2	4	2700	2	2	1	0	0	20-34	Higher	3	1	3	2	4	2	4	2
940	1	1	8/17/2020	2599	Female	36	1	Vaginal	Heath Facility	41	2	1	1	30	30	2	2	yes	1	4	1	1	1	5	Professional	63	155	1.55	Low pollution	0	0	2	1	3700	1	2	2	0	0	20-34	Higher	3	1	1	1	1	2	4	2
941	1	1	8/11/2020	2797	Male	38	2	Vaginal	Heath Facility	40	2	1	1	32	32	2	40	no			2		1	5	Labor	105	171	1.71	Low pollution	0	0	2	2	4000	2	3	2	0	1	20-34	Higher	3	1	2	1	2	2	4	2
942	1	1	8/17/2020	2600	Female	36	2	C-section	Heath Facility	42	2	1	1	35	35	2	5	no			2		1	5	Unemployed	70	165	1.65	Low pollution	0	0	2	2	2800	2	2	1	0	0	35+	Higher	3	2	2	1	2	3	4	2
943	1	1	8/11/2020	2756	Male	35	1	C-section	Heath Facility	38	2	1	1	36	36	2	4	yes	3	18	2		1	5	Unemployed	55	160	1.6	Low pollution	0	0	2	1	3400	1	2	1	0	0	35+	Higher	3	2	1	1	1	3	4	2
944	1	1	8/18/2020	2601	Female	36	2	Vaginal	Heath Facility	40	2	1	1	30	30	2	7	yes	3	30	2		1	4	Labor	74	149	1.49	Low pollution	0	0	2	2	2800	2	2	2	0	0	20-34	Secondary	2	1	2	1	2	2	3	2
945	1	1	8/18/2020	2602	Female	36	1	Vaginal	Heath Facility	40	2	1	1	35	35	2	40	no			2		1	5	Unemployed	70	149	1.49	Low pollution	0	0	2	1	2500	2	2	1	0	0	35+	Higher	3	2	1	1	1	3	4	2
947	1	1	8/20/2020	2604	Male	34	2	Vaginal	Heath Facility	40	2	1	1	28	28	2	40	no			2		1	5	Professional	62	157	1.57	Low pollution	0	0	2	2	3000	2	2	2	0	0	20-34	Higher	3	1	2	1	2	2	4	2
949	1	1	8/20/2020	2606	Male	36	1	Vaginal	Heath Facility	40	2	1	2	29	29	2	10	no			2		1	4	Labor	50	162	1.62	Low pollution	0	0	2	1	3200	2	2	2	0	0	20-34	Secondary	2	1	1	1	1	2	3	2
950	1	1	8/24/2020	2610	Female	33	2	Vaginal	Heath Facility	40	2	1	1	26	26	2	7	no			1	1	1	4	Labor	50	162	1.62	Low pollution	0	0	2	2	2500	2	2	2	0	0	20-34	Secondary	2	1	2	1	2	2	3	2
951	1	1	8/24/2020	2867	Male	35	2	C-section	Heath Facility	37	2	1	1	31	31	2	4	no			2		1	5	Unemployed	90	161	1.61	Low pollution	0	0	1	2	2800	1	2	1	0	0	20-34	Higher	3	1	2	1	2	2	4	2
952	1	1	8/24/2020	2611	Male	35	4	Vaginal	Heath Facility	40	2	1	2	30	30	2	10	yes	3	30	2		1	4	Unemployed	53	154	1.54	Low pollution	0	0	2	4	2200	2	1	1	1	0	20-34	Secondary	2	1	3	2	4	2	3	2
953	1	1	8/24/2020	2613	Female	35	1	Vaginal	Heath Facility	40	2	1	1	26	26	2	5	no			2		1	5	Unemployed	60	162	1.62	Low pollution	0	0	2	1	3000	2	2	1	0	0	20-34	Higher	3	1	1	1	1	2	4	2
954	1	1	8/24/2020	2614	Female	35	1	Vaginal	Heath Facility	37	2	1	1	33	33	2	3	yes	3	26	2		1	5	Unemployed	73	165	1.65	Low pollution	0	0	1	1	2400	1	1	1	1	0	20-34	Higher	3	1	1	1	1	2	4	2
955	1	1	8/24/2020	2615	Male	37	2	Vaginal	Heath Facility	39	2	1	1	30	30	2	1	no			2		1	5	Professional	84	156	1.56	Low pollution	0	0	2	2	4000	1	3	2	0	1	20-34	Higher	3	1	2	1	2	2	4	2
956	1	1	8/28/2020	3084	Female	37	1	C-section	Heath Facility	41	2	1	1	23	23	2	5	no			2		1	5	Unemployed	80	160	1.6	Low pollution	0	0	2	1	3200	2	2	1	0	0	20-34	Higher	3	1	1	1	1	2	4	2
957	1	1	8/25/2020	2616	Female	37	2	Vaginal	Heath Facility	40	2	1	1	40	40	2	5	yes	3	30	2		1	4	Unemployed	48	154	1.54	Low pollution	0	0	2	2	3400	2	2	1	0	0	35+	Secondary	2	2	2	1	2	3	3	2
958	1	1	8/27/2020	2631	Male	34	2	Vaginal	Heath Facility	40	2	1	1	30	30	2	1	no			2		1	4	Unemployed	53	159	1.59	Low pollution	0	0	2	2	3000	1	2	1	0	0	20-34	Secondary	2	1	2	1	2	2	3	2
959	1	1	8/27/2020	2632	Female	34	4	Vaginal	Heath Facility	40	2	1	1	28	28	2	5	yes	3	30	2		1	5	Professional	76	163	1.63	Low pollution	0	0	2	4	2700	2	2	2	0	0	20-34	Higher	3	1	3	2	4	2	4	2
960	1	1	8/27/2020	2633	Female	34	7	Vaginal	Home	40	2	1	1	39	39	2	3	yes	3	30	1	1	4	4	Unemployed	50	163	1.63	Biomass		1	2	4	3000	1	2	1	0	0	35+	Secondary	2	2	3	2	12	9	9	2
961	1	1	8/28/2020	2636	Female	36	6	Vaginal	Heath Facility	40	2	1	1	35	35	2	6	no			2		3	4	Labor	77	160	1.6	Kerosene	1		2	4	2900	2	2	2	0	0	35+	Secondary	2	2	3	2	8	6	6	2
962	1	1	8/28/2020	2637	Female	36	2	Vaginal	Heath Facility	40	2	1	1	31	31	1	3	no			2		1	5	Professional	78	169	1.69	Low pollution	0	0	2	2	3500	1	2	2	0	0	20-34	Higher	3	1	2	1	2	2	4	2
963	1	1	8/28/2020	2638	Male	35	10	Vaginal	Home	40	2	1	2	43	43	2	3	yes	3	30	1	1	3	3	Labor	56	165	1.65	Kerosene	1		2	4	3000	1	2	2	0	0	35+	Primary	1	2	3	2	8	6	4	1
964	1	1	8/28/2020	2639	Male	36	3	Vaginal	Home	42	2	1	1	33	33	2	6	no			2		1	5	Unemployed	68	165	1.65	Low pollution	0	0	2	3	3500	2	2	1	0	0	20-34	Higher	3	1	2	1	3	2	4	2
965	1	1	8/28/2020	2642	Male	35	5	Vaginal	Heath Facility	40	2	1	1	40	40	2	40	no			2		1	5	Unemployed	58	154	1.54	Low pollution	0	0	2	4	3000	2	2	1	0	0	35+	Higher	3	2	3	2	4	3	4	2
966	1	1	8/31/2020	2643	Male	35	4	Vaginal	Heath Facility	40	2	1	1	37	37	2	3	no			2		3	4	Unemployed	58	166	1.66	Kerosene	1		2	4	3000	1	2	1	0	0	35+	Secondary	2	2	3	2	8	6	6	2
967	1	1	8/31/2020	2644	Female	35	4	Vaginal	Heath Facility	40	2	1	1	32	32	2	5	yes	3	30	2		1	5	Unemployed	58	154	1.54	Low pollution	0	0	2	4	3200	2	2	1	0	0	20-34	Higher	3	1	3	2	4	2	4	2
968	1	1	8/31/2020	2882	Male	37	1	C-section	Heath Facility	38	2	1	1	30	30	2	6	no			2		1	5	Professional	75	160	1.6	Low pollution	0	0	2	1	3800	2	2	2	0	0	20-34	Higher	3	1	1	1	1	2	4	2
969	1	1	8/31/2020	2647	Male	34	1	Vaginal	Heath Facility	38	2	1	1	22	22	2	2	no			1	1	1	4	Unemployed	57	164	1.64	Low pollution	0	0	2	1	2800	1	2	1	0	0	20-34	Secondary	2	1	1	1	1	2	3	2
970	1	1	8/31/2020	3086	Female	36	2	C-section	Heath Facility	40	2	1	1	37	37	2	6	no			2		1	5	Professional	82	172	1.72	Low pollution	0	0	2	2	3600	2	2	2	0	0	35+	Higher	3	2	2	1	2	3	4	2
971	1	1	8/31/2020	2648	Male	35	4	Vaginal	Heath Facility	40	2	1	1	37	37	2	3	no			2		1	5	Professional	65	165	1.65	Low pollution	0	0	2	4	3300	1	2	2	0	0	35+	Higher	3	2	3	2	4	3	4	2
972	1	1	8/31/2020	2649	Female	34	2	Vaginal	Heath Facility	40	2	1	1	29	29	2	5	no			2		1	5	Unemployed	69	157	1.57	Low pollution	0	0	2	2	3200	2	2	1	0	0	20-34	Higher	3	1	2	1	2	2	4	2
973	1	1	9/3/2020	2674	Male	35	2	Vaginal	Heath Facility	39	2	1	1	18	18	2	5	yes	3	30	2		1	4	Unemployed	54	156	1.56	Low pollution	0	0	2	2	3200	2	2	1	0	0	<20	Secondary	2	1	2	1	2	1	3	2
975	1	1	9/3/2020	2676	Male	34	3	Vaginal	Heath Facility	40	2	1	1	30	30	2	5	no			2		1	4	Labor	52	163	1.63	Low pollution	0	0	2	3	2800	2	2	2	0	0	20-34	Secondary	2	1	2	1	3	2	3	2
976	1	1	9/3/2020	2678	Male	34	1	Vaginal	Heath Facility	39	2	1	1	22	22	2	4	yes	3	24	2		4	4	Unemployed	42	152	1.52	Biomass		1	2	1	2200	1	1	1	1	0	20-34	Secondary	2	1	1	1	3	6	9	2
977	1	1	9/3/2020	2677	Male	35	1	Vaginal	Heath Facility	38	2	1	1	29	29	2	5	no			1	3	1	5	Labor	65	160	1.6	Low pollution	0	0	2	1	3000	2	2	2	0	0	20-34	Higher	3	1	1	1	1	2	4	2
979	1	1	9/7/2020	3192	Female	34	2	Vaginal	Heath Facility	40	2	1	1	20	20	2	6	no			2		1	4	Labor	55	161	1.61	Low pollution	0	0	2	2	3200	2	2	2	0	0	20-34	Secondary	2	1	2	1	2	2	3	2
980	1	1	9/7/2020	3194	Female	35	1	Vaginal	Heath Facility	40	2	1	1	21	21	2	7	yes	2	10	2		1	4	Unemployed	54	155	1.55	Low pollution	0	0	2	1	2900	2	2	1	0	0	20-34	Secondary	2	1	1	1	1	2	3	2
981	1	1	9/7/2020	2683	Female	34	4	Vaginal	Heath Facility	40	2	1	1	34	34	2	40	no			2		1	5	Unemployed	78	155	1.55	Low pollution	0	0	2	4	2700	2	2	1	0	0	20-34	Higher	3	1	3	2	4	2	4	2
982	1	1	9/7/2020	2503	Female	37	1	Vaginal	Heath Facility	40	2	1	1	32	32	2	6	no			1	1	1	5	Unemployed	69	145	1.45	Low pollution	0	0	2	1	3300	2	2	1	0	0	20-34	Higher	3	1	1	1	1	2	4	2
983	1	1	9/7/2020	2686	Male	36	5	Vaginal	Home	40	2	1	1	25	25	2	5	yes	2	30	2		4	4	Unemployed	58	156	1.56	Biomass		1	2	4	3500	2	2	1	0	0	20-34	Secondary	2	1	3	2	12	6	9	2
984	1	1	9/8/2020	3088	Male	34	1	C-section	Heath Facility	40	2	1	1	22	22	2	12	no			1	3	1	4	Unemployed	80	166	1.66	Low pollution	0	0	2	1	3500	2	2	1	0	0	20-34	Secondary	2	1	1	1	1	2	3	2
985	1	1	9/10/2020	2725	Female	35	2	Vaginal	Heath Facility	40	2	1	2	20	20	2	3	yes	2	22	2		4	4	Labor	76	160	1.6	Biomass		1	2	2	3100	1	2	2	0	0	20-34	Secondary	2	1	2	1	6	6	9	2
986	1	1	9/10/2020	2726	Female	36	1	Vaginal	Home	42	2	1	1	27	27	2	2	yes	2	30	2		1	4	Unemployed	57	164	1.64	Low pollution	0	0	2	1	3200	1	2	1	0	0	20-34	Secondary	2	1	1	1	1	2	3	2
987	1	1	9/10/2020	2766	Female	37	1	Vaginal	Heath Facility	40	2	1	1	28	28	2	8	no			1	1	1	5	Professional	56	166	1.66	Low pollution	0	0	2	1	3000	2	2	2	0	0	20-34	Higher	3	1	1	1	1	2	4	2
989	1	1	9/10/2020	3090	Female	35	1	Vaginal	Heath Facility	40	2	1	1	26	26	2	10	yes	2	30	2		1	5	Unemployed	83	167	1.67	Low pollution	0	0	2	1	3000	2	2	1	0	0	20-34	Higher	3	1	1	1	1	2	4	2
990	1	1	9/10/2020	2768	Male	35	5	Vaginal	Heath Facility	38	2	1	1	27	27	2	2	yes	2	22	2		4	4	Unemployed	48	156	1.56	Biomass		1	2	4	2800	1	2	1	0	0	20-34	Secondary	2	1	3	2	12	6	9	2
991	1	1	9/10/2020	2769	Male	35	3	Vaginal	Heath Facility	42	2	1	1	25	25	2	5	no			2		1	4	Labor	60	163	1.63	Low pollution	0	0	2	3	3200	2	2	2	0	0	20-34	Secondary	2	1	2	1	3	2	3	2
992	1	1	9/14/2020	2770	Female	34	1	Vaginal	Heath Facility	40	2	1	2	23	23	2	5	yes	2	28	2		1	5	Unemployed	55	160	1.6	Low pollution	0	0	2	1	2800	2	2	1	0	0	20-34	Higher	3	1	1	1	1	2	4	2
994	1	1	9/14/2020	3428	Female	35	5	Vaginal	Heath Facility	40	2	1	1	30	30	2	3	yes	2	30	2		1	5	Unemployed	109	152	1.52	Low pollution	0	0	2	4	3400	1	2	1	0	0	20-34	Higher	3	1	3	2	4	2	4	2
995	1	1	9/14/2020	2772	Female	36	2	Vaginal	Home	40	2	1	1	25	25	2	5	yes	2	28	2		1	4	Labor	68	156	1.56	Low pollution	0	0	2	2	3500	2	2	2	0	0	20-34	Secondary	2	1	2	1	2	2	3	2
996	1	1	9/14/2020	3094	Female	35	1	Vaginal	Heath Facility	38	2	1	1	23	23	2	7	yes	2	9	2		1	5	Unemployed	60	155	1.55	Low pollution	0	0	2	1	2500	2	2	1	0	0	20-34	Higher	3	1	1	1	1	2	4	2
997	1	1	9/14/2020	2775	Male	37	4	Vaginal	Heath Facility	40	2	1	2	26	26	2	4	yes	2	30	2		1	5	Unemployed	53	160	1.6	Low pollution	0	0	2	4	3600	1	2	1	0	0	20-34	Higher	3	1	3	2	4	2	4	2
998	1	1	9/14/2020	3092	Male	38	1	Vaginal	Heath Facility	41	2	1	1	32	32	2	10	no			2		1	5	Unemployed	98	168	1.68	Low pollution	0	0	2	1	4100	2	3	1	0	1	20-34	Higher	3	1	1	1	1	2	4	2
999	1	1	9/14/2020	3004	Female	34	2	C-section	Heath Facility	42	2	1	1	28	28	2	5	no			2		1	5	Professional	64	142	1.42	Low pollution	0	0	2	2	2900	2	2	2	0	0	20-34	Higher	3	1	2	1	2	2	4	2
1000	1	1	9/14/2020	2776	Male	36	4	Vaginal	Heath Facility	40	2	1	1	39	39	2	5	no			2		1	5	Unemployed	95	163	1.63	Low pollution	0	0	2	4	3700	2	2	1	0	0	35+	Higher	3	2	3	2	4	3	4	2
1001	1	1	9/14/2020	2777	Male	36	1	Vaginal	Home	40	2	1	2	29	29	2	4	yes	2	30	2		1	5	Unemployed	50	162	1.62	Low pollution	0	0	2	1	3300	1	2	1	0	0	20-34	Higher	3	1	1	1	1	2	4	2
1002	1	1	9/14/2020	2974	Male	37	1	Vaginal	Heath Facility	41	2	1	1	31	31	2	4	no			2		1	5	Labor	80	166	1.66	Low pollution	0	0	2	1	3500	1	2	2	0	0	20-34	Higher	3	1	1	1	1	2	4	2
1003	1	1	9/15/2020	2778	Male	36	7	Vaginal	Heath Facility	40	2	1	1	39	39	2	5	no			2		5	4	Unemployed	80	171	1.71	Biomass		1	2	4	3000	2	2	1	0	0	35+	Secondary	2	2	3	2	12	9	9	2
1004	1	1	9/15/2020	2779	Female	35	3	C-section	Heath Facility	42	2	1	1	30	30	2	15	no			2		1	5	Labor	70	169	1.69	Low pollution	0	0	2	3	3600	2	2	2	0	0	20-34	Higher	3	1	2	1	3	2	4	2
1005	1	1	9/15/2020	2780	Male	36	3	C-section	Heath Facility	39	2	1	2	38	38	2	4	no			2		3	5	Unemployed	82	162	1.62	Kerosene	1		2	3	3100	1	2	1	0	0	35+	Higher	3	2	2	1	6	6	8	2
1006	1	1	9/15/2020	2781	Female	36	1	Vaginal	Heath Facility	42	2	1	1	32	32	2	7	no			2		1	5	Professional	55	154	1.54	Low pollution	0	0	2	1	3200	2	2	2	0	0	20-34	Higher	3	1	1	1	1	2	4	2
1007	1	1	9/15/2020	2782	Female	35	3	C-section	Heath Facility	38	2	1	1	35	35	2	5	no			2		1	5	Professional	125	173	1.73	Low pollution	0	0	2	3	3500	2	2	2	0	0	35+	Higher	3	2	2	1	3	3	4	2
1008	1	1	9/17/2020	2783	Female	35	5	Vaginal	Heath Facility	38	2	1	2	35	35	2	5	yes	2	30	1	1	1	4	Labor	64	160	1.6	Low pollution	0	0	2	4	3000	2	2	2	0	0	35+	Secondary	2	2	3	2	4	3	3	2
1009	1	1	9/17/2020	3001	Female	36	5	C-section	Heath Facility	38	2	1	3	36	36	2	10	yes	2	30	2		1	5	Unemployed	80	161	1.61	Low pollution	0	0	2	4	3500	2	2	1	0	0	35+	Higher	3	2	3	2	4	3	4	2
1010	1	1	9/17/2020	2845	Female	35	2	Vaginal	Heath Facility	40	2	1	1	27	27	2	5	no			2		1	5	Unemployed	73	170	1.7	Low pollution	0	0	2	2	3000	2	2	1	0	0	20-34	Higher	3	1	2	1	2	2	4	2
1011	1	1	9/17/2020	3215	Male	36	3	Vaginal	Heath Facility	40	2	1	2	27	27	2	5	no			2		4	4	Unemployed	99	160	1.6	Biomass		1	2	3	4000	2	3	1	0	1	20-34	Secondary	2	1	2	1	9	6	9	2
1012	1	1	9/17/2020	2784	Male	36	3	Vaginal	Heath Facility	40	2	1	1	25	25	2	3	no			2		1	4	Unemployed	80	161	1.61	Low pollution	0	0	2	3	3700	1	2	1	0	0	20-34	Secondary	2	1	2	1	3	2	3	2
1013	1	1	9/17/2020	3102	Male	36	1	Vaginal	Heath Facility	40	2	1	1	37	37	2	7	no			2		1	5	Unemployed	90	164	1.64	Low pollution	0	0	2	1	3200	2	2	1	0	0	35+	Higher	3	2	1	1	1	3	4	2
1015	1	1	9/18/2020	2786	Male	35	4	Vaginal	Heath Facility	40	2	1	1	35	35	2	3	no			2		1	5	Labor	62	161	1.61	Low pollution	0	0	2	4	3200	1	2	2	0	0	35+	Higher	3	2	3	2	4	3	4	2
1016	1	1	9/18/2020	2788	Female	32	3	Vaginal	Heath Facility	40	2	1	1	30	30	2	5	no			2		1	5	Professional	56	159	1.59	Low pollution	0	0	2	3	2800	2	2	2	0	0	20-34	Higher	3	1	2	1	3	2	4	2
1017	1	1	9/18/2020	3096	Female	38	2	Vaginal	Heath Facility	40	2	1	1	29	29	2	4	yes	2	20	2		1	5	Professional	60	165	1.65	Low pollution	0	0	2	2	3300	1	2	2	0	0	20-34	Higher	3	1	2	1	2	2	4	2
1018	1	1	9/18/2020	3098	Female	34	1	Vaginal	Heath Facility	40	2	1	2	25	25	2	10	no			2		1	5	Professional	90	168	1.68	Low pollution	0	0	2	1	3200	2	2	2	0	0	20-34	Higher	3	1	1	1	1	2	4	2
1019	1	1	9/18/2020	2790	Female	34	2	Vaginal	Heath Facility	40	2	1	1	33	33	2	8	no			2		1	5	Professional	80	161	1.61	Low pollution	0	0	2	2	3200	2	2	2	0	0	20-34	Higher	3	1	2	1	2	2	4	2
1020	1	1	9/18/2020	2791	Female	34	2	Vaginal	Heath Facility	40	2	1	1	20	20	2	2	no			2		4	2	Unemployed	50	156	1.56	Biomass		1	2	2	2700	1	2	1	0	0	20-34	No education	1	1	2	1	6	6	3	1
1021	1	1	9/21/2020	3100	Male	33	1	Vaginal	Heath Facility	39	2	1	1	29	29	2	8	no			2		1	5	Unemployed	60	158	1.58	Low pollution	0	0	2	1	2800	2	2	1	0	0	20-34	Higher	3	1	1	1	1	2	4	2
1022	1	1	9/21/2020	2794	Female	35	3	Vaginal	Heath Facility	42	2	1	1	29	29	2	8	yes	2	30	2		3	5	Unemployed	65	162	1.62	Kerosene	1		2	3	3000	2	2	1	0	0	20-34	Higher	3	1	2	1	6	4	8	2
1023	1	1	9/21/2020	3120	Male	35	1	C-section	Heath Facility	41	2	1	2	20	20	2	6	yes	2	20	1	3	1	4	Unemployed	50	151	1.51	Low pollution	0	0	2	1	2900	2	2	1	0	0	20-34	Secondary	2	1	1	1	1	2	3	2
1024	1	1	9/21/2020	2801	Male	36	1	Vaginal	Heath Facility	40	2	1	1	32	32	2	6	no			2		1	5	Unemployed	74	168	1.68	Low pollution	0	0	2	1	3700	2	2	1	0	0	20-34	Higher	3	1	1	1	1	2	4	2
1025	1	1	9/21/2020	2802	Male	34	1	Vaginal	Heath Facility	40	2	1	2	29	29	2	6	no			2		1	5	Unemployed	50	147	1.47	Low pollution	0	0	2	1	2500	2	2	1	0	0	20-34	Higher	3	1	1	1	1	2	4	2
1026	1	1	9/21/2020	2803	Male	35	2	Vaginal	Heath Facility	39	2	1	1	36	36	2	5	yes	2	23	2		3	4	Unemployed	56	157	1.57	Kerosene	1		2	2	2800	2	2	1	0	0	35+	Secondary	2	2	2	1	4	6	6	2
1027	1	1	9/24/2020	2804	Female	35	4	Vaginal	Heath Facility	38	2	1	1	35	35	2	5	yes	2	30	2		4	5	Professional	53	165	1.65	Biomass		1	2	4	2800	2	2	2	0	0	35+	Higher	3	2	3	2	12	9	12	2
1028	1	1	9/24/2020	2805	Female	34	6	Vaginal	Heath Facility	39	2	1	1	39	39	2	7	no			2		1	5	Professional	80	167	1.67	Low pollution	0	0	2	4	3600	2	2	2	0	0	35+	Higher	3	2	3	2	4	3	4	2
1029	1	1	9/29/2020	3426	Female	34	4	C-section	Heath Facility	40	2	1	1	33	33	2	8	no			2		1	5	Unemployed	116	168	1.68	Low pollution	0	0	2	4	3700	2	2	1	0	0	20-34	Higher	3	1	3	2	4	2	4	2
1030	1	1	9/24/2020	2809	Female	35	3	Vaginal	Heath Facility	40	2	1	1	32	32	2	5	no			2		3	4	Unemployed	65	161	1.61	Kerosene	1		2	3	3200	2	2	1	0	0	20-34	Secondary	2	1	2	1	6	4	6	2
1031	1	1	9/24/2020	3116	Male	35	2	C-section	Heath Facility	39	2	1	1	31	31	2	5	no			2		1	5	Unemployed	65	165	1.65	Low pollution	0	0	2	2	3000	2	2	1	0	0	20-34	Higher	3	1	2	1	2	2	4	2
1032	1	1	9/25/2020	2810	Male	34	1	Vaginal	Heath Facility	40	2	1	1	35	35	2	10	no			2		1	5	Unemployed	79	169	1.69	Low pollution	0	0	2	1	3000	2	2	1	0	0	35+	Higher	3	2	1	1	1	3	4	2
1033	1	1	9/25/2020	2811	Male	35	1	Vaginal	Heath Facility	40	2	1	1	28	28	2	10	no			2		1	4	Labor	90	162	1.62	Low pollution	0	0	2	1	3700	2	2	2	0	0	20-34	Secondary	2	1	1	1	1	2	3	2
1034	1	1	9/28/2020	2813	Male	36	1	Vaginal	Heath Facility	38	2	1	1	29	29	2	7	no			2		1	5	Unemployed	66	151	1.51	Low pollution	0	0	2	1	3000	2	2	1	0	0	20-34	Higher	3	1	1	1	1	2	4	2
1035	1	1	9/28/2020	2812	Female	36	2	Vaginal	Heath Facility	40	2	1	2	25	25	2	5	no			1	3	1	5	Unemployed	58	148	1.48	Low pollution	0	0	2	2	3800	2	2	1	0	0	20-34	Higher	3	1	2	1	2	2	4	2
1036	1	1	9/28/2020	2814	Male	33	3	Vaginal	Heath Facility	38	2	1	1	40	40	2	4	no			2		1	5	Professional	95	160	1.6	Low pollution	0	0	2	3	2400	1	1	2	1	0	35+	Higher	3	2	2	1	3	3	4	2
1037	1	1	9/28/2020	2815	Female	35	3	Vaginal	Heath Facility	40	2	1	3	25	25	2	3	yes	2	27	2		1	4	Labor	74	163	1.63	Low pollution	0	0	2	3	3500	1	2	2	0	0	20-34	Secondary	2	1	2	1	3	2	3	2
1039	1	1	9/28/2020	2816	Male	32	1	C-section	Heath Facility	40	2	1	1	40	40	1	6	no			2		1	5	Professional	80	166	1.66	Low pollution	0	0	2	1	1700	2	1	2	1	0	35+	Higher	3	2	1	1	1	3	4	2
1040	1	1	9/29/2020	2818	Male	34	1	Vaginal	Heath Facility	39	2	1	1	35	35	2	5	no			2		5	5	Unemployed	65	165	1.65	Biomass		1	2	1	2900	2	2	1	0	0	35+	Higher	3	2	1	1	3	9	12	2
1041	1	1	9/29/2020	2819	Male	37	1	Vaginal	Heath Facility	40	2	1	2	19	19	2	5	yes	2	30	2		4	4	Unemployed	70	164	1.64	Biomass		1	2	1	3700	2	2	1	0	0	<20	Secondary	2	1	1	1	3	3	9	2
1042	1	1	9/29/2020	2820	Female	31	3	Vaginal	Heath Facility	37	2	1	1	27	27	2	2	yes	2	8	2		3	4	Unemployed	60	161	1.61	Kerosene	1		1	3	2000	1	1	1	1	0	20-34	Secondary	2	1	2	1	6	4	6	2
1043	1	1	10/2/2020	2869	Female	36	1	Vaginal	Heath Facility	40	2	1	1	28	28	2	4	no			2		1	5	Professional	79	153	1.53	Low pollution	0	0	2	1	3000	1	2	2	0	0	20-34	Higher	3	1	1	1	1	2	4	2
1044	1	1	10/2/2020	2870	Female	35	2	Vaginal	Heath Facility	42	2	1	1	29	29	1	5	no			2		1	5	Unemployed	70	157	1.57	Low pollution	0	0	2	2	3500	2	2	1	0	0	20-34	Higher	3	1	2	1	2	2	4	2
1045	1	1	10/2/2020	2871	Male	37	1	Vaginal	Heath Facility	38	2	1	1	35	35	2	6	yes	2	30	2		4	4	Unemployed	40	151	1.51	Biomass		1	2	1	4000	2	3	1	0	1	35+	Secondary	2	2	1	1	3	9	9	2
1046	1	1	10/2/2020	2872	Male	36	1	Vaginal	Heath Facility	40	2	1	1	24	24	2	9	yes	2	18	2		1	5	Professional	57	154	1.54	Low pollution	0	0	2	1	3600	2	2	2	0	0	20-34	Higher	3	1	1	1	1	2	4	2
1047	1	1	10/2/2020	2873	Female	36	5	Vaginal	Home	40	2	1	1	31	31	2	3	yes	2	30	2		1	4	Labor	73	163	1.63	Low pollution	0	0	2	4	3700	1	2	2	0	0	20-34	Secondary	2	1	3	2	4	2	3	2
1048	1	1	10/2/2020	2874	Male	38	4	Vaginal	Home	42	2	1	1	30	30	2	5	yes	2	30	2		1	4	Labor	68	163	1.63	Low pollution	0	0	2	4	3000	2	2	2	0	0	20-34	Secondary	2	1	3	2	4	2	3	2
1050	1	1	10/2/2020	2876	Male	37	9	Vaginal	Heath Facility	40	2	1	1	37	37	2	4	yes	2	10	2		4	5	Professional	64	163	1.63	Biomass		1	2	4	3000	1	2	2	0	0	35+	Higher	3	2	3	2	12	9	12	2
1051	1	1	10/2/2020	2877	Male	36	3	Vaginal	Heath Facility	41	2	1	1	29	29	2	8	yes	2	12	2		1	5	Unemployed	58	167	1.67	Low pollution	0	0	2	3	4500	2	3	1	0	1	20-34	Higher	3	1	2	1	3	2	4	2
1052	1	1	10/5/2020	2878	Male	34	2	Vaginal	Heath Facility	39	2	1	1	35	35	2	39	no			1	1	1	5	Professional	70	163	1.63	Low pollution	0	0	2	2	3700	2	2	2	0	0	35+	Higher	3	2	2	1	2	3	4	2
1053	1	1	10/5/2020	2879	Female	37	1	Vaginal	Heath Facility	40	2	1	1	20	20	2	5	yes	2	30	2		1	5	Unemployed	73	157	1.57	Low pollution	0	0	2	1	3300	2	2	1	0	0	20-34	Higher	3	1	1	1	1	2	4	2
1055	1	1	10/5/2020	2881	Male	29	2	Vaginal	Heath Facility	42	2	1	1	31	31	2	6	no			1	3	1	4	Unemployed	76	161	1.61	Low pollution	0	0	2	2	1500	2	1	1	1	0	20-34	Secondary	2	1	2	1	2	2	3	2
1056	1	1	10/5/2020	2884	Female	36	2	Vaginal	Heath Facility	40	2	1	1	24	24	2	5	yes	2	30	2		1	4	Unemployed	67	153	1.53	Low pollution	0	0	2	2	3200	2	2	1	0	0	20-34	Secondary	2	1	2	1	2	2	3	2
1057	1	1	10/5/2020	2885	Female	35	3	Vaginal	Heath Facility	40	2	1	1	32	32	2	5	no			2		1	5	Unemployed	76	147	1.47	Low pollution	0	0	2	3	3200	2	2	1	0	0	20-34	Higher	3	1	2	1	3	2	4	2
1058	1	1	10/5/2020	2886	Female	35	1	Vaginal	Heath Facility	40	2	1	1	24	24	2	8	yes	2	15	1	3	1	4	Unemployed	62	157	1.57	Low pollution	0	0	2	1	3100	2	2	1	0	0	20-34	Secondary	2	1	1	1	1	2	3	2
1059	1	1	10/5/2020	2887	Female	34	3	Vaginal	Heath Facility	40	2	1	1	34	34	2	6	no			2		1	5	Unemployed	72	151	1.51	Low pollution	0	0	2	3	3500	2	2	1	0	0	20-34	Higher	3	1	2	1	3	2	4	2
1060	1	1	10/5/2020	2888	Male	36	3	Vaginal	Heath Facility	40	2	1	1	30	30	2	5	yes	2	20	1	1	1	4	Labor	110	154	1.54	Low pollution	0	0	2	3	3500	2	2	2	0	0	20-34	Secondary	2	1	2	1	3	2	3	2
1061	1	1	10/5/2020	2889	Male	33	6	Vaginal	Heath Facility	40	2	1	1	30	30	2	5	no			1	3	4	4	Labor	57	162	1.62	Biomass		1	2	4	2500	2	2	2	0	0	20-34	Secondary	2	1	3	2	12	6	9	2
1062	1	1	10/5/2020	2890	Female	35	2	Vaginal	Heath Facility	40	2	1	1	25	25	2	4	yes	2	30	2		3	4	Labor	55	161	1.61	Kerosene	1		2	2	2800	1	2	2	0	0	20-34	Secondary	2	1	2	1	4	4	6	2
1063	1	1	10/5/2020	2891	Male	37	1	Vaginal	Heath Facility	40	2	1	1	32	32	2	5	no			2		1	5	Labor	66	159	1.59	Low pollution	0	0	2	1	3500	2	2	2	0	0	20-34	Higher	3	1	1	1	1	2	4	2
1065	1	1	10/5/2020	2893	Male	36	2	Vaginal	Heath Facility	42	2	1	1	26	26	2	5	yes	2	30	1	2	1	4	Unemployed	105	160	1.6	Low pollution	0	0	2	2	3900	2	2	1	0	0	20-34	Secondary	2	1	2	1	2	2	3	2
1066	1	1	10/5/2020	2894	Male	36	7	Vaginal	Heath Facility	40	2	1	1	30	30	2	7	yes	2	30	1	3	4	4	Unemployed	55	157	1.57	Biomass		1	2	4	3200	2	2	1	0	0	20-34	Secondary	2	1	3	2	12	6	9	2
1067	1	1	10/5/2020	2895	Male	35	4	Vaginal	Home	40	2	1	2	27	27	2	4	yes	2	30	2		4	4	Unemployed	54	160	1.6	Biomass		1	2	4	3100	1	2	1	0	0	20-34	Secondary	2	1	3	2	12	6	9	2
1068	1	1	10/5/2020	2896	Male	36	3	Vaginal	Heath Facility	40	2	1	1	26	26	2	3	yes	2	30	2		1	4	Unemployed	50	153	1.53	Low pollution	0	0	2	3	3500	1	2	1	0	0	20-34	Secondary	2	1	2	1	3	2	3	2
1069	1	1	10/5/2020	2897	Female	35	6	Vaginal	Heath Facility	40	2	1	2	35	35	2	5	yes	2	30	2		5	3	Unemployed	53	157	1.57	Biomass		1	2	4	3000	2	2	1	0	0	35+	Primary	1	2	3	2	12	9	6	1
1070	1	1	10/5/2020	2898	Female	33	3	Vaginal	Home	40	2	1	2	26	26	2	4	yes	2	28	2		5	3	Unemployed	41	148	1.48	Biomass		1	2	3	2800	1	2	1	0	0	20-34	Primary	1	1	2	1	9	6	6	1
1071	1	1	10/5/2020	2899	Male	37	4	Vaginal	Heath Facility	40	2	1	1	32	32	2	6	yes	2	30	1	3	1	4	Unemployed	63	158	1.58	Low pollution	0	0	2	4	3500	2	2	1	0	0	20-34	Secondary	2	1	3	2	4	2	3	2
1072	1	1	10/5/2020	2900	Female	36	1	Vaginal	Heath Facility	40	2	1	1	19	19	2	5	no			2		1	4	Labor	47	153	1.53	Low pollution	0	0	2	1	3500	2	2	2	0	0	<20	Secondary	2	1	1	1	1	1	3	2
1074	1	1	10/8/2020	2903	Female	37	2	Vaginal	Home	41	2	1	1	31	31	2	5	yes	2	30	2		4	5	Unemployed	56	159	1.59	Biomass		1	2	2	4000	2	3	1	0	1	20-34	Higher	3	1	2	1	6	6	12	2
1075	1	1	10/8/2020	2904	Male	37	3	Vaginal	Heath Facility	40	2	1	2	30	30	2	3	yes	2	22	1	3	4	4	Unemployed	51	150	1.5	Biomass		1	2	3	3000	1	2	1	0	0	20-34	Secondary	2	1	2	1	9	6	9	2
1076	1	1	10/8/2020	2902	Male	36	1	Vaginal	Heath Facility	42	2	1	2	21	21	2	42	yes	2	19	1	1	1	4	Labor	55	153	1.53	Low pollution	0	0	2	1	3200	2	2	2	0	0	20-34	Secondary	2	1	1	1	1	2	3	2
1077	1	1	10/8/2020	2836	Female	35	2	Vaginal	Heath Facility	40	2	1	1	35	35	2	8	no			2		1	5	Professional	67	159	1.59	Low pollution	0	0	2	2	2800	2	2	2	0	0	35+	Higher	3	2	2	1	2	3	4	2
1078	1	1	10/8/2020	2835	Male	34	4	Vaginal	Heath Facility	40	2	1	1	36	36	2	2	no			2		3	4	Labor	49	157	1.57	Kerosene	1		2	4	2700	1	2	2	0	0	35+	Secondary	2	2	3	2	8	6	6	2
1079	1	1	10/8/2020	3183	Male	37	3	Vaginal	Heath Facility	39	2	1	2	39	39	2	5	yes	1	5	2		1	5	Professional	86	165	1.65	Low pollution	0	0	2	3	5000	2	3	2	0	1	35+	Higher	3	2	2	1	3	3	4	2
1080	1	1	10/8/2020	2834	Female	34	3	Vaginal	Heath Facility	40	2	1	1	28	28	2	4	yes	2	30	2		3	4	Unemployed	74	151	1.51	Kerosene	1		2	3	3100	1	2	1	0	0	20-34	Secondary	2	1	2	1	6	4	6	2
1081	1	1	10/8/2020	3010	Female	34	1	Vaginal	Heath Facility	40	2	1	1	18	18	2	7	yes	2	11	2		1	4	Unemployed	51	165	1.65	Low pollution	0	0	2	1	3500	2	2	1	0	0	<20	Secondary	2	1	1	1	1	1	3	2
1082	1	1	10/8/2020	3186	Female	37	3	Vaginal	Heath Facility	41	2	1	1	35	35	2	5	yes	3	30	2		1	5	Professional	100	162	1.62	Low pollution	0	0	2	3	3700	2	2	2	0	0	35+	Higher	3	2	2	1	3	3	4	2
1084	1	1	10/8/2020	3012	Male	35	1	Vaginal	Heath Facility	40	2	1	1	26	26	2	8	no			2		1	4	Unemployed	50	153	1.53	Low pollution	0	0	2	1	2600	2	2	1	0	0	20-34	Secondary	2	1	1	1	1	2	3	2
1085	1	1	10/5/2020	3181	Male	37	1	C-section	Heath Facility	41	2	1	2	30	30	2	4	yes	1	15	2		1	4	Unemployed	84	151	1.51	Low pollution	0	0	2	1	3300	1	2	1	0	0	20-34	Secondary	2	1	1	1	1	2	3	2
1086	1	1	10/8/2020	3175	Male	34	2	Vaginal	Heath Facility	40	2	1	1	27	27	2	4	no			2		1	5	Unemployed	70	169	1.69	Low pollution	0	0	2	2	2500	1	2	1	0	0	20-34	Higher	3	1	2	1	2	2	4	2
1088	1	1	10/9/2020	3013	Male	38	3	Vaginal	Heath Facility	40	2	1	1	26	26	2	6	yes	2	30	2		1	4	Labor	56	161	1.61	Low pollution	0	0	2	3	3200	2	2	2	0	0	20-34	Secondary	2	1	2	1	3	2	3	2
1089	1	1	10/9/2020	3015	Female	35	4	Vaginal	Heath Facility	40	2	1	1	35	35	2	10	yes	2	30	2		1	4	Labor	60	156	1.56	Low pollution	0	0	2	4	2500	2	2	2	0	0	35+	Secondary	2	2	3	2	4	3	3	2
1090	1	1	10/9/2020	3016	Female	34	3	Vaginal	Heath Facility	39	2	1	2	30	30	2	3	no			1	1	3	4	Unemployed	67	163	1.63	Kerosene	1		2	3	3100	1	2	1	0	0	20-34	Secondary	2	1	2	1	6	4	6	2
1091	1	1	11/12/2020	3179	Male	35	3	C-section	Heath Facility	38	2	1	1	37	37	2	6	no			2		1	5	Unemployed	65	152	1.52	Low pollution	0	0	2	3	3200	2	2	1	0	0	35+	Higher	3	2	2	1	3	3	4	2
1092	1	1	10/12/2020	3017	Female	36	2	Vaginal	Heath Facility	40	2	1	1	37	37	2	8	no			2		1	5	Professional	78	162	1.62	Low pollution	0	0	2	2	3300	2	2	2	0	0	35+	Higher	3	2	2	1	2	3	4	2
1093	1	1	10/12/2020	3036	Male	36	3	Vaginal	Heath Facility	40	2	1	1	23	23	2	8	yes	2	29	1	1	1	4	Labor	56	152	1.52	Low pollution	0	0	2	3	3600	2	2	2	0	0	20-34	Secondary	2	1	2	1	3	2	3	2
1094	1	1	10/12/2020	3020	Female	36	2	Vaginal	Heath Facility	41	2	1	2	23	23	2	9	yes	2	16	2		1	4	Unemployed	84	161	1.61	Low pollution	0	0	2	2	3500	2	2	1	0	0	20-34	Secondary	2	1	2	1	2	2	3	2
1095	1	1	10/12/2020	3037	Female	37	1	Vaginal	Heath Facility	40	2	1	1	28	28	2	5	no			2		1	5	Unemployed	53	163	1.63	Low pollution	0	0	2	1	3500	2	2	1	0	0	20-34	Higher	3	1	1	1	1	2	4	2
1096	1	1	10/12/2020	3177	Male	36	3	C-section	Heath Facility	40	2	1	1	31	31	2	4	yes	2	22	2		1	4	Unemployed	63	157	1.57	Low pollution	0	0	2	3	2800	1	2	1	0	0	20-34	Secondary	2	1	2	1	3	2	3	2
1097	1	1	10/12/2020	3038	Male	37	2	Vaginal	Heath Facility	40	2	1	1	39	39	2	40	no			1	2	1	5	Professional	65	158	1.58	Low pollution	0	0	2	2	4400	2	3	2	0	1	35+	Higher	3	2	2	1	2	3	4	2
1098	1	1	10/12/2020	3040	Female	33	10	Vaginal	Heath Facility	40	2	1	1	45	45	2	10	yes	2	30	1	1	4	4	Unemployed	72	154	1.54	Biomass		1	2	4	2100	2	1	1	1	0	35+	Secondary	2	2	3	2	12	9	9	2
1099	1	1	10/12/2020	3041	Female	35	3	C-section	Heath Facility	38	2	1	1	32	32	2	8	no			2		1	5	Professional	75	165	1.65	Low pollution	0	0	2	3	2800	2	2	2	0	0	20-34	Higher	3	1	2	1	3	2	4	2
1100	1	1	10/12/2020	3042	Male	36	2	Vaginal	Heath Facility	40	2	1	1	25	25	2	5	yes	2	30	2		1	5	Unemployed	57	160	1.6	Low pollution	0	0	2	2	2700	2	2	1	0	0	20-34	Higher	3	1	2	1	2	2	4	2
1101	1	1	10/12/2020	3043	Female	36	6	Vaginal	Home	40	2	1	2	28	28	2	3	yes	2	30	2		3	3	Unemployed	60	163	1.63	Kerosene	1		2	4	2700	1	2	1	0	0	20-34	Primary	1	1	3	2	8	4	4	1
1102	1	1	10/12/2020	3044	Female	35	2	Vaginal	Heath Facility	40	2	1	2	25	25	2	5	yes	2	30	2		1	4	Unemployed	52	163	1.63	Low pollution	0	0	2	2	2400	2	1	1	1	0	20-34	Secondary	2	1	2	1	2	2	3	2
1103	1	1	10/12/2020	3045	Male	33	5	Vaginal	Heath Facility	39	2	1	1	38	38	2	4	no			1	1	1	5	Unemployed	75	153	1.53	Low pollution	0	0	2	4	3300	1	2	1	0	0	35+	Higher	3	2	3	2	4	3	4	2
1104	1	1	10/12/2020	3046	Male	35	1	Vaginal	Heath Facility	40	2	1	1	20	20	2	10	yes	2	30	2		1	4	Unemployed	49	148	1.48	Low pollution	0	0	2	1	3500	2	2	1	0	0	20-34	Secondary	2	1	1	1	1	2	3	2
1105	1	1	10/12/2020	3047	Male	37	1	Vaginal	Heath Facility	40	2	1	1	34	34	2	10	no			2		1	5	Professional	56	163	1.63	Low pollution	0	0	2	1	3000	2	2	2	0	0	20-34	Higher	3	1	1	1	1	2	4	2
1106	1	1	10/12/2020	3048	Male	35	3	Vaginal	Heath Facility	39	2	1	1	33	33	2	3	no			1	1	1	5	Unemployed	72	164	1.64	Low pollution	0	0	2	3	3200	1	2	1	0	0	20-34	Higher	3	1	2	1	3	2	4	2
1107	1	1	10/12/2020	3049	Female	37	3	Vaginal	Heath Facility	40	2	1	1	27	27	2	5	no			2		3	4	Unemployed	60	153	1.53	Kerosene	1		2	3	3400	2	2	1	0	0	20-34	Secondary	2	1	2	1	6	4	6	2
1108	1	1	10/12/2020	3050	Female	33	3	Vaginal	Heath Facility	40	2	1	2	26	26	2	7	no			2		5	4	Unemployed	45	146	1.46	Biomass		1	2	3	2300	2	1	1	1	0	20-34	Secondary	2	1	2	1	9	6	9	2
1109	1	1	10/12/2020	3051	Female	34	3	Vaginal	Heath Facility	40	2	1	1	34	34	2	4	no			2		1	5	Professional	75	167	1.67	Low pollution	0	0	2	3	3500	1	2	2	0	0	20-34	Higher	3	1	2	1	3	2	4	2
1110	1	1	10/14/2020	3052	Female	36	4	Vaginal	Heath Facility	40	2	1	1	22	22	2	4	yes	2	30	2		4	4	Unemployed	53	161	1.61	Biomass		1	2	4	3800	1	2	1	0	0	20-34	Secondary	2	1	3	2	12	6	9	2
1111	1	1	10/14/2020	3053	Male	35	6	Vaginal	Heath Facility	38	2	1	2	33	33	2	3	yes	2	25	2		4	4	Unemployed	65	160	1.6	Biomass		1	2	4	3000	1	2	1	0	0	20-34	Secondary	2	1	3	2	12	6	9	2
1112	1	1	10/14/2020	3054	Female	35	3	Vaginal	Heath Facility	38	2	1	1	31	31	2	4	no			1	1	1	5	Unemployed	60	151	1.51	Low pollution	0	0	2	3	3500	1	2	1	0	0	20-34	Higher	3	1	2	1	3	2	4	2
1113	1	1	10/15/2020	3055	Male	37	1	Vaginal	Heath Facility	41	2	1	1	23	23	2	4	no			2		1	5	Labor	94	167	1.67	Low pollution	0	0	2	1	3300	1	2	2	0	0	20-34	Higher	3	1	1	1	1	2	4	2
1116	1	1	10/15/2020	3058	Female	33	1	Vaginal	Heath Facility	41	2	1	1	20	20	2	2	no			2		1	4	Unemployed	45	155	1.55	Low pollution	0	0	2	1	2400	1	1	1	1	0	20-34	Secondary	2	1	1	1	1	2	3	2
1117	1	1	10/19/2020	3060	Male	34	1	Vaginal	Heath Facility	40	2	1	1	19	19	2	4	yes	2	2	1	3	1	4	Unemployed	57	157	1.57	Low pollution	0	0	2	1	3000	1	2	1	0	0	<20	Secondary	2	1	1	1	1	1	3	2
1118	1	1	10/19/2020	3059	Female	33	1	Vaginal	Heath Facility	40	2	1	1	33	33	2	5	no			1	1	1	4	Unemployed	79	166	1.66	Low pollution	0	0	2	1	3000	2	2	1	0	0	20-34	Secondary	2	1	1	1	1	2	3	2
1119	1	1	10/19/2020	3061	Male	34	1	Vaginal	Heath Facility	40	2	1	1	25	25	2	9	yes	2	25	2		1	5	Professional	63	148	1.48	Low pollution	0	0	2	1	3300	2	2	2	0	0	20-34	Higher	3	1	1	1	1	2	4	2
1120	1	1	10/19/2020	3063	Female	32	3	Vaginal	Heath Facility	40	2	1	1	29	29	2	4	no			2		1	4	Unemployed	55	156	1.56	Low pollution	0	0	2	3	2200	1	1	1	1	0	20-34	Secondary	2	1	2	1	3	2	3	2
1121	1	1	10/19/2020	3062	Male	37	1	Vaginal	Heath Facility	41	2	1	1	20	20	2	5	yes	2	30	2		1	5	Unemployed	51	166	1.66	Low pollution	0	0	2	1	3500	2	2	1	0	0	20-34	Higher	3	1	1	1	1	2	4	2
1122	1	1	10/19/2020	3064	Male	36	4	Vaginal	Heath Facility	40	2	1	1	35	35	2	2	yes	2	29	2		1	5	Unemployed	95	157	1.57	Low pollution	0	0	2	4	3200	1	2	1	0	0	35+	Higher	3	2	3	2	4	3	4	2
1123	1	1	10/19/2020	3065	Male	35	3	Vaginal	Heath Facility	40	2	1	1	29	29	2	7	no			2		1	5	Professional	84	164	1.64	Low pollution	0	0	2	3	3300	2	2	2	0	0	20-34	Higher	3	1	2	1	3	2	4	2
1124	1	1	10/19/2020	3066	Male	36	3	Vaginal	Heath Facility	41	2	1	1	30	30	2	8	yes	3	26	2		1	5	Unemployed	73	167	1.67	Low pollution	0	0	2	3	3700	2	2	1	0	0	20-34	Higher	3	1	2	1	3	2	4	2
1125	1	1	10/19/2020	3067	Male	34	1	Vaginal	Heath Facility	41	2	1	1	22	22	2	8	yes	3	26	2		1	4	Unemployed	60	163	1.63	Low pollution	0	0	2	1	2700	2	2	1	0	0	20-34	Secondary	2	1	1	1	1	2	3	2
1127	1	1	10/19/2020	3411	Male	34	1	C-section	Heath Facility	38	2	1	1	36	36	2	7	no			2		1	5	Professional	92	165	1.65	Low pollution	0	0	2	1	2600	2	2	2	0	0	35+	Higher	3	2	1	1	1	3	4	2
1128	1	1	10/20/2020	3069	Male	36	1	Vaginal	Heath Facility	41	2	1	1	29	29	2	7	no			2		1	5	Labor	70	168	1.68	Low pollution	0	0	2	1	3500	2	2	2	0	0	20-34	Higher	3	1	1	1	1	2	4	2
1129	1	1	10/20/2020	3070	Female	37	3	Vaginal	Heath Facility	40	2	1	1	33	33	2	7	no			1	1	1	5	Unemployed	59	159	1.59	Low pollution	0	0	2	3	3800	2	2	1	0	0	20-34	Higher	3	1	2	1	3	2	4	2
1130	1	1	10/20/2020	3071	Female	37	3	Vaginal	Heath Facility	40	2	1	1	33	33	2	7	no			1	1	1	5	Unemployed	59	159	1.59	Low pollution	0	0	2	3	3800	2	2	1	0	0	20-34	Higher	3	1	2	1	3	2	4	2
1132	1	1	10/20/2020	3073	Male	32	3	Vaginal	Heath Facility	40	2	1	2	25	25	2	6	yes	2	30	2		1	4	Unemployed	82	161	1.61	Low pollution	0	0	2	3	2800	2	2	1	0	0	20-34	Secondary	2	1	2	1	3	2	3	2
1135	1	1	10/20/2020	3076	Female	34	1	C-section	Heath Facility	39	2	1	2	34	34	2	3	yes	2	30	2		1	5	Unemployed	40	154	1.54	Low pollution	0	0	2	1	2200	1	1	1	1	0	20-34	Higher	3	1	1	1	1	2	4	2
1136	1	1	10/21/2020	3077	Female	35	3	Vaginal	Heath Facility	40	2	1	1	39	39	2	7	no			2		1	5	Professional	61	157	1.57	Low pollution	0	0	2	3	3000	2	2	2	0	0	35+	Higher	3	2	2	1	3	3	4	2
1137	1	1	10/20/2020	3435	Female	33	3	Vaginal	Heath Facility	38	2	1	3	37	37	2	5	no			2		1	5	Professional	68	162	1.62	Low pollution	0	0	2	3	3000	2	2	2	0	0	35+	Higher	3	2	2	1	3	3	4	2
1138	1	1	10/21/2020	3078	Male	35	1	Vaginal	Heath Facility	40	2	1	1	21	21	2	4	yes	2	25	2		1	4	Labor	50	168	1.68	Low pollution	0	0	2	1	3500	1	2	2	0	0	20-34	Secondary	2	1	1	1	1	2	3	2
1139	1	1	10/21/2020	3079	Female	35	5	Vaginal	Heath Facility	41	2	1	1	32	32	2	3	yes	2	30	2		1	4	Unemployed	80	166	1.66	Low pollution	0	0	2	4	3600	1	2	1	0	0	20-34	Secondary	2	1	3	2	4	2	3	2
1140	1	1	10/21/2020	3080	Female	32	1	Vaginal	Heath Facility	38	2	1	1	18	18	2	2	yes	2	30	2		1	4	Unemployed	75	155	1.55	Low pollution	0	0	2	1	3000	1	2	1	0	0	<20	Secondary	2	1	1	1	1	1	3	2
1141	1	1	10/22/2020	3081	Female	34	7	Vaginal	Heath Facility	40	2	1	1	35	35	2	6	yes	2	30	2		4	4	Labor	55	155	1.55	Biomass		1	2	4	3200	2	2	2	0	0	35+	Secondary	2	2	3	2	12	9	9	2
1142	1	1	10/21/2020	3082	Male	35	2	Vaginal	Heath Facility	38	2	1	1	31	31	2	10	yes	2	30	2		1	5	Unemployed	60	152	1.52	Low pollution	0	0	2	2	3200	2	2	1	0	0	20-34	Higher	3	1	2	1	2	2	4	2
1143	1	1	10/22/2020	3083	Female	36	3	Vaginal	Heath Facility	40	2	1	1	26	26	2	6	yes	2	30	2		1	4	Labor	58	151	1.51	Low pollution	0	0	2	3	3500	2	2	2	0	0	20-34	Secondary	2	1	2	1	3	2	3	2
1144	1	1	10/22/2020	3441	Female	34	1	C-section	Heath Facility	39	2	1	1	35	35	2	8	no			2		1	5	Labor	80	155	1.55	Low pollution	0	0	2	1	2800	2	2	2	0	0	35+	Higher	3	2	1	1	1	3	4	2
1145	1	1	10/26/2020	3018	Male	36	3	Vaginal	Heath Facility	41	2	1	1	30	30	2	5	no			1	2	1	5	Unemployed	71	165	1.65	Low pollution	0	0	2	3	3400	2	2	1	0	0	20-34	Higher	3	1	2	1	3	2	4	2
1146	1	1	10/26/2020	3019	Female	34	7	Vaginal	Heath Facility	40	2	1	1	34	34	2	4	yes	2	30	2		4	4	Unemployed	49	157	1.57	Biomass		1	2	4	2500	1	2	1	0	0	20-34	Secondary	2	1	3	2	12	6	9	2
1147	1	1	11/2/2020	3119	Male	36	1	Vaginal	Heath Facility	40	2	1	2	26	26	2	5	no			2		1	5	Professional	61	154	1.54	Low pollution	0	0	2	1	3300	2	2	2	0	0	20-34	Higher	3	1	1	1	1	2	4	2
1148	1	1	11/2/2020	3443	Male	37	6	Vaginal	Heath Facility	40	2	1	1	38	38	2	6	yes	1	30	1	1	1	5	Unemployed	63	164	1.64	Low pollution	0	0	2	4	2400	2	1	1	1	0	35+	Higher	3	2	3	2	4	3	4	2
1149	1	1	11/2/2020	3122	Male	35	1	Vaginal	Heath Facility	41	2	1	1	34	34	2	6	no			2		1	5	Unemployed	75	173	1.73	Low pollution	0	0	2	1	3100	2	2	1	0	0	20-34	Higher	3	1	1	1	1	2	4	2
1150	1	1	11/2/2020	3123	Female	34	1	Vaginal	Heath Facility	38	2	1	1	24	24	2	5	yes	2	15	2		3	5	Professional	66	168	1.68	Kerosene	1		2	1	3000	2	2	2	0	0	20-34	Higher	3	1	1	1	2	4	8	2
1151	1	1	11/2/2020	3124	Male	38	3	Vaginal	Heath Facility	42	2	1	1	40	40	2	6	yes	2	30	2		1	5	Professional	71	153	1.53	Low pollution	0	0	2	3	3800	2	2	2	0	0	35+	Higher	3	2	2	1	3	3	4	2
1153	1	1	11/2/2020	3126	Male	35	3	Vaginal	Heath Facility	40	2	1	1	31	31	2	4	no			2		1	5	Unemployed	55	163	1.63	Low pollution	0	0	2	3	3000	1	2	1	0	0	20-34	Higher	3	1	2	1	3	2	4	2
1155	1	1	11/2/2020	3128	Male	36	4	Vaginal	Heath Facility	40	2	1	1	30	30	2	4	yes	2	30	2		3	4	Unemployed	60	150	1.5	Kerosene	1		2	4	3800	1	2	1	0	0	20-34	Secondary	2	1	3	2	8	4	6	2
1156	1	1	11/2/2020	3130	Female	35	3	Vaginal	Heath Facility	40	2	1	1	27	27	2	40	yes	2	22	2		3	4	Unemployed	45	163	1.63	Kerosene	1		2	3	2600	2	2	1	0	0	20-34	Secondary	2	1	2	1	6	4	6	2
1157	1	1	11/2/2020	3113	Female	36	2	Vaginal	Heath Facility	42	2	1	1	27	27	2	15	yes	2	9	1	1	1	5	Unemployed	46	160	1.6	Low pollution	0	0	2	2	3100	2	2	1	0	0	20-34	Higher	3	1	2	1	2	2	4	2
1158	1	1	11/2/2020	3114	Female	38	1	Vaginal	Heath Facility	41	2	1	2	24	24	2	3	yes	2	25	2		1	4	Unemployed	60	157	1.57	Low pollution	0	0	2	1	3400	1	2	1	0	0	20-34	Secondary	2	1	1	1	1	2	3	2
1159	1	1	11/2/2020	3425	Male	36	8	Vaginal	Heath Facility	40	2	1	1	41	41	2	5	yes	2	30	2		1	5	Professional	80	168	1.68	Low pollution	0	0	2	4	3100	2	2	2	0	0	35+	Higher	3	2	3	2	4	3	4	2
1160	1	1	11/2/2020	3118	Male	35	1	Vaginal	Heath Facility	40	2	1	1	27	27	2	5	no			2		1	5	Unemployed	75	168	1.68	Low pollution	0	0	2	1	3000	2	2	1	0	0	20-34	Higher	3	1	1	1	1	2	4	2
1161	1	1	11/2/2020	3129	Male	36	3	Vaginal	Heath Facility	39	2	1	1	28	28	2	4	no			2		1	4	Unemployed	68	154	1.54	Low pollution	0	0	2	3	4000	1	3	1	0	1	20-34	Secondary	2	1	2	1	3	2	3	2
1163	1	1	11/2/2020	3138	Male	37	1	C-section	Heath Facility	42	2	1	1	20	20	2	10	yes	2	29	2		1	4	Labor	67	159	1.59	Low pollution	0	0	2	1	3400	2	2	2	0	0	20-34	Secondary	2	1	1	1	1	2	3	2
1164	1	1	11/2/2020	3611	Female	35	1	C-section	Heath Facility	42	2	1	1	26	26	2	5	yes	1	27	2		1	5	Professional	63	153	1.53	Low pollution	0	0	2	1	3200	2	2	2	0	0	20-34	Higher	3	1	1	1	1	2	4	2
1165	1	1	11/5/2020	3607	Female	36	2	Vaginal	Heath Facility	40	2	1	1	37	37	2	10	no			2		1	5	Professional	92	152	1.52	Low pollution	0	0	2	2	3400	2	2	2	0	0	35+	Higher	3	2	2	1	2	3	4	2
1166	1	1	11/2/2020	3429	Male	36	4	Vaginal	Heath Facility	38	2	1	1	32	32	2	5	no			1	1	1	5	Professional	58	160	1.6	Low pollution	0	0	2	4	3500	2	2	2	0	0	20-34	Higher	3	1	3	2	4	2	4	2
1167	1	1	11/2/2020	3621	Female	35	5	C-section	Heath Facility	42	2	1	1	35	35	2	4	yes	2	19	2		1	5	Unemployed	50	157	1.57	Low pollution	0	0	2	4	2800	1	2	1	0	0	35+	Higher	3	2	3	2	4	3	4	2
1168	1	1	11/2/2020	3430	Male	35	3	Vaginal	Heath Facility	40	2	1	2	32	32	2	4	yes	2	10	1	1	1	5	Labor	88	151	1.51	Low pollution	0	0	2	3	4400	1	3	2	0	1	20-34	Higher	3	1	2	1	3	2	4	2
1169	1	1	11/5/2020	3431	Female	35	6	Vaginal	Heath Facility	40	2	1	1	40	40	2	4	yes	2	30	2		1	4	Labor	58	171	1.71	Low pollution	0	0	2	4	3500	1	2	2	0	0	35+	Secondary	2	2	3	2	4	3	3	2
1170	1	1	11/5/2020	3139	Male	35	2	Vaginal	Heath Facility	37	2	1	2	24	24	2	37	yes	2	20	2		1	4	Unemployed	51	156	1.56	Low pollution	0	0	1	2	3000	2	2	1	0	0	20-34	Secondary	2	1	2	1	2	2	3	2
1171	1	1	11/5/2020	3432	Female	36	5	Vaginal	Heath Facility	40	2	1	1	32	32	2	1	yes	1	30	2		5	4	Unemployed	64	163	1.63	Biomass		1	2	4	3500	1	2	1	0	0	20-34	Secondary	2	1	3	2	12	6	9	2
1172	1	1	11/5/2020	3140	Female	37	3	Vaginal	Heath Facility	41	2	1	1	32	32	2	5	yes	2	29	1	1	1	5	Professional	72	153	1.53	Low pollution	0	0	2	3	3400	2	2	2	0	0	20-34	Higher	3	1	2	1	3	2	4	2
1173	1	1	11/5/2020	3185	Female	36	2	C-section	Heath Facility	40	2	1	1	31	31	2	7	no			2		1	5	Professional	82	162	1.62	Low pollution	0	0	2	2	3500	2	2	2	0	0	20-34	Higher	3	1	2	1	2	2	4	2
1174	1	1	11/5/2020	3613	Female	35	2	C-section	Heath Facility	37	2	1	3	32	32	2	5	no			1	1	1	5	Labor	86	156	1.56	Low pollution	0	0	1	2	2900	2	2	2	0	0	20-34	Higher	3	1	2	1	2	2	4	2
1175	1	1	11/5/2020	3433	Female	35	2	Vaginal	Heath Facility	40	2	1	1	27	27	2	5	yes	1	30	2		1	4	Unemployed	85	162	1.62	Low pollution	0	0	2	2	2600	2	2	1	0	0	20-34	Secondary	2	1	2	1	2	2	3	2
1176	1	1	11/5/2020	3141	Male	34	1	C-section	Heath Facility	37	2	1	1	16	16	2	2	yes	2	30	2		3	4	Unemployed	60	165	1.65	Kerosene	1		1	1	2300	1	1	1	1	0	<20	Secondary	2	1	1	1	2	2	6	2
1177	1	1	11/5/2020	3142	Female	31	1	Vaginal	Heath Facility	38	2	1	2	22	22	2	2	yes	1	30	2		1	4	Unemployed	54	159	1.59	Low pollution	0	0	2	1	2300	1	1	1	1	0	20-34	Secondary	2	1	1	1	1	2	3	2
1178	1	1	11/9/2020	3214	Female	34	6	Vaginal	Heath Facility	40	2	1	1	30	30	2	4	yes	2	30	2		1	4	Unemployed	52	154	1.54	Low pollution	0	0	2	4	3000	1	2	1	0	0	20-34	Secondary	2	1	3	2	4	2	3	2
1179	1	1	11/9/2020	3143	Female	35	4	Vaginal	Heath Facility	40	2	1	1	35	35	2	5	no			2		3	4	Labor	93	161	1.61	Kerosene	1		2	4	3300	2	2	2	0	0	35+	Secondary	2	2	3	2	8	6	6	2
1180	1	1	11/9/2020	3144	Male	38	1	Vaginal	Heath Facility	40	2	1	1	19	19	2	4	yes	2	30	2		1	4	Unemployed	58	166	1.66	Low pollution	0	0	2	1	4600	1	3	1	0	1	<20	Secondary	2	1	1	1	1	1	3	2
1181	1	1	11/9/2020	3145	Female	37	4	Vaginal	Heath Facility	40	2	1	1	36	36	2	40	yes	1	30	1	1	1	4	Unemployed	50	162	1.62	Low pollution	0	0	2	4	3700	2	2	1	0	0	35+	Secondary	2	2	3	2	4	3	3	2
1182	1	1	11/9/2020	3146	Male	36	2	Vaginal	Heath Facility	40	2	1	1	29	29	2	5	yes	2	5	1	1	4	4	Unemployed	50	162	1.62	Biomass		1	2	2	2500	2	2	1	0	0	20-34	Secondary	2	1	2	1	6	6	9	2
1183	1	1	11/9/2020	3147	Male	35	1	Vaginal	Heath Facility	41	2	1	1	21	21	2	5	no			2		1	5	Unemployed	69	158	1.58	Low pollution	0	0	2	1	3200	2	2	1	0	0	20-34	Higher	3	1	1	1	1	2	4	2
1184	1	1	11/9/2020	3149	Male	37	3	Vaginal	Heath Facility	40	2	1	2	38	38	2	6	yes	1	27	2		1	5	Unemployed	75	154	1.54	Low pollution	0	0	2	3	3300	2	2	1	0	0	35+	Higher	3	2	2	1	3	3	4	2
1185	1	1	11/9/2020	3148	Male	35	1	Vaginal	Heath Facility	40	2	1	2	22	22	2	4	no			2		1	5	Professional	50	161	1.61	Low pollution	0	0	2	1	2600	1	2	2	0	0	20-34	Higher	3	1	1	1	1	2	4	2
1186	1	1	11/9/2020	3150	Female	36	2	Vaginal	Heath Facility	40	2	1	1	26	26	2	6	no			2		1	4	Unemployed	45	147	1.47	Low pollution	0	0	2	2	3000	2	2	1	0	0	20-34	Secondary	2	1	2	1	2	2	3	2
1187	1	1	11/9/2020	3151	Male	36	5	Vaginal	Heath Facility	39	2	1	1	28	28	2	5	yes	2	27	2		1	4	Labor	60	165	1.65	Low pollution	0	0	2	4	3700	2	2	2	0	0	20-34	Secondary	2	1	3	2	4	2	3	2
1188	1	1	11/9/2020	3152	Male	36	2	C-section	Heath Facility	40	2	1	1	35	35	2	8	no			1	3	1	5	Professional	69	158	1.58	Low pollution	0	0	2	2	4400	2	3	2	0	1	35+	Higher	3	2	2	1	2	3	4	2
1190	1	1	11/12/2020	3153	Male	34	5	Vaginal	Heath Facility	40	2	1	1	33	33	2	5	yes	2	30	2		1	5	Unemployed	80	157	1.57	Low pollution	0	0	2	4	2800	2	2	1	0	0	20-34	Higher	3	1	3	2	4	2	4	2
1191	1	1	11/12/2020	3649	Male	35	2	C-section	Heath Facility	38	2	1	1	30	30	2	8	no			2		1	5	Labor	110	163	1.63	Low pollution	0	0	2	2	3100	2	2	2	0	0	20-34	Higher	3	1	2	1	2	2	4	2
1192	1	1	11/12/2020	3801	Male	35	1	C-section	Heath Facility	42	2	1	1	26	26	2	5	yes	3	7	2		1	5	Professional	68	155	1.55	Low pollution	0	0	2	1	3400	2	2	2	0	0	20-34	Higher	3	1	1	1	1	2	4	2
1193	1	1	11/12/2020	3154	Male	34	3	Vaginal	Heath Facility	40	2	1	1	30	30	2	5	yes	2	30	1	1	1	4	Labor	57	155	1.55	Low pollution	0	0	2	3	2600	2	2	2	0	0	20-34	Secondary	2	1	2	1	3	2	3	2
1194	1	1	11/12/2020	3155	Female	34	3	Vaginal	Heath Facility	40	2	1	1	22	22	2	5	no			2		1	5	Unemployed	60	166	1.66	Low pollution	0	0	2	3	2300	2	1	1	1	0	20-34	Higher	3	1	2	1	3	2	4	2
1195	1	1	11/12/2020	3156	Male	36	3	Vaginal	Heath Facility	38	2	1	1	37	37	2	7	yes	1	25	1	1	1	5	Professional	73	153	1.53	Low pollution	0	0	2	3	2600	2	2	2	0	0	35+	Higher	3	2	2	1	3	3	4	2
1196	1	1	11/16/2020	3158	Female	34	2	Vaginal	Heath Facility	39	2	1	1	25	25	2	4	yes	1	30	1	1	1	4	Unemployed	50	151	1.51	Low pollution	0	0	2	2	2500	1	2	1	0	0	20-34	Secondary	2	1	2	1	2	2	3	2
1197	1	1	11/16/2020	3159	Female	34	2	Vaginal	Heath Facility	40	2	1	1	24	24	2	5	yes	1	30	2		1	5	Unemployed	63	166	1.66	Low pollution	0	0	2	2	2900	2	2	1	0	0	20-34	Higher	3	1	2	1	2	2	4	2
1198	1	1	11/16/2020	3668	Male	36	1	Vaginal	Heath Facility	39	2	1	1	27	27	2	15	no			2		1	5	Professional	70	159	1.59	Low pollution	0	0	2	1	2800	2	2	2	0	0	20-34	Higher	3	1	1	1	1	2	4	2
1199	1	1	11/16/2020	3670	Female	33	2	Vaginal	Heath Facility	39	2	1	1	32	32	2	6	no			2		1	5	Unemployed	73	162	1.62	Low pollution	0	0	2	2	2500	2	2	1	0	0	20-34	Higher	3	1	2	1	2	2	4	2
1200	1	1	11/16/2020	3672	Male	34	5	Vaginal	Heath Facility	40	2	1	1	42	42	2	8	no			2		1	5	Professional	75	161	1.61	Low pollution	0	0	2	4	2700	2	2	2	0	0	35+	Higher	3	2	3	2	4	3	4	2
1201	1	1	11/16/2020	3619	Male	34	1	Vaginal	Heath Facility	40	2	1	1	27	27	2	6	yes	1	28	2		6	4	Unemployed	68	164	1.64	Biomass		1	2	1	2700	2	2	1	0	0	20-34	Secondary	2	1	1	1	3	6	9	2
1202	1	1	11/18/2020	3161	Male	34	3	Vaginal	Heath Facility	38	2	1	1	33	33	2	4	no			2		1	5	Unemployed	97	164	1.64	Low pollution	0	0	2	3	3600	1	2	1	0	0	20-34	Higher	3	1	2	1	3	2	4	2
1203	1	1	11/18/2020	3160	Female	35	1	C-section	Heath Facility	41	2	1	1	37	37	2	10	no			2		1	5	Professional	91	158	1.58	Low pollution	0	0	2	1	3200	2	2	2	0	0	35+	Higher	3	2	1	1	1	3	4	2
1204	1	1	11/19/2020	3162	Male	36	6	Vaginal	Heath Facility	42	2	1	2	38	38	2	4	yes	2	29	2		1	4	Labor	67	162	1.62	Low pollution	0	0	2	4	5000	1	3	2	0	1	35+	Secondary	2	2	3	2	4	3	3	2
1205	1	1	11/18/2020	3163	Female	33	2	Vaginal	Heath Facility	40	2	1	1	24	24	2	5	no			2		1	4	Labor	79	162	1.62	Low pollution	0	0	2	2	2900	2	2	2	0	0	20-34	Secondary	2	1	2	1	2	2	3	2
1206	1	1	11/18/2020	3164	Female	34	4	Vaginal	Heath Facility	40	2	1	1	29	29	2	4	no			2		1	5	Professional	70	156	1.56	Low pollution	0	0	2	4	2700	1	2	2	0	0	20-34	Higher	3	1	3	2	4	2	4	2
1207	1	1	11/18/2020	3165	Female	33	1	C-section	Heath Facility	38	2	1	1	35	35	2	10	no			2		1	5	Unemployed	80	165	1.65	Low pollution	0	0	2	1	2800	2	2	1	0	0	35+	Higher	3	2	1	1	1	3	4	2
1208	1	1	11/18/2020	3167	Female	35	2	Vaginal	Heath Facility	40	2	1	1	28	28	2	6	yes	1	20	2		1	5	Unemployed	80	158	1.58	Low pollution	0	0	2	2	3000	2	2	1	0	0	20-34	Higher	3	1	2	1	2	2	4	2
1209	1	1	11/18/2020	3166	Male	35	1	C-section	Heath Facility	38	2	1	3	34	34	2	10	no			2		1	5	Professional	50	153	1.53	Low pollution	0	0	2	1	2900	2	2	2	0	0	20-34	Higher	3	1	1	1	1	2	4	2
1210	1	1	11/19/2020	3168	Female	36	3	Vaginal	Heath Facility	40	2	1	1	35	35	2	5	no			2		1	5	Professional	74	154	1.54	Low pollution	0	0	2	3	3200	2	2	2	0	0	35+	Higher	3	2	2	1	3	3	4	2
1211	1	1	11/19/2020	3157	Female	35	1	Vaginal	Heath Facility	40	2	1	1	24	24	2	4	yes	3	27	2		1	5	Unemployed	61	161	1.61	Low pollution	0	0	2	1	2700	1	2	1	0	0	20-34	Higher	3	1	1	1	1	2	4	2
1212	1	1	11/19/2020	3686	Female	35	3	C-section	Heath Facility	37	2	1	1	41	41	2	6	no			2		1	5	Professional	80	161	1.61	Low pollution	0	0	1	3	2800	2	2	2	0	0	35+	Higher	3	2	2	1	3	3	4	2
1213	1	1	11/23/2020	3684	Female	36	2	Vaginal	Heath Facility	40	2	1	2	20	20	2	3	yes	1	27	1	1	1	5	Unemployed	70	169	1.69	Low pollution	0	0	2	2	2700	1	2	1	0	0	20-34	Higher	3	1	2	1	2	2	4	2
1214	1	1	11/17/2020	3676	Female	31	2	Vaginal	Heath Facility	40	2	1	1	19	19	2	3	yes	1	27	2		1	4	Unemployed	41	148	1.48	Low pollution	0	0	2	2	2100	1	1	1	1	0	<20	Secondary	2	1	2	1	2	1	3	2
1215	1	1	11/26/2020	3201	Female	37	1	Vaginal	Heath Facility	40	2	1	1	20	20	2	2	no			2		1	5	Professional	64	154	1.54	Low pollution	0	0	2	1	3100	1	2	2	0	0	20-34	Higher	3	1	1	1	1	2	4	2
1216	1	1	11/23/2020	3169	Female	37	3	Vaginal	Heath Facility	38	2	1	2	20	20	2	4	yes	2	28	2		1	4	Unemployed	50	157	1.57	Low pollution	0	0	2	3	2600	1	2	1	0	0	20-34	Secondary	2	1	2	1	3	2	3	2
1217	1	1	11/23/2020	3170	Female	36	3	Vaginal	Heath Facility	40	2	1	1	35	35	2	6	yes	2	15	2		1	5	Professional	74	154	1.54	Low pollution	0	0	2	3	3200	2	2	2	0	0	35+	Higher	3	2	2	1	3	3	4	2
1218	1	1	11/23/2020	3171	Male	37	3	Vaginal	Heath Facility	40	2	1	2	29	29	2	5	no			2		1	5	Unemployed	75	157	1.57	Low pollution	0	0	2	3	3200	2	2	1	0	0	20-34	Higher	3	1	2	1	3	2	4	2
1219	1	1	11/23/2020	3172	Male	36	2	Vaginal	Heath Facility	41	2	1	1	27	27	2	10	no			2		1	4	Labor	95	162	1.62	Low pollution	0	0	2	2	3500	2	2	2	0	0	20-34	Secondary	2	1	2	1	2	2	3	2
1220	1	1	11/23/2020	3173	Male	37	3	Vaginal	Heath Facility	42	2	1	1	25	25	2	3	yes	2	30	2		4	2	Unemployed	63	164	1.64	Biomass		1	2	3	3900	1	2	1	0	0	20-34	No education	1	1	2	1	9	6	3	1
1221	1	1	11/26/2020	3198	Male	35	4	Vaginal	Heath Facility	41	2	1	1	39	39	2	6	no			2		1	5	Unemployed	70	164	1.64	Low pollution	0	0	2	4	4100	2	3	1	0	1	35+	Higher	3	2	3	2	4	3	4	2
1222	1	1	11/26/2020	3197	Female	34	1	Vaginal	Heath Facility	40	2	1	1	27	27	2	6	no			2		1	5	Professional	74	163	1.63	Low pollution	0	0	2	1	3100	2	2	2	0	0	20-34	Higher	3	1	1	1	1	2	4	2
1223	1	1	11/26/2020	3196	Female	34	1	Vaginal	Heath Facility	41	2	1	1	18	18	2	2	yes	1	30	2		1	4	Unemployed	57	159	1.59	Low pollution	0	0	2	1	3500	1	2	1	0	0	<20	Secondary	2	1	1	1	1	1	3	2
1224	1	1	11/26/2020	3199	Female	35	3	Vaginal	Home	40	2	1	1	34	34	2	5	no			2		1	4	Unemployed	73	167	1.67	Low pollution	0	0	2	3	2800	2	2	1	0	0	20-34	Secondary	2	1	2	1	3	2	3	2
1225	1	1	11/26/2020	3200	Female	35	5	C-section	Heath Facility	40	2	1	1	35	35	2	6	no			2		1	5	Professional	57	151	1.51	Low pollution	0	0	2	4	2900	2	2	2	0	0	35+	Higher	3	2	3	2	4	3	4	2
1226	1	1	11/26/2020	3202	Female	36	1	Vaginal	Heath Facility	41	2	1	1	24	24	2	5	no			1	1	1	5	Unemployed	81	163	1.63	Low pollution	0	0	2	1	4200	2	3	1	0	1	20-34	Higher	3	1	1	1	1	2	4	2
1227	1	1	11/26/2020	3203	Male	36	2	C-section	Heath Facility	40	2	1	1	36	36	2	4	yes	2	24	1	3	4	4	Labor	86	173	1.73	Biomass		1	2	2	3100	1	2	2	0	0	35+	Secondary	2	2	2	1	6	9	9	2
1228	1	1	11/26/2020	3205	Male	36	3	Vaginal	Heath Facility	42	2	1	1	31	31	2	4	yes	2	25	2		1	5	Unemployed	56	158	1.58	Low pollution	0	0	2	3	3300	1	2	1	0	0	20-34	Higher	3	1	2	1	3	2	4	2
1229	1	1	11/26/2020	3204	Male	35	3	Vaginal	Heath Facility	40	2	1	1	35	35	2	5	yes	1	30	2		1	5	Professional	102	166	1.66	Low pollution	0	0	2	3	3200	2	2	2	0	0	35+	Higher	3	2	2	1	3	3	4	2
1231	1	1	11/26/2020	3207	Female	34	3	Vaginal	Heath Facility	40	2	1	1	32	32	2	2	no			2		1	5	Unemployed	81	165	1.65	Low pollution	0	0	2	3	2900	1	2	1	0	0	20-34	Higher	3	1	2	1	3	2	4	2
1232	1	1	11/26/2020	3208	Female	36	6	C-section	Heath Facility	39	2	1	1	30	30	2	5	no			2		4	3	Unemployed	66	157	1.57	Biomass		1	2	4	2600	2	2	1	0	0	20-34	Primary	1	1	3	2	12	6	6	1
1233	1	1	11/26/2020	3209	Female	33	2	Vaginal	Heath Facility	40	2	1	2	22	22	2	5	yes	1	30	2		1	5	Unemployed	61	162	1.62	Low pollution	0	0	2	2	2800	2	2	1	0	0	20-34	Higher	3	1	2	1	2	2	4	2
1234	1	1	11/26/2020	3210	Male	36	6	Vaginal	Heath Facility	40	2	1	2	28	28	2	4	yes	1	29	2		5	3	Unemployed	52	152	1.52	Biomass		1	2	4	3400	1	2	1	0	0	20-34	Primary	1	1	3	2	12	6	6	1
1235	1	1	11/26/2020	3212	Female	33	3	Vaginal	Heath Facility	40	2	1	1	24	24	2	4	yes	2	30	2		1	4	Unemployed	65	162	1.62	Low pollution	0	0	2	3	3300	1	2	1	0	0	20-34	Secondary	2	1	2	1	3	2	3	2
1236	1	1	11/26/2020	3213	Male	34	3	Vaginal	Heath Facility	41	2	1	1	25	25	2	5	yes	1	30	2		1	4	Unemployed	95	160	1.6	Low pollution	0	0	2	3	2800	2	2	1	0	0	20-34	Secondary	2	1	2	1	3	2	3	2
1238	1	1	11/30/2020	3413	Male	35	4	Vaginal	Heath Facility	40	2	1	1	30	30	2	6	no			2		1	4	Unemployed	85	169	1.69	Low pollution	0	0	2	4	2900	2	2	1	0	0	20-34	Secondary	2	1	3	2	4	2	3	2
1239	1	1	11/30/2020	3414	Male	38	3	Vaginal	Heath Facility	40	2	1	1	31	31	2	3	no			2		1	4	Labor	66	163	1.63	Low pollution	0	0	2	3	4500	1	3	2	0	1	20-34	Secondary	2	1	2	1	3	2	3	2
1240	1	1	11/30/2020	3415	Female	34	1	Vaginal	Heath Facility	40	2	1	1	27	27	2	10	no			1	2	1	5	Unemployed	79	167	1.67	Low pollution	0	0	2	1	2900	2	2	1	0	0	20-34	Higher	3	1	1	1	1	2	4	2
1241	1	1	11/30/2020	3416	Male	35	3	Vaginal	Heath Facility	40	2	1	1	33	33	2	8	no			2		1	4	Labor	66	164	1.64	Low pollution	0	0	2	3	2700	2	2	2	0	0	20-34	Secondary	2	1	2	1	3	2	3	2
1242	1	1	11/30/2020	3417	Female	36	2	Vaginal	Heath Facility	40	2	1	1	30	30	2	4	no			2		1	5	Unemployed	53	158	1.58	Low pollution	0	0	2	2	2900	1	2	1	0	0	20-34	Higher	3	1	2	1	2	2	4	2
1243	1	1	11/30/2020	3418	Male	36	3	Vaginal	Heath Facility	40	2	1	1	28	28	2	5	yes	1	24	1	1	1	4	Unemployed	62	157	1.57	Low pollution	0	0	2	3	3000	2	2	1	0	0	20-34	Secondary	2	1	2	1	3	2	3	2
1244	1	1	11/30/2020	3420	Male	36	2	Vaginal	Heath Facility	40	2	1	1	26	26	2	5	no			1	1	1	4	Unemployed	55	156	1.56	Low pollution	0	0	2	2	3100	2	2	1	0	0	20-34	Secondary	2	1	2	1	2	2	3	2
1245	1	1	11/30/2020	3419	Male	34	5	Vaginal	Home	40	2	1	1	30	30	2	3	yes	1	30	2		4	4	Unemployed	49	156	1.56	Biomass		1	2	4	3600	1	2	1	0	0	20-34	Secondary	2	1	3	2	12	6	9	2
1246	1	1	11/30/2020	3422	Female	37	5	Vaginal	Heath Facility	40	2	1	1	32	32	2	5	no			2		5	4	Labor	64	155	1.55	Biomass		1	2	4	3200	2	2	2	0	0	20-34	Secondary	2	1	3	2	12	6	9	2
1247	1	1	11/30/2020	3421	Male	36	1	Vaginal	Heath Facility	40	2	1	1	27	27	2	3	yes	1	17	2		1	5	Unemployed	45	159	1.59	Low pollution	0	0	2	1	2800	1	2	1	0	0	20-34	Higher	3	1	1	1	1	2	4	2
1248	1	1	11/30/2020	3423	Male	35	2	Vaginal	Heath Facility	40	2	1	1	27	27	2	5	no			2		1	5	Professional	87	158	1.58	Low pollution	0	0	2	2	3900	2	2	2	0	0	20-34	Higher	3	1	2	1	2	2	4	2
1249	1	1	12/3/2020	3437	Female	38	3	Vaginal	Heath Facility	40	2	1	1	28	28	2	4	no			2		5	4	Labor	60	164	1.64	Biomass		1	2	3	3500	1	2	2	0	0	20-34	Secondary	2	1	2	1	9	6	9	2
1250	1	1	12/3/2020	3438	Male	36	6	Vaginal	Home	40	2	1	1	35	35	2	4	yes	1	30	2		4	3	Unemployed	68	166	1.66	Biomass		1	2	4	3600	1	2	1	0	0	35+	Primary	1	2	3	2	12	9	6	1
1251	1	1	12/3/2020	3439	Male	36	4	Vaginal	Home	41	2	1	1	25	25	2	4	yes	1	30	2		4	3	Unemployed	65	166	1.66	Biomass		1	2	4	3500	1	2	1	0	0	20-34	Primary	1	1	3	2	12	6	6	1
1252	1	1	12/3/2020	3440	Female	34	5	Vaginal	Heath Facility	40	2	1	1	24	24	2	3	yes	1	30	2		1	4	Unemployed	68	165	1.65	Low pollution	0	0	2	4	3500	1	2	1	0	0	20-34	Secondary	2	1	3	2	4	2	3	2
1253	1	1	12/7/2020	3445	Male	36	4	Vaginal	Heath Facility	41	2	1	1	40	40	2	4	no			2		1	5	Unemployed	67	169	1.69	Low pollution	0	0	2	4	3000	1	2	1	0	0	35+	Higher	3	2	3	2	4	3	4	2
1254	1	1	12/7/2020	3446	Male	33	1	C-section	Heath Facility	40	2	1	1	30	30	2	7	no			1	1	1	5	Unemployed	100	155	1.55	Low pollution	0	0	2	1	2700	2	2	1	0	0	20-34	Higher	3	1	1	1	1	2	4	2
1255	1	1	12/7/2020	3447	Male	36	2	Vaginal	Heath Facility	40	2	1	1	20	20	2	5	yes	1	30	2		1	4	Labor	56	162	1.62	Low pollution	0	0	2	2	3300	2	2	2	0	0	20-34	Secondary	2	1	2	1	2	2	3	2
1256	1	1	12/7/2020	3448	Male	34	4	Vaginal	Heath Facility	40	2	1	1	31	31	2	5	yes	1	30	2		1	4	Labor	89	161	1.61	Low pollution	0	0	2	4	2800	2	2	2	0	0	20-34	Secondary	2	1	3	2	4	2	3	2
1257	1	1	12/7/2020	3458	Male	35	3	Vaginal	Heath Facility	41	2	1	1	29	29	2	5	no			1	1	1	4	Unemployed	51	163	1.63	Low pollution	0	0	2	3	3300	2	2	1	0	0	20-34	Secondary	2	1	2	1	3	2	3	2
1258	1	1	12/7/2020	3459	Male	33	4	Vaginal	Heath Facility	40	2	1	1	38	38	2	40	no			2		1	5	Professional	62	160	1.6	Low pollution	0	0	2	4	3000	2	2	2	0	0	35+	Higher	3	2	3	2	4	3	4	2
1259	1	1	12/7/2020	3461	Female	35	3	Vaginal	Home	40	2	1	1	25	25	2	4	yes	1	30	2		4	4	Labor	60	155	1.55	Biomass		1	2	3	3200	1	2	2	0	0	20-34	Secondary	2	1	2	1	9	6	9	2
1260	1	1	12/7/2020	3460	Female	33	1	Vaginal	Heath Facility	39	2	1	1	29	29	2	5	no			2		1	5	Unemployed	59	160	1.6	Low pollution	0	0	2	1	2400	2	1	1	1	0	20-34	Higher	3	1	1	1	1	2	4	2
1261	1	1	12/7/2020	3463	Female	33	6	C-section	Heath Facility	38	2	1	1	37	37	2	4	yes	1	30	1	1	1	5	Professional	64	165	1.65	Low pollution	0	0	2	4	1900	1	1	2	1	0	35+	Higher	3	2	3	2	4	3	4	2
1262	1	1	12/7/2020	3449	Female	36	3	Vaginal	Heath Facility	42	2	1	1	36	36	2	5	no			2		1	5	Unemployed	73	161	1.61	Low pollution	0	0	2	3	3400	2	2	1	0	0	35+	Higher	3	2	2	1	3	3	4	2
1263	1	1	12/7/2020	3462	Male	35	3	Vaginal	Heath Facility	40	2	1	1	30	30	2	3	yes	1	25	2		1	5	Unemployed	72	161	1.61	Low pollution	0	0	2	3	2900	1	2	1	0	0	20-34	Higher	3	1	2	1	3	2	4	2
1264	1	1	12/7/2020	3464	Male	36	4	Vaginal	Heath Facility	42	2	1	1	41	41	2	4	no			2		1	5	Professional	86	155	1.55	Low pollution	0	0	2	4	3000	1	2	2	0	0	35+	Higher	3	2	3	2	4	3	4	2
1265	1	1	12/7/2020	3465	Female	37	6	Vaginal	Heath Facility	40	2	1	2	35	35	2	40	yes	1	20	2		7	4	Labor	55	159	1.59	Biomass		1	2	4	3300	2	2	2	0	0	35+	Secondary	2	2	3	2	12	9	9	2
1266	1	1	12/7/2020	3466	Male	35	7	Vaginal	Heath Facility	41	2	1	1	35	35	2	7	yes	1	30	2		1	4	Unemployed	79	168	1.68	Low pollution	0	0	2	4	3900	2	2	1	0	0	35+	Secondary	2	2	3	2	4	3	3	2
1267	1	1	12/7/2020	3467	Female	36	2	Vaginal	Heath Facility	40	2	1	1	27	27	2	7	no			2		1	5	Professional	80	171	1.71	Low pollution	0	0	2	2	3900	2	2	2	0	0	20-34	Higher	3	1	2	1	2	2	4	2
1268	1	1	12/7/2020	3468	Male	33	1	Vaginal	Heath Facility	40	2	1	1	20	20	2	1	yes	1	28	1	1	1	4	Unemployed	62	144	1.44	Low pollution	0	0	2	1	2900	1	2	1	0	0	20-34	Secondary	2	1	1	1	1	2	3	2
1269	1	1	12/7/2020	3806	Female	35	3	C-section	Heath Facility	37	2	1	1	40	40	2	4	yes	1	14	2		1	5	Unemployed	116	166	1.66	Low pollution	0	0	1	3	3000	1	2	1	0	0	35+	Higher	3	2	2	1	3	3	4	2
1270	1	1	12/10/2020	3583	Male	37	1	C-section	Heath Facility	41	2	1	1	29	29	2	10	yes	1	15	2		1	5	Unemployed	68	162	1.62	Low pollution	0	0	2	1	3900	2	2	1	0	0	20-34	Higher	3	1	1	1	1	2	4	2
1271	1	1	12/10/2020	3600	Male	35	5	Vaginal	Heath Facility	38	2	1	1	38	38	2	3	no			2		5	4	Unemployed	70	161	1.61	Biomass		1	2	4	3400	1	2	1	0	0	35+	Secondary	2	2	3	2	12	9	9	2
1272	1	1	12/10/2020	3601	Female	34	1	Vaginal	Heath Facility	40	2	1	1	31	31	2	5	yes	1	27	2		1	5	Unemployed	67	168	1.68	Low pollution	0	0	2	1	3000	2	2	1	0	0	20-34	Higher	3	1	1	1	1	2	4	2
1273	1	1	12/10/2020	3602	Male	36	2	Vaginal	Heath Facility	40	2	1	1	23	23	2	7	no			2		4	4	Labor	46	154	1.54	Biomass		1	2	2	2700	2	2	2	0	0	20-34	Secondary	2	1	2	1	6	6	9	2
1274	1	1	12/10/2020	3603	Female	36	1	Vaginal	Heath Facility	40	2	1	1	32	32	2	8	yes	1	30	2		1	5	Unemployed	91	160	1.6	Low pollution	0	0	2	1	3000	2	2	1	0	0	20-34	Higher	3	1	1	1	1	2	4	2
1275	1	1	12/10/2020	3604	Female	33	5	Vaginal	Heath Facility	37	2	1	2	26	26	2	5	yes	1	11	2		3	4	Labor	51	163	1.63	Kerosene	1		1	4	2100	2	1	2	1	0	20-34	Secondary	2	1	3	2	8	4	6	2
1276	1	1	12/10/2020	3804	Male	33	4	Vaginal	Heath Facility	40	2	1	2	4	4	2	4	yes	1	12	2		1	5	Professional	90	159	1.59	Low pollution	0	0	2	4	2500	1	2	2	0	0	<20	Higher	3	1	3	2	4	1	4	2
1277	1	1	12/10/2020	3605	Male	35	4	Vaginal	Home	40	2	1	1	35	35	2	6	no			1	1	1	4	Labor	60	151	1.51	Low pollution	0	0	2	4	3600	2	2	2	0	0	35+	Secondary	2	2	3	2	4	3	3	2
1279	1	1	12/10/2020	3609	Male	36	2	Vaginal	Home	41	2	1	2	21	21	2	5	no			2		4	4	Unemployed	59	153	1.53	Biomass		1	2	2	3700	2	2	1	0	0	20-34	Secondary	2	1	2	1	6	6	9	2
1280	1	1	12/10/2020	3610	Female	35	3	Vaginal	Heath Facility	42	2	1	1	25	25	2	10	yes	1	30	2		3	5	Unemployed	62	155	1.55	Kerosene	1		2	3	3200	2	2	1	0	0	20-34	Higher	3	1	2	1	6	4	8	2
1281	1	1	12/14/2020	3615	Male	36	1	Vaginal	Heath Facility	41	2	1	1	24	24	2	15	yes	1	26	1	1	1	4	Unemployed	70	160	1.6	Low pollution	0	0	2	1	4000	2	3	1	0	1	20-34	Secondary	2	1	1	1	1	2	3	2
1282	1	1	12/14/2020	3618	Female	33	1	Vaginal	Heath Facility	37	2	1	1	19	19	2	4	yes	1	26	2		4	4	Unemployed	46	149	1.49	Biomass		1	1	1	2100	1	1	1	1	0	<20	Secondary	2	1	1	1	3	3	9	2
1283	1	1	12/14/2020	3616	Female	33	1	Vaginal	Heath Facility	40	2	1	1	21	21	2	7	yes	1	11	1	1	6	5	Unemployed	70	161	1.61	Biomass		1	2	1	3200	2	2	1	0	0	20-34	Higher	3	1	1	1	3	6	12	2
1284	1	1	12/14/2020	3617	Female	34	2	Vaginal	Heath Facility	38	2	1	1	23	23	2	10	no			2		1	5	Unemployed	64	161	1.61	Low pollution	0	0	2	2	3300	2	2	1	0	0	20-34	Higher	3	1	2	1	2	2	4	2
1285	1	1	12/14/2020	3631	Female	34	4	Vaginal	Heath Facility	40	2	1	1	34	34	2	8	no			1	3	3	4	Labor	64	150	1.5	Kerosene	1		2	4	2600	2	2	2	0	0	20-34	Secondary	2	1	3	2	8	4	6	2
1286	1	1	12/14/2020	3632	Male	31	3	Vaginal	Heath Facility	39	2	1	2	24	24	2	3	yes	1	15	2		1	5	Unemployed	55	167	1.67	Low pollution	0	0	2	3	2600	1	2	1	0	0	20-34	Higher	3	1	2	1	3	2	4	2
1287	1	1	12/14/2020	3630	Male	37	1	Vaginal	Heath Facility	42	2	1	1	24	24	2	4	yes	1	27	2		1	5	Unemployed	56	166	1.66	Low pollution	0	0	2	1	3500	1	2	1	0	0	20-34	Higher	3	1	1	1	1	2	4	2
1288	1	1	12/14/2020	3633	Female	34	5	Vaginal	Heath Facility	39	2	1	1	37	37	2	5	yes	1	26	2		3	4	Unemployed	74	179	1.79	Kerosene	1		2	4	2800	2	2	1	0	0	35+	Secondary	2	2	3	2	8	6	6	2
1289	1	1	12/14/2020	3634	Female	36	2	Vaginal	Heath Facility	40	2	1	1	32	32	2	7	no			2		1	5	Professional	85	162	1.62	Low pollution	0	0	2	2	3700	2	2	2	0	0	20-34	Higher	3	1	2	1	2	2	4	2
1290	1	1	12/14/2020	3635	Female	36	2	Vaginal	Heath Facility	38	2	1	1	28	28	2	4	no			2		1	5	Unemployed	48	172	1.72	Low pollution	0	0	2	2	3800	1	2	1	0	0	20-34	Higher	3	1	2	1	2	2	4	2
1292	1	1	12/14/2020	3637	Male	33	3	Vaginal	Heath Facility	40	2	1	1	23	23	2	5	yes	1	23	2		1	5	Professional	58	155	1.55	Low pollution	0	0	2	3	3000	2	2	2	0	0	20-34	Higher	3	1	2	1	3	2	4	2
1293	1	1	12/17/2020	3638	Male	35	4	Vaginal	Heath Facility	42	2	1	1	40	40	2	10	no			2		1	5	Professional	84	168	1.68	Low pollution	0	0	2	4	3800	2	2	2	0	0	35+	Higher	3	2	3	2	4	3	4	2
1294	1	1	12/17/2020	3639	Male	36	3	Vaginal	Heath Facility	40	2	1	2	30	30	2	7	yes	1	5	1	1	1	5	Labor	68	155	1.55	Low pollution	0	0	2	3	3400	2	2	2	0	0	20-34	Higher	3	1	2	1	3	2	4	2
1295	1	1	12/17/2020	3640	Female	36	1	Vaginal	Heath Facility	40	2	1	1	20	20	2	6	yes	1	30	2		1	4	Unemployed	50	162	1.62	Low pollution	0	0	2	1	3900	2	2	1	0	0	20-34	Secondary	2	1	1	1	1	2	3	2
1296	1	1	12/17/2020	3641	Female	33	1	Vaginal	Heath Facility	39	2	1	1	27	27	2	7	no			2		1	5	Unemployed	53	153	1.53	Low pollution	0	0	2	1	4000	2	3	1	0	1	20-34	Higher	3	1	1	1	1	2	4	2
1297	1	1	12/17/2020	3642	Male	35	7	Vaginal	Heath Facility	38	2	1	2	29	29	2	3	yes	1	22	2		5	3	Unemployed	83	159	1.59	Biomass		1	2	4	2200	1	1	1	1	0	20-34	Primary	1	1	3	2	12	6	6	1
1298	1	1	12/17/2020	3643	Female	34	1	Vaginal	Heath Facility	38	2	1	1	23	23	2	4	yes	1	27	2		1	4	Unemployed	52	153	1.53	Low pollution	0	0	2	1	1900	1	1	1	1	0	20-34	Secondary	2	1	1	1	1	2	3	2
1299	1	1	12/17/2020	3644	Male	35	1	Vaginal	Home	42	2	1	1	30	30	2	3	yes	1	30	1	1	1	5	Unemployed	86	168	1.68	Low pollution	0	0	2	1	4200	1	3	1	0	1	20-34	Higher	3	1	1	1	1	2	4	2
1300	1	1	12/17/2020	3645	Male	33	6	Vaginal	Heath Facility	40	2	1	1	38	38	2	5	no			2		5	4	Unemployed	68	157	1.57	Biomass		1	2	4	3200	2	2	1	0	0	35+	Secondary	2	2	3	2	12	9	9	2
1301	1	1	12/21/2020	3646	Female	35	3	Vaginal	Heath Facility	40	2	1	1	35	35	2	6	no			2		1	5	Professional	76	156	1.56	Low pollution	0	0	2	3	3500	2	2	2	0	0	35+	Higher	3	2	2	1	3	3	4	2
1302	1	1	12/21/2020	3651	Female	33	2	Vaginal	Heath Facility	39	2	1	1	30	30	2	8	no			2		1	5	Unemployed	64	158	1.58	Low pollution	0	0	2	2	2500	2	2	1	0	0	20-34	Higher	3	1	2	1	2	2	4	2
1303	1	1	12/21/2020	3652	Female	33	2	Vaginal	Heath Facility	39	2	1	2	26	26	2	4	yes	1	11	1	1	1	4	Labor	52	163	1.63	Low pollution	0	0	2	2	3000	1	2	2	0	0	20-34	Secondary	2	1	2	1	2	2	3	2
1304	1	1	12/21/2020	3653	Female	36	4	Vaginal	Heath Facility	40	2	1	2	30	30	2	3	yes	1	30	2		4	4	Unemployed	73	157	1.57	Biomass		1	2	4	3000	1	2	1	0	0	20-34	Secondary	2	1	3	2	12	6	9	2
1305	1	1	12/21/2020	3654	Female	33	1	Vaginal	Heath Facility	40	2	1	2	22	22	2	4	yes	1	12	2		1	4	Unemployed	59	155	1.55	Low pollution	0	0	2	1	3200	1	2	1	0	0	20-34	Secondary	2	1	1	1	1	2	3	2
1307	1	1	12/21/2020	3656	Male	36	3	Vaginal	Heath Facility	41	2	1	1	25	25	2	6	yes	1	21	1	3	3	4	Unemployed	52	154	1.54	Kerosene	1		2	3	3400	2	2	1	0	0	20-34	Secondary	2	1	2	1	6	4	6	2
1308	1	1	12/21/2020	3658	Male	34	2	Vaginal	Heath Facility	39	2	1	1	28	28	2	5	no			2		1	5	Unemployed	56	150	1.5	Low pollution	0	0	2	2	3000	2	2	1	0	0	20-34	Higher	3	1	2	1	2	2	4	2
1309	1	1	12/21/2020	3659	Female	34	1	Vaginal	Heath Facility	40	2	1	1	29	29	2	3	no			2		1	5	Unemployed	63	156	1.56	Low pollution	0	0	2	1	3200	1	2	1	0	0	20-34	Higher	3	1	1	1	1	2	4	2
1310	1	1	12/21/2020	3660	Female	34	1	Vaginal	Heath Facility	40	2	1	1	37	37	2	7	yes	1	15	2		1	5	Professional	56	162	1.62	Low pollution	0	0	2	1	2800	2	2	2	0	0	35+	Higher	3	2	1	1	1	3	4	2
1311	1	1	12/21/2020	3661	Female	36	2	Vaginal	Heath Facility	40	2	1	1	38	38	2	3	yes	1	22	2		1	5	Professional	58	163	1.63	Low pollution	0	0	2	2	3200	1	2	2	0	0	35+	Higher	3	2	2	1	2	3	4	2
1312	1	1	12/21/2020	3662	Male	35	6	Vaginal	Heath Facility	38	2	1	1	39	39	2	10	yes	1	30	1	1	1	5	Professional	98	158	1.58	Low pollution	0	0	2	4	3000	2	2	2	0	0	35+	Higher	3	2	3	2	4	3	4	2
1314	1	1	12/21/2020	3664	Male	36	2	Vaginal	Heath Facility	42	2	1	2	23	23	2	8	yes	1	30	2		1	5	Unemployed	60	154	1.54	Low pollution	0	0	2	2	3200	2	2	1	0	0	20-34	Higher	3	1	2	1	2	2	4	2
1315	1	1	12/24/2020	3665	Male	36	12	Vaginal	Home	40	2	1	1	43	43	2	11	yes	1	30	2		4	2	Unemployed	70	156	1.56	Biomass		1	2	4	3600	2	2	1	0	0	35+	No education	1	2	3	2	12	9	3	1
1316	1	1	12/24/2020	3666	Female	36	1	Vaginal	Heath Facility	40	2	1	1	31	31	2	2	no			1	1	1	5	Professional	68	163	1.63	Low pollution	0	0	2	1	2600	1	2	2	0	0	20-34	Higher	3	1	1	1	1	2	4	2
1317	1	1	12/21/2020	4053	Male	36	1	Vaginal	Heath Facility	40	2	1	1	19	19	2	10	yes	1	23	2		1	4	Unemployed	92	164	1.64	Low pollution	0	0	2	1	3600	2	2	1	0	0	<20	Secondary	2	1	1	1	1	1	3	2
1318	1	1	12/31/2020	3667	Female	36	2	Vaginal	Heath Facility	40	2	1	1	32	32	2	5	no			2		1	5	Labor	62	162	1.62	Low pollution	0	0	2	2	3500	2	2	2	0	0	20-34	Higher	3	1	2	1	2	2	4	2
1319	1	1	12/31/2020	3678	Male	33	2	C-section	Heath Facility	39	2	1	1	28	28	2	10	yes	1	22	2		1	5	Unemployed	115	164	1.64	Low pollution	0	0	2	2	3400	2	2	1	0	0	20-34	Higher	3	1	2	1	2	2	4	2
1320	1	1	12/31/2020	3679	Male	35	3	Vaginal	Heath Facility	40	2	1	1	28	28	2	7	yes	1	28	1	3	1	5	Unemployed	42	149	1.49	Low pollution	0	0	2	3	2700	2	2	1	0	0	20-34	Higher	3	1	2	1	3	2	4	2
1321	1	1	12/31/2020	3680	Female	35	1	Vaginal	Heath Facility	40	2	1	1	32	32	2	10	no			2		1	5	Unemployed	70	165	1.65	Low pollution	0	0	2	1	4100	2	3	1	0	1	20-34	Higher	3	1	1	1	1	2	4	2
1322	1	1	12/31/2020	3681	Female	34	3	Vaginal	Heath Facility	40	2	1	1	28	28	2	1	no			2		1	5	Unemployed	55	158	1.58	Low pollution	0	0	2	3	3000	1	2	1	0	0	20-34	Higher	3	1	2	1	3	2	4	2
1323	1	1	12/31/2020	3682	Female	34	2	Vaginal	Heath Facility	40	2	1	1	34	34	2	6	no			2		1	4	Labor	72	159	1.59	Low pollution	0	0	2	2	2600	2	2	2	0	0	20-34	Secondary	2	1	2	1	2	2	3	2
1324	1	1	12/31/2020	3683	Male	37	3	Vaginal	Heath Facility	40	2	1	1	40	40	2	4	no			2		1	5	Labor	81	163	1.63	Low pollution	0	0	2	3	3000	1	2	2	0	0	35+	Higher	3	2	2	1	3	3	4	2
1325	1	1	12/31/2020	3688	Female	35	4	Vaginal	Heath Facility	41	2	1	1	36	36	2	5	no			2		1	5	Labor	78	173	1.73	Low pollution	0	0	2	4	3000	2	2	2	0	0	35+	Higher	3	2	3	2	4	3	4	2
1326	1	1	12/31/2020	3689	Male	32	2	Vaginal	Heath Facility	39	2	1	2	29	29	2	6	yes	1	26	2		1	5	Unemployed	74	161	1.61	Low pollution	0	0	2	2	3500	2	2	1	0	0	20-34	Higher	3	1	2	1	2	2	4	2
1327	1	1	12/31/2020	3690	Female	33	2	Vaginal	Heath Facility	40	2	1	1	22	22	2	5	yes	1	28	2		1	5	Unemployed	65	160	1.6	Low pollution	0	0	2	2	2900	2	2	1	0	0	20-34	Higher	3	1	2	1	2	2	4	2
1328	1	1	12/31/2020	3691	Female	35	4	Vaginal	Heath Facility	40	2	1	1	35	35	2	7	yes	1	15	2		1	5	Professional	80	167	1.67	Low pollution	0	0	2	4	3200	2	2	2	0	0	35+	Higher	3	2	3	2	4	3	4	2
1329	1	1	12/31/2020	3692	Male	37	8	Vaginal	Heath Facility	42	2	1	1	36	36	2	6	yes	1	24	2		1	4	Unemployed	80	164	1.64	Low pollution	0	0	2	4	3400	2	2	1	0	0	35+	Secondary	2	2	3	2	4	3	3	2
1330	1	1	12/31/2020	3693	Male	34	3	Vaginal	Heath Facility	40	2	1	1	30	30	2	5	yes	1	20	2		1	5	Unemployed	70	161	1.61	Low pollution	0	0	2	3	3700	2	2	1	0	0	20-34	Higher	3	1	2	1	3	2	4	2
1331	1	1	12/31/2020	3694	Female	35	7	Vaginal	Heath Facility	40	2	1	1	28	28	2	3	yes	1	30	2		3	3	Unemployed	79	158	1.58	Kerosene	1		2	4	3300	1	2	1	0	0	20-34	Primary	1	1	3	2	8	4	4	1
1332	1	1	12/31/2020	3695	Male	35	3	Vaginal	Heath Facility	40	2	1	2	28	28	2	6	yes	1	30	1	1	1	5	Unemployed	48	152	1.52	Low pollution	0	0	2	3	3500	2	2	1	0	0	20-34	Higher	3	1	2	1	3	2	4	2
1333	1	1	12/31/2020	3696	Female	36	5	Vaginal	Heath Facility	40	2	1	1	37	37	2	4	yes	1	15	2		1	5	Professional	82	161	1.61	Low pollution	0	0	2	4	3900	1	2	2	0	0	35+	Higher	3	2	3	2	4	3	4	2
1334	1	1	12/31/2020	3697	Female	37	5	Vaginal	Heath Facility	40	2	1	1	38	38	2	6	no			2		3	5	Professional	82	152	1.52	Kerosene	1		2	4	3600	2	2	2	0	0	35+	Higher	3	2	3	2	8	6	8	2
1335	1	1	10/2/2019	14	Male	35	3	Vaginal	Heath Facility	40	2	1	1	36	36	2	6	no			1	3	3	5	Unemployed	62	162	1.62	Kerosene	1		2	3	3100	2	2	1	0	0	35+	Higher	3	2	2	1	6	6	8	2
1336	1	1	10/2/2019	15	Female	35	4	Vaginal	Heath Facility	38	2	1	1	29	29	2	6	no			2		1	4	Labor	65	165	1.65	Low pollution	0	0	2	4	3000	2	2	2	0	0	20-34	Secondary	2	1	3	2	4	2	3	2
1337	1	1	10/2/2019	20	Male	37	2	C-section	Heath Facility	39	2	1	1	26	26	2	39	no			2		1	5	Professional	75	160	1.6	Low pollution	0	0	2	2	4600	2	3	2	0	1	20-34	Higher	3	1	2	1	2	2	4	2
1338	1	1	10/2/2019	19	Male	36	2	Vaginal	Heath Facility	40	2	1	1	32	32	2	10	no			2		1	5	Unemployed	62	153	1.53	Low pollution	0	0	2	2	3200	2	2	1	0	0	20-34	Higher	3	1	2	1	2	2	4	2
1339	1	1	10/2/2019	25	Female	37	8	Vaginal	Home	42	3	1	2	32	32	2	4	no			1	1	3	4	Unemployed	59	155	1.55	Kerosene	1		2	4	3000	1	2	1	0	0	20-34	Secondary	2	1	3	2	8	4	6	2
1340	1	1	10/3/2019	30	Female	36	1	Vaginal	Heath Facility	40	2	1	1	31	31	2	5	no			2		1	5	Labor	78	158	1.58	Low pollution	0	0	2	1	2700	2	2	2	0	0	20-34	Higher	3	1	1	1	1	2	4	2
1341	1	1	10/3/2019	34	Female	36	2	Vaginal	Heath Facility	40	2	1	1	26	26	2	5	yes	3	22	2		3	5	Unemployed	87	172	1.72	Kerosene	1		2	2	3200	2	2	1	0	0	20-34	Higher	3	1	2	1	4	4	8	2
1342	1	1	10/3/2019	38	Male	36	3	Vaginal	Heath Facility	38	2	1	1	35	35	2	7	yes	3	28	2		4	5	Labor	64	162	1.62	Biomass		1	2	3	2800	2	2	2	0	0	35+	Higher	3	2	2	1	9	9	12	2
1343	1	1	10/3/2019	41	Female	36	3	Vaginal	Heath Facility	40	2	1	1	36	36	2	4	yes	2	29	2		3	5	Labor	74	160	1.6	Kerosene	1		2	3	3500	1	2	2	0	0	35+	Higher	3	2	2	1	6	6	8	2
1344	1	1	10/3/2019	45	Female	36	1	Vaginal	Heath Facility	40	2	1	1	25	25	2	6	no			2		1	5	Unemployed	74	160	1.6	Low pollution	0	0	2	1	2700	2	2	1	0	0	20-34	Higher	3	1	1	1	1	2	4	2
1345	1	1	10/4/2019	48	Female	37	1	Vaginal	Heath Facility	40	2	1	1	23	23	2	8	no			2		1	5	Unemployed	66	157	1.57	Low pollution	0	0	2	1	3300	2	2	1	0	0	20-34	Higher	3	1	1	1	1	2	4	2
1347	1	1	10/4/2019	61	Male	34	4	Vaginal	Heath Facility	40	2	1	1	38	38	2	4	no			2		1	4	Unemployed	61	155	1.55	Low pollution	0	0	2	4	2500	1	2	1	0	0	35+	Secondary	2	2	3	2	4	3	3	2
1348	1	1	10/4/2019	58	Female	35	2	Vaginal	Heath Facility	40	2	1	1	33	33	2	7	yes	2	29	2		1	4	Unemployed	70	163	1.63	Low pollution	0	0	2	2	3100	2	2	1	0	0	20-34	Secondary	2	1	2	1	2	2	3	2
1349	1	1	10/4/2019	65	Female	35	1	C-section	Heath Facility	40	2	1	1	20	20	2	7	yes	2	29	2		1	4	Labor	49	164	1.64	Low pollution	0	0	2	1	3000	2	2	2	0	0	20-34	Secondary	2	1	1	1	1	2	3	2
1350	1	1	10/7/2019	70	Male	35	1	Vaginal	Heath Facility	40	2	1	1	21	21	2	5	no			2		1	5	Unemployed	69	167	1.67	Low pollution	0	0	2	1	3200	2	2	1	0	0	20-34	Higher	3	1	1	1	1	2	4	2
1351	1	1	10/7/2019	75	Male	38	1	Vaginal	Heath Facility	40	2	1	1	27	27	2	5	no			2		1	4	Unemployed	70	153	1.53	Low pollution	0	0	2	1	3200	2	2	1	0	0	20-34	Secondary	2	1	1	1	1	2	3	2
1352	1	1	10/7/2019	80	Female	35	8	Vaginal	Heath Facility	40	2	1	1	32	32	2	6	yes	2	15	2		5	3	Unemployed	70	166	1.66	Biomass		1	2	4	2600	2	2	1	0	0	20-34	Primary	1	1	3	2	12	6	6	1
1353	1	1	10/7/2019	85	Male	35	4	C-section	Heath Facility	38	2	1	1	35	35	2	10	yes	2	15	2		1	5	Unemployed	70	157	1.57	Low pollution	0	0	2	4	2800	2	2	1	0	0	35+	Higher	3	2	3	2	4	3	4	2
1354	1	1	10/7/2019	90	Male	35	5	Vaginal	Heath Facility	38	2	1	1	36	36	2	6	yes	2	29	2		1	5	Professional	90	162	1.62	Low pollution	0	0	2	4	2500	2	2	2	0	0	35+	Higher	3	2	3	2	4	3	4	2
1355	1	1	10/9/2019	93	Female	32	1	C-section	Heath Facility	37	2	1	1	30	30	2	10	no			2		1	5	Professional	120	158	1.58	Low pollution	0	0	1	1	2300	2	1	2	1	0	20-34	Higher	3	1	1	1	1	2	4	2
1356	1	1	10/9/2019	98	Female	33	3	Vaginal	Heath Facility	40	2	1	1	30	30	2	4	yes	2	29	2		3	4	Unemployed	85	158	1.58	Kerosene	1		2	3	2800	1	2	1	0	0	20-34	Secondary	2	1	2	1	6	4	6	2
1357	1	1	10/9/2019	103	Female	33	3	Vaginal	Heath Facility	40	2	1	2	40	40	2	11	no			2		3	5	Unemployed	72	164	1.64	Kerosene	1		2	3	3200	2	2	1	0	0	35+	Higher	3	2	2	1	6	6	8	2
1358	1	1	10/9/2019	107	Male	37	1	Vaginal	Heath Facility	40	2	1	1	29	29	2	7	no			1	3	1	5	Unemployed	70	168	1.68	Low pollution	0	0	2	1	2800	2	2	1	0	0	20-34	Higher	3	1	1	1	1	2	4	2
1359	1	1	10/2/2019	111	Female	36	2	Vaginal	Heath Facility	40	2	1	1	23	23	2	6	yes	2	29	2		5	4	Unemployed	59	167	1.67	Biomass		1	2	2	3100	2	2	1	0	0	20-34	Secondary	2	1	2	1	6	6	9	2
1360	1	1	10/9/2019	115	Male	33	2	Vaginal	Heath Facility	37	2	1	1	29	29	2	9	no			2		1	5	Unemployed	65	155	1.55	Low pollution	0	0	1	2	2500	2	2	1	0	0	20-34	Higher	3	1	2	1	2	2	4	2
1361	1	1	10/10/2019	120	Male	36	3	Vaginal	Heath Facility	40	2	1	1	32	32	2	5	no			2		1	5	Unemployed	93	167	1.67	Low pollution	0	0	2	3	3600	2	2	1	0	0	20-34	Higher	3	1	2	1	3	2	4	2
1362	1	1	10/10/2019	124	Female	34	1	Vaginal	Heath Facility	38	2	1	1	26	26	2	6	yes	2	10	2		1	5	Professional	70	160	1.6	Low pollution	0	0	2	1	2700	2	2	2	0	0	20-34	Higher	3	1	1	1	1	2	4	2
1363	1	1	10/10/2019	128	Male	36	2	Vaginal	Heath Facility	40	2	1	1	24	24	2	5	yes	2	29			3	4	Labor	63	160	1.6	Kerosene	1		2	2	3000	2	2	2	0	0	20-34	Secondary	2	1	2	1	4	4	6	2
1364	1	1	10/10/2019	138	Male	33	3	Vaginal	Heath Facility	40	2	1	1	23	23	2	3	yes	2	29	2		1	4	Unemployed	60	161	1.61	Low pollution	0	0	2	3	3000	1	2	1	0	0	20-34	Secondary	2	1	2	1	3	2	3	2
1365	1	1	10/10/2019	133	Female	36	3	Vaginal	Heath Facility	40	2	1	1	27	27	2	5	yes	2	27	2		1	5	Unemployed	78	164	1.64	Low pollution	0	0	2	3	3100	2	2	1	0	0	20-34	Higher	3	1	2	1	3	2	4	2
1366	1	1	10/10/2019	142	Male	34	1	Vaginal	Heath Facility	40	2	1	1	21	21	2	2	no			2		1	5	Unemployed	51	155	1.55	Low pollution	0	0	2	1	2700	1	2	1	0	0	20-34	Higher	3	1	1	1	1	2	4	2
1367	1	1	10/11/2019	146	Male	37	2	Vaginal	Heath Facility	40	2	1	1	29	29	2	6	yes	2	20	2		1	5	Unemployed	83	161	1.61	Low pollution	0	0	2	2	3100	2	2	1	0	0	20-34	Higher	3	1	2	1	2	2	4	2
1368	1	1	10/11/2019	151	Male	36	4	Vaginal	Home	40	2	1	1	25	25	2	6	yes	2	29	2		4	5	Professional	65	153	1.53	Biomass		1	2	4	2700	2	2	2	0	0	20-34	Higher	3	1	3	2	12	6	12	2
1369	1	1	10/11/2019	155	Female	36	3	Vaginal	Heath Facility	41	2	1	1	30	30	2	41	no			2		3	4	Labor	67	157	1.57	Kerosene	1		2	3	3800	2	2	2	0	0	20-34	Secondary	2	1	2	1	6	4	6	2
1370	1	1	10/14/2019	160	Female	35	2	Vaginal	Heath Facility	40	2	1	2	25	25	2	6	yes	2	29	2		1	5	Professional	51	151	1.51	Low pollution	0	0	2	2	2900	2	2	2	0	0	20-34	Higher	3	1	2	1	2	2	4	2
1371	1	1	10/14/2019	162	Male	37	5	Vaginal	Heath Facility	39	2	1	1	36	36	2	7	yes	2	19	2		1	5	Unemployed	65	159	1.59	Low pollution	0	0	2	4	3000	2	2	1	0	0	35+	Higher	3	2	3	2	4	3	4	2
1372	1	1	10/14/2019	163	Female	35	1	Vaginal	Heath Facility	40	2	1	1	32	32	2	7	yes	2	19	2		1	5	Professional	59	161	1.61	Low pollution	0	0	2	1	3000	2	2	2	0	0	20-34	Higher	3	1	1	1	1	2	4	2
1373	1	1	10/14/2019	167	Male	36	2	Vaginal	Heath Facility	41	2	1	1	34	34	2	8	no			2		1	5	Labor	85	170	1.7	Low pollution	0	0	2	2	3900	2	2	2	0	0	20-34	Higher	3	1	2	1	2	2	4	2
1374	1	1	10/14/2019	171	Female	37	2	Vaginal	Heath Facility	38	2	1	1	33	33	2	38	yes	2	26	2		1	5	Unemployed	113	169	1.69	Low pollution	0	0	2	2	3200	2	2	1	0	0	20-34	Higher	3	1	2	1	2	2	4	2
1375	1	1	10/14/2019	175	Male	33	3	Vaginal	Heath Facility	37	2	1	1	27	27	2	7	yes	2	29	2		3	4	Labor	70	159	1.59	Kerosene	1		1	3	2100	2	1	2	1	0	20-34	Secondary	2	1	2	1	6	4	6	2
1376	1	1	10/14/2019	180	Female	35	2	Vaginal	Home	40	2	1	2	20	20	2	5	yes	2	26	2		5	3	Unemployed	60	171	1.71	Biomass		1	2	2	3000	2	2	1	0	0	20-34	Primary	1	1	2	1	6	6	6	1
1377	1	1	10/14/2019	184	Female	34	1	Vaginal	Heath Facility	40	2	1	1	29	29	2	7	no			2		1	5	Unemployed	55	158	1.58	Low pollution	0	0	2	1	2500	2	2	1	0	0	20-34	Higher	3	1	1	1	1	2	4	2
1378	1	1	10/14/2019	188	Male	37	5	Vaginal	Heath Facility	40	2	1	1	35	35	2	5	yes	2	29	2		1	4	Unemployed	63	158	1.58	Low pollution	0	0	2	4	3900	2	2	1	0	0	35+	Secondary	2	2	3	2	4	3	3	2
1379	1	1	10/14/2019	179	Male	35	2	Vaginal	Home	40	2	1	2	22	22	2	4	yes	2	29	2		5	4	Unemployed	66	152	1.52	Biomass		1	2	2	3000	1	2	1	0	0	20-34	Secondary	2	1	2	1	6	6	9	2
1380	1	1	10/14/2019	192	Female	35	1	Vaginal	Heath Facility	40	2	1	2	18	18	2	5	yes	2	27	2		1	4	Unemployed	69	155	1.55	Low pollution	0	0	2	1	2800	2	2	1	0	0	<20	Secondary	2	1	1	1	1	1	3	2
1381	1	1	10/14/2019	197	Male	36	1	Vaginal	Heath Facility	40	2	1	1	23	23	2	3	yes	2	27	2		1	5	Unemployed	60	159	1.59	Low pollution	0	0	2	1	2900	1	2	1	0	0	20-34	Higher	3	1	1	1	1	2	4	2
1382	1	1	11/14/2019	201	Female	36	2	Vaginal	Heath Facility	40	2	1	1	22	22	2	7	yes	2	15	2		4	5	Unemployed	67	170	1.7	Biomass		1	2	2	3000	2	2	1	0	0	20-34	Higher	3	1	2	1	6	6	12	2
1383	1	1	10/15/2019	206	Male	35	1	Vaginal	Heath Facility	40	2	1	2	23	23	2	5	yes	2	28	2		3	5	Unemployed	61	162	1.62	Kerosene	1		2	1	2700	2	2	1	0	0	20-34	Higher	3	1	1	1	2	4	8	2
1384	1	1	10/15/2019	208	Male	36	2	Vaginal	Heath Facility	41	2	1	1	33	33	2	5	no			2		1	5	Professional	56	152	1.52	Low pollution	0	0	2	2	3000	2	2	2	0	0	20-34	Higher	3	1	2	1	2	2	4	2
1386	1	1	10/15/2019	215	Female	34	1	Vaginal	Heath Facility	40	2	1	1	25	25	2	4	no			1	1	1	5	Professional	105	168	1.68	Low pollution	0	0	2	1	3500	1	2	2	0	0	20-34	Higher	3	1	1	1	1	2	4	2
1387	1	1	10/16/2019	218	Male	37	1	Vaginal	Heath Facility	42	3	1	2	22	22	2	4	no			1	2	1	5	Unemployed	78	159	1.59	Low pollution	0	0	2	1	3200	1	2	1	0	0	20-34	Higher	3	1	1	1	1	2	4	2
1388	1	1	10/17/2019	222	Male	36	3	Vaginal	Heath Facility	40	2	1	1	38	38	2	7	no			2		1	5	Professional	80	160	1.6	Low pollution	0	0	2	3	2900	2	2	2	0	0	35+	Higher	3	2	2	1	3	3	4	2
1389	1	1	10/16/2019	227	Female	37	2	Vaginal	Heath Facility	40	2	1	1	26	26	2	7	no			2		1	5	Unemployed	59	155	1.55	Low pollution	0	0	2	2	3000	2	2	1	0	0	20-34	Higher	3	1	2	1	2	2	4	2
1390	1	1	10/17/2019	231	Female	35	2	Vaginal	Heath Facility	40	2	1	2	20	20	2	5	yes	2	20	2		1	4	Unemployed	65	156	1.56	Low pollution	0	0	2	2	3000	2	2	1	0	0	20-34	Secondary	2	1	2	1	2	2	3	2
1391	1	1	10/17/2019	235	Female	36	8	Vaginal	Heath Facility	38	2	1	2	34	34	2	4	yes	2	29	2		5	2	Unemployed	53	155	1.55	Biomass		1	2	4	3000	1	2	1	0	0	20-34	No education	1	1	3	2	12	6	3	1
1392	1	1	10/17/2019	239	Male	37	1	Vaginal	Heath Facility	40	2	1	1	23	23	2	6	yes	2	28	2		1	5	Unemployed	65	157	1.57	Low pollution	0	0	2	1	3000	2	2	1	0	0	20-34	Higher	3	1	1	1	1	2	4	2
1393	1	1	10/17/2019	241	Female	33	4	Vaginal	Heath Facility	38	2	1	1	34	34	2	4	no			2		1	4	Labor	118	157	1.57	Low pollution	0	0	2	4	2600	1	2	2	0	0	20-34	Secondary	2	1	3	2	4	2	3	2
1394	1	1	11/18/2019	244	Female	37	5	Vaginal	Heath Facility	41	2	1	1	28	28	2	7	yes	2	2	2		1	3	Unemployed	61	158	1.58	Low pollution	0	0	2	4	2900	2	2	1	0	0	20-34	Primary	1	1	3	2	4	2	2	1
1397	1	1	10/18/2019	258	Female	36	1	Vaginal	Heath Facility	42	3	1	1	22	22	2	6	yes	2	26	1	3	3	4	Unemployed	70	166	1.66	Kerosene	1		2	1	3000	2	2	1	0	0	20-34	Secondary	2	1	1	1	2	4	6	2
1398	1	1	10/21/2019	261	Male	36	1	Vaginal	Home	40	2	1	1	23	23	2	10	yes	2	29	2		1	4	Unemployed	58	157	1.57	Low pollution	0	0	2	1	2700	2	2	1	0	0	20-34	Secondary	2	1	1	1	1	2	3	2
1399	1	1	10/21/2019	265	Female	35	4	Vaginal	Heath Facility	40	2	1	1	32	32	2	5	no			2		4	5	Professional	72	154	1.54	Biomass		1	2	4	2500	2	2	2	0	0	20-34	Higher	3	1	3	2	12	6	12	2
1401	1	1	10/21/2019	273	Female	35	4	Vaginal	Heath Facility	39	2	1	1	40	40	2	6	no			2		1	5	Unemployed	86	162	1.62	Low pollution	0	0	2	4	3100	2	2	1	0	0	35+	Higher	3	2	3	2	4	3	4	2
1402	1	1	10/21/2019	277	Male	35	5	Vaginal	Heath Facility	38	2	1	1	30	30	2	6	yes	1	25	2		1	4	Labor	102	162	1.62	Low pollution	0	0	2	4	3000	2	2	2	0	0	20-34	Secondary	2	1	3	2	4	2	3	2
1403	1	1	10/21/2019	279	Male	36	1	C-section	Heath Facility	40	2	1	1	27	27	2	5	yes	2	20	2		1	4	Unemployed	63	155	1.55	Low pollution	0	0	2	1	3200	2	2	1	0	0	20-34	Secondary	2	1	1	1	1	2	3	2
1404	1	1	10/21/2019	284	Male	35	8	Vaginal	Heath Facility	40	2	1	1	40	40	2	6	yes	2	17	1	3	3	5	Professional	86	162	1.62	Kerosene	1		2	4	3000	2	2	2	0	0	35+	Higher	3	2	3	2	8	6	8	2
1405	1	1	10/21/2019	288	Male	37	4	Vaginal	Heath Facility	40	2	1	1	22	22	2	6	yes	2	29	2		1	4	Unemployed	60	156	1.56	Low pollution	0	0	2	4	3000	2	2	1	0	0	20-34	Secondary	2	1	3	2	4	2	3	2
1406	1	1	10/21/2019	292	Male	36	1	Vaginal	Heath Facility	40	2	1	1	25	25	2	4	yes	2	29	2		1	5	Unemployed	70	159	1.59	Low pollution	0	0	2	1	2800	1	2	1	0	0	20-34	Higher	3	1	1	1	1	2	4	2
1407	1	1	10/22/2019	301	Male	35	1	Vaginal	Heath Facility	40	2	1	1	22	22	2	5	no			2		1	4	Unemployed	65	155	1.55	Low pollution	0	0	2	1	3000	2	2	1	0	0	20-34	Secondary	2	1	1	1	1	2	3	2
1408	1	1	10/21/2019	305	Female	35	2	Vaginal	Heath Facility	40	2	1	1	27	27	2	5	no			2		1	5	Unemployed	70	165	1.65	Low pollution	0	0	2	2	3000	2	2	1	0	0	20-34	Higher	3	1	2	1	2	2	4	2
1409	1	1	10/21/2019	309	Male	34	7	Vaginal	Home	39	2	1	1	35	35	2	3	no			2		5	3	Unemployed	70	165	1.65	Biomass		1	2	4	2300	1	1	1	1	0	35+	Primary	1	2	3	2	12	9	6	1
1410	1	1	10/21/2019	296	Male	36	1	Vaginal	Heath Facility	37	2	1	1	31	31	2	9	yes	2	29	2		1	5	Labor	68	161	1.61	Low pollution	0	0	1	1	3000	2	2	2	0	0	20-34	Higher	3	1	1	1	1	2	4	2
1411	1	1	10/21/2019	310	Female	35	4	Vaginal	Heath Facility	39	2	1	1	30	30	2	4	no			2		1	4	Unemployed	70	153	1.53	Low pollution	0	0	2	4	3200	1	2	1	0	0	20-34	Secondary	2	1	3	2	4	2	3	2
1413	1	1	10/25/2019	316	Male	36	1	C-section	Heath Facility	40	2	1	1	23	23	2	4	no			2		1	4	Unemployed	49	152	1.52	Low pollution	0	0	2	1	3600	1	2	1	0	0	20-34	Secondary	2	1	1	1	1	2	3	2
1414	1	1	10/25/2019	321	Female	36	1	Vaginal	Heath Facility	40	2	1	1	21	21	2	6	no			2		1	5	Unemployed	78	171	1.71	Low pollution	0	0	2	1	3000	2	2	1	0	0	20-34	Higher	3	1	1	1	1	2	4	2
1415	1	1	10/25/2019	322	Male	37	1	Vaginal	Heath Facility	40	2	1	1	20	20	2	6	yes	2	29	1	1	1	4	Unemployed	51	157	1.57	Low pollution	0	0	2	1	3200	2	2	1	0	0	20-34	Secondary	2	1	1	1	1	2	3	2
1416	1	1	10/25/2019	326	Male	35	4	Vaginal	Heath Facility	39	2	1	1	35	35	2	7	yes	1	29	1	3	3	5	Unemployed	59	160	1.6	Kerosene	1		2	4	3100	2	2	1	0	0	35+	Higher	3	2	3	2	8	6	8	2
1417	1	1	10/28/2019	331	Female	36	1	Vaginal	Heath Facility	40	2	1	2	17	17	2	6	no			1	1	1	4	Unemployed	55	163	1.63	Low pollution	0	0	2	1	3000	2	2	1	0	0	<20	Secondary	2	1	1	1	1	1	3	2
1418	1	1	10/28/2019	339	Female	38	2	Vaginal	Heath Facility	39	2	1	2	25	25	2	4	yes	1	10	2		1	4	Labor	60	160	1.6	Low pollution	0	0	2	2	4100	1	3	2	0	1	20-34	Secondary	2	1	2	1	2	2	3	2
1419	1	1	10/28/2019	335	Female	34	4	Vaginal	Heath Facility	39	2	1	1	36	36	2	4	yes	2	29	2		1	4	Labor	57	158	1.58	Low pollution	0	0	2	4	3000	1	2	2	0	0	35+	Secondary	2	2	3	2	4	3	3	2
1420	1	1	10/28/2019	342	Female	36	4	Vaginal	Heath Facility	40	2	1	1	33	33	2	5	yes	1	29	2		1	5	Professional	82	162	1.62	Low pollution	0	0	2	4	3000	2	2	2	0	0	20-34	Higher	3	1	3	2	4	2	4	2
1421	1	1	10/28/2019	346	Male	39	2	Vaginal	Heath Facility	40	2	1	2	27	27	2	4	yes	2	24	2		1	4	Labor	62	156	1.56	Low pollution	0	0	2	2	3800	1	2	2	0	0	20-34	Secondary	2	1	2	1	2	2	3	2
1422	1	1	10/28/2019	350	Female	36	8	Vaginal	Heath Facility	39	2	1	2	29	29	2	6	yes	2	28	1	1	4	3	Unemployed	60	152	1.52	Biomass		1	2	4	3400	2	2	1	0	0	20-34	Primary	1	1	3	2	12	6	6	1
1423	1	1	10/28/2019	351	Female	34	1	Vaginal	Heath Facility	38	2	1	2	26	26	2	3	yes	2	29	1	1	1	4	Labor	54	157	1.57	Low pollution	0	0	2	1	2600	1	2	2	0	0	20-34	Secondary	2	1	1	1	1	2	3	2
1424	1	1	10/28/2019	365	Male	35	3	Vaginal	Heath Facility	40	2	1	2	26	26	2	6	yes	2	12	2		1	4	Labor	62	159	1.59	Low pollution	0	0	2	3	2800	2	2	2	0	0	20-34	Secondary	2	1	2	1	3	2	3	2
1425	1	1	11/28/2019	353	Male	38	2	Vaginal	Heath Facility	41	2	1	1	30	30	2	9	no			2		1	5	Unemployed	103	154	1.54	Low pollution	0	0	2	2	4500	2	3	1	0	1	20-34	Higher	3	1	2	1	2	2	4	2
1426	1	1	10/28/2019	360	Male	35	1	Vaginal	Heath Facility	40	2	1	1	23	23	2	9	no			2		1	5	Professional	81	167	1.67	Low pollution	0	0	2	1	3200	2	2	2	0	0	20-34	Higher	3	1	1	1	1	2	4	2
1427	1	1	10/28/2019	366	Male	34	11	Vaginal	Heath Facility	37	2	1	2	37	37	2	39	yes	2	26	2		1	4	Labor	71	153	1.53	Low pollution	0	0	1	4	2800	2	2	2	0	0	35+	Secondary	2	2	3	2	4	3	3	2
1428	1	1	10/28/2019	368	Female	35	3	Vaginal	Heath Facility	38	2	1	1	34	34	2	8	yes	1	30	2		1	4	Unemployed	91	163	1.63	Low pollution	0	0	2	3	3100	2	2	1	0	0	20-34	Secondary	2	1	2	1	3	2	3	2
1429	1	1	10/28/2019	373	Female	36	2	Vaginal	Heath Facility	42	3	1	1	32	32	2	8	no			2		1	5	Unemployed	66	154	1.54	Low pollution	0	0	2	2	3100	2	2	1	0	0	20-34	Higher	3	1	2	1	2	2	4	2
1430	1	1	12/30/2019	377	Female	36	9	Vaginal	Heath Facility	42	3	1	2	44	44	2	5	yes	2	28	2		5	3	Unemployed	56	155	1.55	Biomass		1	2	4	2800	2	2	1	0	0	35+	Primary	1	2	3	2	12	9	6	1
1431	1	1	10/29/2019	382	Male	36	2	Vaginal	Heath Facility	38	2	1	1	19	19	2	3	no			2		5	4	Unemployed	53	168	1.68	Biomass		1	2	2	3000	1	2	1	0	0	<20	Secondary	2	1	2	1	6	3	9	2
1432	1	1	12/30/2019	384	Female	36	10	Vaginal	Heath Facility	40	2	1	2	35	35	2	7	yes	2	29	2		1	3	Unemployed	83	154	1.54	Low pollution	0	0	2	4	2000	2	1	1	1	0	35+	Primary	1	2	3	2	4	3	2	1
1433	1	1	10/29/2019	388	Female	35	1	Vaginal	Heath Facility	40	2	1	1	20	20	2	7	yes	2	29	2		1	4	Unemployed	52	156	1.56	Low pollution	0	0	2	1	3800	2	2	1	0	0	20-34	Secondary	2	1	1	1	1	2	3	2
1435	1	1	10/29/2019	391	Female	37	7	Vaginal	Heath Facility	39	2	1	2	30	30	2	6	yes	1	29	2		1	5	Unemployed	81	161	1.61	Low pollution	0	0	2	4	3700	2	2	1	0	0	20-34	Higher	3	1	3	2	4	2	4	2
1436	1	1	10/30/2019	393	Female	33	1	Vaginal	Heath Facility	40	2	1	1	21	21	2	4	no			2		1	4	Unemployed	72	174	1.74	Low pollution	0	0	2	1	2600	1	2	1	0	0	20-34	Secondary	2	1	1	1	1	2	3	2
1437	1	1	10/31/2019	394	Female	35	2	C-section	Heath Facility	38	2	1	1	29	29	2	7	yes	2	29	2		1	5	Professional	59	159	1.59	Low pollution	0	0	2	2	2800	2	2	2	0	0	20-34	Higher	3	1	2	1	2	2	4	2
1438	1	1	10/31/2019	398	Female	35	4	Vaginal	Heath Facility	41	2	1	1	33	33	2	5	no			2		1	5	Unemployed	83	171	1.71	Low pollution	0	0	2	4	3200	2	2	1	0	0	20-34	Higher	3	1	3	2	4	2	4	2
1439	1	1	10/31/2019	402	Female	35	1	Vaginal	Heath Facility	41	2	1	2	20	20	2	5	yes	3	29	2		1	4	Unemployed	80	166	1.66	Low pollution	0	0	2	1	3700	2	2	1	0	0	20-34	Secondary	2	1	1	1	1	2	3	2
1440	1	1	11/1/2019	405	Male	36	4	Vaginal	Heath Facility	40	2	1	2	30	30	2	5	yes	2	15	2		1	5	Professional	88	162	1.62	Low pollution	0	0	2	4	3300	2	2	2	0	0	20-34	Higher	3	1	3	2	4	2	4	2
1441	1	1	11/1/2019	406	Male	37	2	Vaginal	Heath Facility	42	2	1	1	29	29	2	4	yes	2	29	2		1	4	Labor	73	165	1.65	Low pollution	0	0	2	2	3400	1	2	2	0	0	20-34	Secondary	2	1	2	1	2	2	3	2
1443	1	1	11/1/2019	410	Male	38	4	Vaginal	Heath Facility	41	2	1	2	36	36	2	8	yes	2	29	2		1	5	Labor	85	161	1.61	Low pollution	0	0	2	4	3700	2	2	2	0	0	35+	Higher	3	2	3	2	4	3	4	2
1444	1	1	11/1/2019	411	Male	34	1	Vaginal	Heath Facility	40	2	1	1	24	24	2	6	yes	3	24	2		3	5	Unemployed	57	160	1.6	Kerosene	1		2	1	3300	2	2	1	0	0	20-34	Higher	3	1	1	1	2	4	8	2
1445	1	1	11/4/2019	418	Female	35	3	Vaginal	Heath Facility	40	2	1	1	36	36	2	5	no			2		1	4	Labor	60	160	1.6	Low pollution	0	0	2	3	2900	2	2	2	0	0	35+	Secondary	2	2	2	1	3	3	3	2
1446	1	1	10/4/2019	419	Male	36	1	Vaginal	Heath Facility	41	2	1	1	27	27	2	10	no			2		1	5	Labor	70	157	1.57	Low pollution	0	0	2	1	2600	2	2	2	0	0	20-34	Higher	3	1	1	1	1	2	4	2
1447	1	1	11/4/2019	420	Male	38	3	Vaginal	Home	40	2	1	1	29	29	2	3	yes	2	29	1	1	1	4	Unemployed	66	153	1.53	Low pollution	0	0	2	3	4000	1	3	1	0	1	20-34	Secondary	2	1	2	1	3	2	3	2
1448	1	1	11/4/2019	425	Female	36	1	Vaginal	Home	40	2	1	2	35	35	2	5	no			2		1	4	Unemployed	82	157	1.57	Low pollution	0	0	2	1	3500	2	2	1	0	0	35+	Secondary	2	2	1	1	1	3	3	2
1449	1	1	11/4/2019	421	Female	36	5	Vaginal	Heath Facility	40	2	1	1	30	30	2	4	yes	2	30	1	1	5	2	Unemployed	50	152	1.52	Biomass		1	2	4	3000	1	2	1	0	0	20-34	No education	1	1	3	2	12	6	3	1
1450	1	1	11/4/2019	430	Male	35	2	Vaginal	Heath Facility	40	2	1	1	37	37	2	6	no			2		3	4	Labor	70	161	1.61	Kerosene	1		2	2	2800	2	2	2	0	0	35+	Secondary	2	2	2	1	4	6	6	2
1451	1	1	11/4/2019	434	Male	35	2	Vaginal	Heath Facility	40	2	1	1	34	34	2	6	no			2		1	5	Unemployed	70	159	1.59	Low pollution	0	0	2	2	3500	2	2	1	0	0	20-34	Higher	3	1	2	1	2	2	4	2
1452	1	1	11/4/2019	438	Male	35	1	Vaginal	Heath Facility	40	2	1	2	22	22	2	5	yes	2	29	2		1	4	Unemployed	59	159	1.59	Low pollution	0	0	2	1	2800	2	2	1	0	0	20-34	Secondary	2	1	1	1	1	2	3	2
1453	1	1	11/4/2019	439	Male	36	2	Vaginal	Heath Facility	42	2	1	1	30	30	2	4	no			2		1	5	Unemployed	66	160	1.6	Low pollution	0	0	2	2	2900	1	2	1	0	0	20-34	Higher	3	1	2	1	2	2	4	2
1455	1	1	11/6/2019	444	Male	36	3	Vaginal	Heath Facility	40	2	1	1	26	26	2	5	yes	2	13	2		1	5	Professional	59	155	1.55	Low pollution	0	0	2	3	2800	2	2	2	0	0	20-34	Higher	3	1	2	1	3	2	4	2
1456	1	1	11/6/2019	448	Female	36	10	Vaginal	Heath Facility	40	2	1	1	37	37	2	7	yes	2	15	1	3	3	4	Labor	70	162	1.62	Kerosene	1		2	4	3100	2	2	2	0	0	35+	Secondary	2	2	3	2	8	6	6	2
1457	1	1	11/6/2019	452	Female	35	6	Vaginal	Heath Facility	38	2	1	1	30	30	2	4	yes	1	23	2		1	4	Unemployed	62	150	1.5	Low pollution	0	0	2	4	2300	1	1	1	1	0	20-34	Secondary	2	1	3	2	4	2	3	2
1458	1	1	11/7/2019	457	Female	34	2	Vaginal	Heath Facility	39	2	1	1	27	27	2	5	no			2		1	4	Unemployed	50	174	1.74	Low pollution	0	0	2	2	2000	2	1	1	1	0	20-34	Secondary	2	1	2	1	2	2	3	2
1459	1	1	11/7/2019	458	Female	35	2	Vaginal	Heath Facility	38	2	1	1	27	27	2	6	no			2		1	5	Professional	59	152	1.52	Low pollution	0	0	2	2	3000	2	2	2	0	0	20-34	Higher	3	1	2	1	2	2	4	2
1460	1	1	11/7/2019	463	Female	35	7	Vaginal	Heath Facility	40	2	1	1	35	35	2	10	yes	2	29	2		3	3	Unemployed	62	151	1.51	Kerosene	1		2	4	3000	2	2	1	0	0	35+	Primary	1	2	3	2	8	6	4	1
1461	1	1	11/7/2019	467	Male	35	2	Vaginal	Heath Facility	40	2	1	1	36	36	2	9	no			2		1	5	Professional	97	166	1.66	Low pollution	0	0	2	2	3400	2	2	2	0	0	35+	Higher	3	2	2	1	2	3	4	2
1462	1	1	11/7/2019	470	Male	36	3	Vaginal	Heath Facility	40	2	1	1	33	33	2	6	no			2		3	5	Labor	70	167	1.67	Kerosene	1		2	3	3500	2	2	2	0	0	20-34	Higher	3	1	2	1	6	4	8	2
1465	1	1	11/8/2019	478	Female	35	2	Vaginal	Heath Facility	39	2	1	2	29	29	2	6	no			1	1	1	4	Labor	58	157	1.57	Low pollution	0	0	2	2	3000	2	2	2	0	0	20-34	Secondary	2	1	2	1	2	2	3	2
1466	1	1	11/12/2019	479	Female	35	2	Vaginal	Heath Facility	40	2	1	1	30	30	2	6	yes	2	10	2		1	5	Professional	52	155	1.55	Low pollution	0	0	2	2	3000	2	2	2	0	0	20-34	Higher	3	1	2	1	2	2	4	2
1467	1	1	11/12/2019	480	Female	33	4	Vaginal	Heath Facility	38	2	1	1	27	27	2	7	yes	1	8	1	1	1	4	Unemployed	70	167	1.67	Low pollution	0	0	2	4	3000	2	2	1	0	0	20-34	Secondary	2	1	3	2	4	2	3	2
1468	1	1	11/12/2019	484	Male	33	3	Vaginal	Heath Facility	37	2	1	1	30	30	2	4	yes	2	29	2		3	4	Unemployed	52	157	1.57	Kerosene	1		1	3	3000	1	2	1	0	0	20-34	Secondary	2	1	2	1	6	4	6	2
1469	1	1	11/12/2019	489	Female	35	1	Vaginal	Heath Facility	40	2	1	2	22	22	2	7	no			1	1	1	5	Unemployed	70	157	1.57	Low pollution	0	0	2	1	3000	2	2	1	0	0	20-34	Higher	3	1	1	1	1	2	4	2
1470	1	1	11/12/2019	493	Female	36	9	Vaginal	Heath Facility	40	2	1	2	33	33	2	6	yes	2	14	2		1	3	Unemployed	70	158	1.58	Low pollution	0	0	2	4	3000	2	2	1	0	0	20-34	Primary	1	1	3	2	4	2	2	1
1471	1	1	11/12/2019	497	Male	37	2	C-section	Heath Facility	40	2	1	2	20	20	2	4	yes	2	21	1	1	1	5	Unemployed	43	153	1.53	Low pollution	0	0	2	2	3500	1	2	1	0	0	20-34	Higher	3	1	2	1	2	2	4	2
1472	1	1	11/12/2019	499	Female	36	1	Vaginal	Heath Facility	40	2	1	2	26	26	2	4	yes	1	23	2		1	5	Professional	70	161	1.61	Low pollution	0	0	2	1	2800	1	2	2	0	0	20-34	Higher	3	1	1	1	1	2	4	2
1473	1	1	11/13/2019	503	Female	37	3	Vaginal	Home	40	2	1	1	28	28	2	4	yes	2	29	2		5	4	Unemployed	55	158	1.58	Biomass		1	2	3	3000	1	2	1	0	0	20-34	Secondary	2	1	2	1	9	6	9	2
1475	1	1	11/14/2019	511	Male	38	2	Vaginal	Heath Facility	40	2	1	2	26	26	2	6	yes	2	29	2		5	4	Labor	100	154	1.54	Biomass		1	2	2	3200	2	2	2	0	0	20-34	Secondary	2	1	2	1	6	6	9	2
1476	1	1	11/14/2019	516	Male	36	2	Vaginal	Heath Facility	40	2	1	2	20	20	2	9	no			2		1	4	Unemployed	57	155	1.55	Low pollution	0	0	2	2	3500	2	2	1	0	0	20-34	Secondary	2	1	2	1	2	2	3	2
1477	1	1	11/14/2019	525	Female	37	2	Vaginal	Heath Facility	40	2	1	1	28	28	2	8	no			2		1	5	Unemployed	50	150	1.5	Low pollution	0	0	2	2	2300	2	1	1	1	0	20-34	Higher	3	1	2	1	2	2	4	2
1478	1	1	11/14/2019	521	Female	36	6	Vaginal	Heath Facility	39	2	1	1	33	33	2	3	yes	1	29	2		4	4	Labor	65	153	1.53	Biomass		1	2	4	3700	1	2	2	0	0	20-34	Secondary	2	1	3	2	12	6	9	2
1479	1	1	11/14/2019	529	Female	35	6	Vaginal	Heath Facility	38	2	1	1	30	30	2	5	yes	2	22	2		1	4	Labor	68	158	1.58	Low pollution	0	0	2	4	3500	2	2	2	0	0	20-34	Secondary	2	1	3	2	4	2	3	2
1480	1	1	11/15/2019	533	Female	38	1	Vaginal	Heath Facility	40	2	1	1	21	21	2	7	yes	2	27	2		1	4	Unemployed	60	160	1.6	Low pollution	0	0	2	1	3000	2	2	1	0	0	20-34	Secondary	2	1	1	1	1	2	3	2
1481	1	1	11/15/2019	536	Female	36	1	Vaginal	Heath Facility	42	2	1	1	21	21	2	7	yes	1	29	2		1	5	Unemployed	90	161	1.61	Low pollution	0	0	2	1	3500	2	2	1	0	0	20-34	Higher	3	1	1	1	1	2	4	2
1482	1	1	11/15/2019	544	Female	37	1	Vaginal	Heath Facility	40	2	1	2	25	25	2	8	yes	2	29	2		1	4	Unemployed	63	160	1.6	Low pollution	0	0	2	1	3000	2	2	1	0	0	20-34	Secondary	2	1	1	1	1	2	3	2
1483	1	1	11/15/2019	540	Female	34	7	Vaginal	Heath Facility	40	2	1	2	39	39	2	8	no			1	1	1	5	Professional	63	159	1.59	Low pollution	0	0	2	4	2600	2	2	2	0	0	35+	Higher	3	2	3	2	4	3	4	2
1484	1	1	11/18/2019	547	Male	37	1	Vaginal	Heath Facility	39	2	1	1	21	21	2	8	no			1	1	1	4	Labor	87	167	1.67	Low pollution	0	0	2	1	3400	2	2	2	0	0	20-34	Secondary	2	1	1	1	1	2	3	2
1485	1	1	11/8/2019	552	Female	36	2	Vaginal	Heath Facility	40	2	1	1	27	27	2	9	no			1	1	1	5	Professional	67	161	1.61	Low pollution	0	0	2	2	3100	2	2	2	0	0	20-34	Higher	3	1	2	1	2	2	4	2
1486	1	1	11/18/2019	556	Male	35	3	Vaginal	Heath Facility	40	2	1	1	26	26	2	6	yes	2	29	2		1	4	Labor	80	163	1.63	Low pollution	0	0	2	3	3000	2	2	2	0	0	20-34	Secondary	2	1	2	1	3	2	3	2
1487	1	1	11/18/2019	559	Male	37	7	Vaginal	Heath Facility	40	2	1	1	35	35	2	7	yes	2	29	2		1	4	Labor	43	155	1.55	Low pollution	0	0	2	4	3000	2	2	2	0	0	35+	Secondary	2	2	3	2	4	3	3	2
1488	1	1	11/18/2019	564	Male	35	3	Vaginal	Heath Facility	40	2	1	1	27	27	2	40	no			2		1	5	Unemployed	101	165	1.65	Low pollution	0	0	2	3	3200	2	2	1	0	0	20-34	Higher	3	1	2	1	3	2	4	2
1489	1	1	11/18/2019	569	Male	33	2	Vaginal	Heath Facility	37	2	1	1	33	33	2	5	yes	1	27	1	1	1	4	Unemployed	58	150	1.5	Low pollution	0	0	1	2	2600	2	2	1	0	0	20-34	Secondary	2	1	2	1	2	2	3	2
1490	1	1	11/21/2019	573	Male	36	1	Vaginal	Heath Facility	40	2	1	1	28	28	2	7	no			2		1	5	Unemployed	68	157	1.57	Low pollution	0	0	2	1	3200	2	2	1	0	0	20-34	Higher	3	1	1	1	1	2	4	2
1491	1	1	11/21/2019	574	Female	37	1	Vaginal	Heath Facility	37	2	1	1	25	25	2	5	yes	1	27	1	1	1	5	Unemployed	72	162	1.62	Low pollution	0	0	1	1	3300	2	2	1	0	0	20-34	Higher	3	1	1	1	1	2	4	2
1492	1	1	11/21/2019	582	Male	37	1	Vaginal	Heath Facility	41	2	1	2	20	20	2	9	no			2		1	4	Unemployed	71	158	1.58	Low pollution	0	0	2	1	3000	2	2	1	0	0	20-34	Secondary	2	1	1	1	1	2	3	2
1493	1	1	11/21/2019	579	Female	37	2	Vaginal	Heath Facility	40	2	1	2	24	24	2	4	no			2		1	4	Unemployed	64	156	1.56	Low pollution	0	0	2	2	3000	1	2	1	0	0	20-34	Secondary	2	1	2	1	2	2	3	2
1494	1	1	11/21/2019	589	Male	38	4	Vaginal	Heath Facility	40	2	1	2	38	38	2	38	no			1	1	5	4	Labor	58	150	1.5	Biomass		1	2	4	2800	2	2	2	0	0	35+	Secondary	2	2	3	2	12	9	9	2
1495	1	1	11/21/2019	585	Female	36	5	Vaginal	Heath Facility	40	2	1	1	34	34	1	5	no			2		1	4	Labor	71	161	1.61	Low pollution	0	0	2	4	3000	2	2	2	0	0	20-34	Secondary	2	1	3	2	4	2	3	2
1496	1	1	11/21/2019	593	Female	36	3	Vaginal	Heath Facility	42	2	1	1	29	29	2	6	yes	2	29	1	1	1	4	Labor	72	159	1.59	Low pollution	0	0	2	3	3300	2	2	2	0	0	20-34	Secondary	2	1	2	1	3	2	3	2
1497	1	1	11/21/2019	597	Female	36	5	Vaginal	Heath Facility	40	2	1	1	38	38	2	7	no			2		1	5	Professional	73	158	1.58	Low pollution	0	0	2	4	3500	2	2	2	0	0	35+	Higher	3	2	3	2	4	3	4	2
1498	1	1	11/21/2019	600	Female	38	5	Vaginal	Heath Facility	41	2	1	1	38	38	2	3	no			2		4	4	Unemployed	68	163	1.63	Biomass		1	2	4	3200	1	2	1	0	0	35+	Secondary	2	2	3	2	12	9	9	2
1499	1	1	11/21/2019	604	Female	36	5	Vaginal	Heath Facility	40	2	1	1	35	35	2	3	no			1	1	3	5	Labor	74	162	1.62	Kerosene	1		2	4	3100	1	2	2	0	0	35+	Higher	3	2	3	2	8	6	8	2
1501	1	1	11/21/2019	612	Male	37	10	Vaginal	Heath Facility	40	2	1	2	37	37	2	10	yes	1	15	2		3	4	Labor	59	154	1.54	Kerosene	1		2	4	3600	2	2	2	0	0	35+	Secondary	2	2	3	2	8	6	6	2
1502	1	1	11/22/2019	613	Female	34	1	Vaginal	Heath Facility	39	2	1	2	23	23	2	4	no			2		1	5	Unemployed	49	149	1.49	Low pollution	0	0	2	1	2500	1	2	1	0	0	20-34	Higher	3	1	1	1	1	2	4	2
1503	1	1	11/21/2019	614	Female	36	2	Vaginal	Heath Facility	39	2	1	2	31	31	2	8	yes	1	20	2		1	5	Labor	85	159	1.59	Low pollution	0	0	2	2	2700	2	2	2	0	0	20-34	Higher	3	1	2	1	2	2	4	2
1504	1	1	11/21/2019	616	Male	37	3	Vaginal	Heath Facility	40	2	1	1	26	26	2	5	yes	2	29	2		1	5	Unemployed	68	163	1.63	Low pollution	0	0	2	3	3000	2	2	1	0	0	20-34	Higher	3	1	2	1	3	2	4	2
1505	1	1	11/21/2019	618	Female	36	5	Vaginal	Heath Facility	40	2	1	2	37	37	2	8	no			2		1	5	Labor	75	158	1.58	Low pollution	0	0	2	4	3200	2	2	2	0	0	35+	Higher	3	2	3	2	4	3	4	2
1506	1	1	11/21/2019	621	Female	36	2	Vaginal	Heath Facility	40	2	1	1	32	32	2	5	yes	2	5	1	1	1	5	Labor	60	163	1.63	Low pollution	0	0	2	2	3000	2	2	2	0	0	20-34	Higher	3	1	2	1	2	2	4	2
1507	1	1	11/25/2019	665	Male	36	1	Vaginal	Heath Facility	38	2	1	1	33	33	2	10	no			2		1	5	Professional	80	157	1.57	Low pollution	0	0	2	1	3400	2	2	2	0	0	20-34	Higher	3	1	1	1	1	2	4	2
1508	1	1	11/25/2019	624	Female	37	1	C-section	Heath Facility	37	2	1	1	23	23	2	5	no			2		1	5	Unemployed	60	157	1.57	Low pollution	0	0	1	1	3700	2	2	1	0	0	20-34	Higher	3	1	1	1	1	2	4	2
1509	1	1	11/21/2019	629	Female	32	6	C-section	Heath Facility	38	2	1	1	25	25	2	3	yes	2	29	1	1	4	4	Labor	96	166	1.66	Biomass		1	2	4	2500	1	2	2	0	0	20-34	Secondary	2	1	3	2	12	6	9	2
1510	1	1	11/25/2019	633	Female	37	2	Vaginal	Heath Facility	41	2	1	1	32	32	2	8	no			2		1	4	Labor	60	165	1.65	Low pollution	0	0	2	2	3700	2	2	2	0	0	20-34	Secondary	2	1	2	1	2	2	3	2
1511	1	1	11/25/2019	637	Female	36	6	C-section	Heath Facility	40	2	1	1	39	39	2	6	yes	1	27	2		3	5	Professional	52	164	1.64	Kerosene	1		2	4	2800	2	2	2	0	0	35+	Higher	3	2	3	2	8	6	8	2
1512	1	1	11/25/2019	641	Female	37	2	C-section	Heath Facility	40	2	1	1	35	35	2	40	no			2		1	5	Labor	102	167	1.67	Low pollution	0	0	2	2	3200	2	2	2	0	0	35+	Higher	3	2	2	1	2	3	4	2
1513	1	1	11/25/2019	646	Male	38	2	Vaginal	Heath Facility	40	2	1	1	28	28	2	13	no			2		1	5	Labor	78	156	1.56	Low pollution	0	0	2	2	3200	2	2	2	0	0	20-34	Higher	3	1	2	1	2	2	4	2
1514	1	1	11/25/2019	2490	Female	37	1	Vaginal	Heath Facility	40	2	1	1	28	28	2	8	no			2		1	5	Labor	70	168	1.68	Low pollution	0	0	2	1	3800	2	2	2	0	0	20-34	Higher	3	1	1	1	1	2	4	2
1515	1	1	11/25/2019	650	Male	38	2	Vaginal	Heath Facility	40	2	1	1	25	25	2	6	no			2		1	4	Unemployed	70	158	1.58	Low pollution	0	0	2	2	3800	2	2	1	0	0	20-34	Secondary	2	1	2	1	2	2	3	2
1516	1	1	11/25/2019	651	Male	38	5	Vaginal	Heath Facility	40	2	1	1	29	29	2	7	yes	2	20	2		4	4	Unemployed	60	154	1.54	Biomass		1	2	4	2700	2	2	1	0	0	20-34	Secondary	2	1	3	2	12	6	9	2
1517	1	1	11/25/2019	654	Female	37	4	Vaginal	Heath Facility	40	2	1	1	30	30	2	8	yes	2	20	2		1	4	Labor	60	158	1.58	Low pollution	0	0	2	4	3000	2	2	2	0	0	20-34	Secondary	2	1	3	2	4	2	3	2
1518	1	1	11/25/2019	660	Male	35	2	Vaginal	Heath Facility	40	2	1	2	25	25	2	5	yes	2	29	2		1	5	Unemployed	50	158	1.58	Low pollution	0	0	2	2	3200	2	2	1	0	0	20-34	Higher	3	1	2	1	2	2	4	2
1519	1	1	11/25/2019	674	Male	37	9	Vaginal	Heath Facility	41	2	1	2	35	35	2	7	yes	2	29	1	1	4	3	Unemployed	68	166	1.66	Biomass		1	2	4	3500	2	2	1	0	0	35+	Primary	1	2	3	2	12	9	6	1
1520	1	1	11/25/2019	670	Male	36	1	Vaginal	Heath Facility	38	2	1	1	33	33	2	10	no			1	1	1	5	Professional	80	157	1.57	Low pollution	0	0	2	1	3400	2	2	2	0	0	20-34	Higher	3	1	1	1	1	2	4	2
1521	1	1	11/25/2019	677	Female	34	5	Vaginal	Heath Facility	37	2	1	1	34	34	2	4	yes	1	3	2		4	5	Professional	67	164	1.64	Biomass		1	1	4	2800	1	2	2	0	0	20-34	Higher	3	1	3	2	12	6	12	2
1522	1	1	11/25/2019	678	Male	34	2	Vaginal	Heath Facility	40	2	1	2	25	25	2	5	no			2		1	5	Professional	55	150	1.5	Low pollution	0	0	2	2	2400	2	1	2	1	0	20-34	Higher	3	1	2	1	2	2	4	2
1523	1	1	11/25/2019	681	Female	36	2	Vaginal	Heath Facility	40	2	1	1	22	22	2	8	yes	2	27	2		1	5	Labor	55	162	1.62	Low pollution	0	0	2	2	2400	2	1	2	1	0	20-34	Higher	3	1	2	1	2	2	4	2
1524	1	1	11/27/2019	685	Female	36	2	Vaginal	Heath Facility	38	2	1	1	32	32	2	11	yes	1	29	1	1	1	5	Professional	65	161	1.61	Low pollution	0	0	2	2	3500	2	2	2	0	0	20-34	Higher	3	1	2	1	2	2	4	2
1525	1	1	11/27/2019	687	Male	36	1	Vaginal	Heath Facility	41	2	1	1	33	33	2	7	no			2		1	5	Professional	69	155	1.55	Low pollution	0	0	2	1	3000	2	2	2	0	0	20-34	Higher	3	1	1	1	1	2	4	2
1526	1	1	11/27/2019	690	Female	37	1	Vaginal	Heath Facility	40	2	1	1	26	26	2	10	yes	2	25	2		1	5	Professional	99	165	1.65	Low pollution	0	0	2	1	3900	2	2	2	0	0	20-34	Higher	3	1	1	1	1	2	4	2
1527	1	1	11/27/2019	694	Female	35	4	Vaginal	Heath Facility	40	2	1	2	29	29	2	5	no			2		1	4	Labor	54	158	1.58	Low pollution	0	0	2	4	3800	2	2	2	0	0	20-34	Secondary	2	1	3	2	4	2	3	2
1528	1	1	11/27/2019	699	Female	36	7	Vaginal	Heath Facility	41	2	1	1	42	42	2	8	yes	1	29	2		1	5	Professional	75	165	1.65	Low pollution	0	0	2	4	3200	2	2	2	0	0	35+	Higher	3	2	3	2	4	3	4	2
1529	1	1	11/27/2019	704	Female	35	2	Vaginal	Heath Facility	42	2	1	1	32	32	2	5	no			2		1	5	Professional	84	157	1.57	Low pollution	0	0	2	2	3000	2	2	2	0	0	20-34	Higher	3	1	2	1	2	2	4	2
1530	1	1	11/28/2019	708	Female	36	3	Vaginal	Heath Facility	40	2	1	2	23	23	2	5	yes	2	22	2		1	4	Labor	88	153	1.53	Low pollution	0	0	2	3	2800	2	2	2	0	0	20-34	Secondary	2	1	2	1	3	2	3	2
1531	1	1	11/28/2019	709	Female	37	6	C-section	Heath Facility	41	2	1	2	25	25	2	41	no			2		1	5	Unemployed	75	161	1.61	Low pollution	0	0	2	4	3200	2	2	1	0	0	20-34	Higher	3	1	3	2	4	2	4	2
1532	1	1	11/28/2019	714	Male	37	4	Vaginal	Heath Facility	40	2	1	1	29	29	2	8	no			2		1	4	Labor	93	166	1.66	Low pollution	0	0	2	4	3700	2	2	2	0	0	20-34	Secondary	2	1	3	2	4	2	3	2
1533	1	1	11/28/2019	718	Male	37	4	Vaginal	Heath Facility	40	2	1	1	30	30	2	8	yes	1	27	2		1	5	Professional	69	165	1.65	Low pollution	0	0	2	4	3200	2	2	2	0	0	20-34	Higher	3	1	3	2	4	2	4	2
1534	1	1	11/28/2019	723	Female	36	3	Vaginal	Heath Facility	40	2	1	1	33	33	2	4	yes	1	15	2		1	5	Professional	54	161	1.61	Low pollution	0	0	2	3	3200	1	2	2	0	0	20-34	Higher	3	1	2	1	3	2	4	2
1535	1	1	11/28/2019	731	Female	34	2	Vaginal	Heath Facility	40	2	1	1	25	25	2	7	yes	1	1	2		7	4	Labor	65	158	1.58	Biomass		1	2	2	2500	2	2	2	0	0	20-34	Secondary	2	1	2	1	6	6	9	2
1537	1	1	11/28/2019	730	Male	36	5	C-section	Heath Facility	38	2	1	1	30	30	2	7	yes	1	29	2		3	4	Labor	81	158	1.58	Kerosene	1		2	4	2500	2	2	2	0	0	20-34	Secondary	2	1	3	2	8	4	6	2
1538	1	1	11/28/2019	743	Female	35	2	Vaginal	Heath Facility	39	2	1	2	34	34	2	1	no			2		1	4	Labor	68	161	1.61	Low pollution	0	0	2	2	2500	1	2	2	0	0	20-34	Secondary	2	1	2	1	2	2	3	2
1539	1	1	10/28/2019	739	Female	38	5	Vaginal	Heath Facility	40	2	1	1	36	36	2	5	yes	1	29	2		1	5	Labor	81	161	1.61	Low pollution	0	0	2	4	3000	2	2	2	0	0	35+	Higher	3	2	3	2	4	3	4	2
1541	1	1	11/28/2019	752	Male	37	3	Vaginal	Heath Facility	41	2	1	1	29	29	2	7	yes	1	29	2		1	5	Unemployed	78	161	1.61	Low pollution	0	0	2	3	4500	2	3	1	0	1	20-34	Higher	3	1	2	1	3	2	4	2
1543	1	1	11/28/2019	756	Male	38	3	Vaginal	Heath Facility	41	2	1	2	22	22	2	8	no			2		4	4	Unemployed	55	159	1.59	Biomass		1	2	3	4000	2	3	1	0	1	20-34	Secondary	2	1	2	1	9	6	9	2
1544	1	1	12/2/2019	760	Male	36	1	Vaginal	Heath Facility	41	2	1	2	19	19	2	7	yes	2	21	2		1	4	Unemployed	70	163	1.63	Low pollution	0	0	2	1	3200	2	2	1	0	0	<20	Secondary	2	1	1	1	1	1	3	2
1545	1	1	12/2/2019	763	Male	37	2	Vaginal	Heath Facility	42	2	1	2	24	24	2	5	yes	2	29	2		3	5	Unemployed	61	162	1.62	Kerosene	1		2	2	3000	2	2	1	0	0	20-34	Higher	3	1	2	1	4	4	8	2
1546	1	1	12/2/2019	766	Male	37	3	Vaginal	Heath Facility	42	2	1	1	34	34	2	9	yes	3	2	2		1	5	Labor	80	163	1.63	Low pollution	0	0	2	3	4000	2	3	2	0	1	20-34	Higher	3	1	2	1	3	2	4	2
1547	1	1	12/2/2019	771	Female	37	2	Vaginal	Heath Facility	40	2	1	1	27	27	2	6	no			2		1	5	Professional	45	155	1.55	Low pollution	0	0	2	2	2900	2	2	2	0	0	20-34	Higher	3	1	2	1	2	2	4	2
1548	1	1	12/2/2019	779	Female	37	4	Vaginal	Heath Facility	40	2	1	1	29	29	2	4	yes	2	29	2		1	4	Labor	85	157	1.57	Low pollution	0	0	2	4	3200	1	2	2	0	0	20-34	Secondary	2	1	3	2	4	2	3	2
1549	1	1	12/2/2019	776	Female	37	3	Vaginal	Heath Facility	38	2	1	1	26	26	2	8	yes	2	13	2		1	5	Unemployed	54	161	1.61	Low pollution	0	0	2	3	3200	2	2	1	0	0	20-34	Higher	3	1	2	1	3	2	4	2
1550	1	1	12/2/2019	781	Female	37	2	Vaginal	Heath Facility	40	2	1	2	36	36	2	8	yes	2	25	1	3	1	4	Labor	66	152	1.52	Low pollution	0	0	2	2	3200	2	2	2	0	0	35+	Secondary	2	2	2	1	2	3	3	2
1552	1	1	12/2/2019	785	Female	37	4	Vaginal	Heath Facility	40	2	1	1	35	35	2	5	no			2		4	4	Labor	95	166	1.66	Biomass		1	2	4	3200	2	2	2	0	0	35+	Secondary	2	2	3	2	12	9	9	2
1553	1	1	12/2/2019	789	Male	36	2	Vaginal	Heath Facility	38	2	1	1	30	30	2	7	no			2		1	5	Professional	91	165	1.65	Low pollution	0	0	2	2	3500	2	2	2	0	0	20-34	Higher	3	1	2	1	2	2	4	2
1554	1	1	12/3/2019	794	Female	34	1	Vaginal	Heath Facility	40	2	1	1	20	20	2	7	no			1	3	1	5	Professional	60	150	1.5	Low pollution	0	0	2	1	3200	2	2	2	0	0	20-34	Higher	3	1	1	1	1	2	4	2
1555	1	1	12/4/2019	798	Female	33	5	Vaginal	Heath Facility	38	2	1	2	36	36	2	7	yes	2	12	2		3	4	Labor	79	154	1.54	Kerosene	1		2	4	2900	2	2	2	0	0	35+	Secondary	2	2	3	2	8	6	6	2
1556	1	1	12/5/2019	801	Female	36	1	C-section	Heath Facility	40	2	1	1	22	22	2	5	no			2		1	4	Labor	57	159	1.59	Low pollution	0	0	2	1	3200	2	2	2	0	0	20-34	Secondary	2	1	1	1	1	2	3	2
1557	1	1	12/5/2019	806	Male	36	1	C-section	Heath Facility	40	2	1	1	22	22	2	7	no			2		1	4	Unemployed	57	159	1.59	Low pollution	0	0	2	1	3300	2	2	1	0	0	20-34	Secondary	2	1	1	1	1	2	3	2
1558	1	1	12/5/2019	811	Female	38	1	Vaginal	Heath Facility	41	2	1	1	28	28	2	9	no			2		1	5	Labor	80	161	1.61	Low pollution	0	0	2	1	4000	2	3	2	0	1	20-34	Higher	3	1	1	1	1	2	4	2
1559	1	1	12/5/2019	816	Male	37	6	Vaginal	Heath Facility	37	2	1	1	40	40	2	5	yes	2	25	2		4	4	Labor	65	159	1.59	Biomass		1	1	4	3200	2	2	2	0	0	35+	Secondary	2	2	3	2	12	9	9	2
1560	1	1	12/5/2019	817	Female	34	3	Vaginal	Heath Facility	42	2	1	1	23	23	2	6	yes	1	29	2		4	3	Unemployed	58	164	1.64	Biomass		1	2	3	2400	2	1	1	1	0	20-34	Primary	1	1	2	1	9	6	6	1
1562	1	1	12/5/2019	824	Female	39	6	Vaginal	Heath Facility	42	2	1	2	40	40	2	4	yes	2	20	2		1	5	Labor	56	154	1.54	Low pollution	0	0	2	4	4500	1	3	2	0	1	35+	Higher	3	2	3	2	4	3	4	2
1563	1	1	12/6/2019	828	Male	36	4	Vaginal	Heath Facility	40	2	1	1	40	40	2	4	no			2		1	5	Labor	65	161	1.61	Low pollution	0	0	2	4	3500	1	2	2	0	0	35+	Higher	3	2	3	2	4	3	4	2
1564	1	1	12/6/2019	831	Female	33	5	Vaginal	Heath Facility	37	2	1	1	32	32	2	6	yes	1	5	1	3	1	5	Unemployed	72	153	1.53	Low pollution	0	0	1	4	2700	2	2	1	0	0	20-34	Higher	3	1	3	2	4	2	4	2
1566	1	1	12/9/2019	837	Male	37	1	Vaginal	Heath Facility	40	2	1	1	22	22	2	7	no			2		1	5	Unemployed	95	167	1.67	Low pollution	0	0	2	1	3800	2	2	1	0	0	20-34	Higher	3	1	1	1	1	2	4	2
1567	1	1	12/9/2019	842	Male	34	2	Vaginal	Heath Facility	40	2	1	1	28	28	2	3	no			2		1	5	Labor	72	169	1.69	Low pollution	0	0	2	2	3500	1	2	2	0	0	20-34	Higher	3	1	2	1	2	2	4	2
1568	1	1	12/9/2019	846	Male	36	1	Vaginal	Heath Facility	40	2	1	1	22	22	2	6	no			1	1	1	5	Unemployed	80	167	1.67	Low pollution	0	0	2	1	3400	2	2	1	0	0	20-34	Higher	3	1	1	1	1	2	4	2
1570	1	1	12/9/2019	854	Male	37	1	Vaginal	Heath Facility	39	2	1	1	34	34	2	8	no			2		1	5	Unemployed	60	159	1.59	Low pollution	0	0	2	1	3500	2	2	1	0	0	20-34	Higher	3	1	1	1	1	2	4	2
1571	1	1	12/9/2019	858	Male	37	5	Vaginal	Heath Facility	40	2	1	1	26	26	2	2	yes	1	29	1	1	5	4	Unemployed	70	161	1.61	Biomass		1	2	4	3000	1	2	1	0	0	20-34	Secondary	2	1	3	2	12	6	9	2
1572	1	1	12/9/2019	861	Female	37	5	Vaginal	Heath Facility	42	2	1	1	29	29	2	9	yes	1	4	2		4	2	Unemployed	84	163	1.63	Biomass		1	2	4	3200	2	2	1	0	0	20-34	No education	1	1	3	2	12	6	3	1
1574	1	1	11/9/2019	866	Female	36	2	Vaginal	Heath Facility	40	2	1	2	25	25	2	10	yes	1	13	1	1	1	5	Unemployed	76	161	1.61	Low pollution	0	0	2	2	3000	2	2	1	0	0	20-34	Higher	3	1	2	1	2	2	4	2
1575	1	1	12/9/2019	870	Female	33	2	Vaginal	Heath Facility	40	2	1	2	30	30	2	5	no			1	1	1	5	Professional	58	145	1.45	Low pollution	0	0	2	2	2800	2	2	2	0	0	20-34	Higher	3	1	2	1	2	2	4	2
1576	1	1	12/9/2019	871	Female	36	1	Vaginal	Heath Facility	40	2	1	1	25	25	2	5	no			2		1	5	Unemployed	80	155	1.55	Low pollution	0	0	2	1	3100	2	2	1	0	0	20-34	Higher	3	1	1	1	1	2	4	2
1577	1	1	12/9/2019	873	Female	32	2	Vaginal	Heath Facility	39	2	1	1	26	26	2	5	yes	1	29	2		1	5	Professional	52	150	1.5	Low pollution	0	0	2	2	2700	2	2	2	0	0	20-34	Higher	3	1	2	1	2	2	4	2
1578	1	1	12/9/2019	874	Male	35	4	Vaginal	Home	42	2	1	2	28	28	2	4	yes	1	13	1	1	3	4	Unemployed	61	160	1.6	Kerosene	1		2	4	3000	1	2	1	0	0	20-34	Secondary	2	1	3	2	8	4	6	2
1579	1	1	12/9/2019	875	Male	37	3	Vaginal	Heath Facility	40	2	1	1	26	26	2	5	yes	1	15	2		3	4	Unemployed	89	162	1.62	Kerosene	1		2	3	3200	2	2	1	0	0	20-34	Secondary	2	1	2	1	6	4	6	2
1580	1	1	11/9/2019	877	Female	35	4	Vaginal	Heath Facility	40	2	1	1	37	37	2	7	no			2		1	5	Professional	80	163	1.63	Low pollution	0	0	2	4	2700	2	2	2	0	0	35+	Higher	3	2	3	2	4	3	4	2
1581	1	1	12/10/2019	879	Male	37	3	Vaginal	Heath Facility	40	2	1	1	26	26	2	5	yes	1	29	2		4	4	Labor	60	155	1.55	Biomass		1	2	3	3100	2	2	2	0	0	20-34	Secondary	2	1	2	1	9	6	9	2
1582	1	1	12/10/2019	882	Female	34	2	Vaginal	Heath Facility	40	2	1	2	26	26	2	10	no			2		1	5	Unemployed	70	155	1.55	Low pollution	0	0	2	2	2700	2	2	1	0	0	20-34	Higher	3	1	2	1	2	2	4	2
1583	1	1	12/10/2019	885	Male	37	1	Vaginal	Heath Facility	40	2	1	2	21	21	2	7	no			2		1	4	Labor	64	168	1.68	Low pollution	0	0	2	1	3500	2	2	2	0	0	20-34	Secondary	2	1	1	1	1	2	3	2
1584	1	1	12/10/2019	890	Female	35	2	Vaginal	Heath Facility	38	2	1	2	30	30	2	2	no			2		1	3	Unemployed	62	156	1.56	Low pollution	0	0	2	2	3000	1	2	1	0	0	20-34	Primary	1	1	2	1	2	2	2	1
1585	1	1	12/11/2019	895	Female	37	2	C-section	Heath Facility	40	2	1	1	29	29	2	40	yes	3	10	2		1	5	Labor	79	154	1.54	Low pollution	0	0	2	2	2000	2	1	2	1	0	20-34	Higher	3	1	2	1	2	2	4	2
1586	1	1	12/11/2019	899	Male	37	2	C-section	Heath Facility	42	2	1	1	25	25	2	8	yes	1	4	2		4	4	Labor	60	145	1.45	Biomass		1	2	2	3000	2	2	2	0	0	20-34	Secondary	2	1	2	1	6	6	9	2
1587	1	1	12/11/2019	903	Female	36	2	Vaginal	Heath Facility	40	2	1	1	25	25	2	5	no			2		1	5	Unemployed	63	164	1.64	Low pollution	0	0	2	2	2400	2	1	1	1	0	20-34	Higher	3	1	2	1	2	2	4	2
1588	1	1	12/12/2019	904	Female	35	8	Vaginal	Heath Facility	38	2	1	2	41	41	2	38	yes	1	24	1	1	1	4	Labor	84	157	1.57	Low pollution	0	0	2	4	2200	2	1	2	1	0	35+	Secondary	2	2	3	2	4	3	3	2
1589	1	1	12/12/2019	908	Male	37	5	C-section	Heath Facility	42	2	1	1	30	30	2	7	yes	1	27	2		1	4	Labor	70	151	1.51	Low pollution	0	0	2	4	4500	2	3	2	0	1	20-34	Secondary	2	1	3	2	4	2	3	2
1590	1	1	12/12/2019	909	Male	37	2	Vaginal	Heath Facility	39	2	1	1	37	37	2	39	no			2		1	5	Professional	96	162	1.62	Low pollution	0	0	2	2	3700	2	2	2	0	0	35+	Higher	3	2	2	1	2	3	4	2
1591	1	1	12/13/2019	924	Male	36	2	Vaginal	Heath Facility	42	2	1	2	30	30	2	9	no			1	1	1	5	Unemployed	75	163	1.63	Low pollution	0	0	2	2	3400	2	2	1	0	0	20-34	Higher	3	1	2	1	2	2	4	2
1592	1	1	12/13/2019	928	Male	37	3	Vaginal	Heath Facility	42	2	1	1	27	27	2	5	yes	1	29	2		1	5	Labor	67	156	1.56	Low pollution	0	0	2	3	3300	2	2	2	0	0	20-34	Higher	3	1	2	1	3	2	4	2
1593	1	1	12/13/2019	932	Male	36	1	Vaginal	Heath Facility	40	2	1	1	20	20	2	8	yes	1	29	2		1	4	Labor	55	165	1.65	Low pollution	0	0	2	1	3000	2	2	2	0	0	20-34	Secondary	2	1	1	1	1	2	3	2
1594	1	1	12/13/2019	935	Female	37	4	Vaginal	Heath Facility	42	2	1	1	33	33	2	6	yes	1	29	1	1	3	4	Unemployed	56	154	1.54	Kerosene	1		2	4	3200	2	2	1	0	0	20-34	Secondary	2	1	3	2	8	4	6	2
1595	1	1	12/13/2019	938	Female	35	1	Vaginal	Heath Facility	40	2	1	1	25	25	2	9	no			1	3	1	5	Professional	72	171	1.71	Low pollution	0	0	2	1	3000	2	2	2	0	0	20-34	Higher	3	1	1	1	1	2	4	2
1596	1	1	12/16/2019	941	Female	35	1	Vaginal	Heath Facility	40	2	1	1	30	30	2	9	no			2		1	5	Professional	62	150	1.5	Low pollution	0	0	2	1	3000	2	2	2	0	0	20-34	Higher	3	1	1	1	1	2	4	2
1597	1	1	12/16/2019	946	Female	34	1	Vaginal	Heath Facility	41	2	1	1	27	27	2	10	no			2		1	5	Labor	94	157	1.57	Low pollution	0	0	2	1	2600	2	2	2	0	0	20-34	Higher	3	1	1	1	1	2	4	2
1598	1	1	12/16/2019	951	Female	35	2	Vaginal	Heath Facility	39	2	1	1	30	30	2	5	no			2		3	5	Unemployed	78	156	1.56	Kerosene	1		2	2	2900	2	2	1	0	0	20-34	Higher	3	1	2	1	4	4	8	2
1599	1	1	12/16/2019	953	Female	34	1	Vaginal	Heath Facility	40	2	1	1	28	28	2	8	no			2		1	5	Unemployed	68	166	1.66	Low pollution	0	0	2	1	3500	2	2	1	0	0	20-34	Higher	3	1	1	1	1	2	4	2
1600	1	1	12/16/2019	958	Female	36	3	Vaginal	Heath Facility	40	2	1	1	33	33	2	6	no			2		1	5	Professional	85	167	1.67	Low pollution	0	0	2	3	4000	2	3	2	0	1	20-34	Higher	3	1	2	1	3	2	4	2
1601	1	1	12/16/2019	962	Female	37	7	Vaginal	Heath Facility	39	2	1	2	33	33	2	4	yes	1	10	2		1	4	Labor	55	159	1.59	Low pollution	0	0	2	4	3200	1	2	2	0	0	20-34	Secondary	2	1	3	2	4	2	3	2
1602	1	1	12/16/2019	965	Male	37	4	Vaginal	Heath Facility	41	2	1	1	24	24	2	4	yes	1	20	2		1	4	Unemployed	68	160	1.6	Low pollution	0	0	2	4	3800	1	2	1	0	0	20-34	Secondary	2	1	3	2	4	2	3	2
1603	1	1	12/16/2019	967	Female	35	1	Vaginal	Heath Facility	41	2	1	1	19	19	2	6	no			1	1	1	4	Unemployed	56	146	1.46	Low pollution	0	0	2	1	2900	2	2	1	0	0	<20	Secondary	2	1	1	1	1	1	3	2
1604	1	1	12/16/2019	971	Male	35	1	Vaginal	Heath Facility	40	2	1	1	36	36	2	4	no			2		3	5	Labor	70	157	1.57	Kerosene	1		2	1	3100	1	2	2	0	0	35+	Higher	3	2	1	1	2	6	8	2
1605	1	1	12/16/2019	972	Male	36	5	Vaginal	Heath Facility	39	2	1	1	32	32	2	6	no			2		1	5	Unemployed	67	158	1.58	Low pollution	0	0	2	4	3400	2	2	1	0	0	20-34	Higher	3	1	3	2	4	2	4	2
1606	1	1	12/16/2019	976	Male	35	1	Vaginal	Heath Facility	38	2	1	2	20	20	2	5	yes	1	29	2		1	4	Unemployed	80	160	1.6	Low pollution	0	0	2	1	3000	2	2	1	0	0	20-34	Secondary	2	1	1	1	1	2	3	2
1607	1	1	12/16/2019	977	Male	36	2	C-section	Heath Facility	38	2	1	1	32	32	2	5	no			2		1	5	Professional	80	163	1.63	Low pollution	0	0	2	2	3200	2	2	2	0	0	20-34	Higher	3	1	2	1	2	2	4	2
1608	1	1	12/16/2019	981	Male	36	3	Vaginal	Heath Facility	40	2	1	1	24	24	2	5	yes	1	29	2		1	4	Unemployed	80	156	1.56	Low pollution	0	0	2	3	3200	2	2	1	0	0	20-34	Secondary	2	1	2	1	3	2	3	2
1610	1	1	12/17/2019	986	Male	36	2	Vaginal	Heath Facility	40	2	1	2	22	22	2	6	yes	1	6	1	1	1	4	Unemployed	70	147	1.47	Low pollution	0	0	2	2	2800	2	2	1	0	0	20-34	Secondary	2	1	2	1	2	2	3	2
1611	1	1	12/17/2019	989	Male	37	6	Vaginal	Heath Facility	40	2	1	2	31	31	2	7	yes	1	29	1	1	1	4	Unemployed	71	158	1.58	Low pollution	0	0	2	4	3200	2	2	1	0	0	20-34	Secondary	2	1	3	2	4	2	3	2
1612	1	1	11/18/2019	991	Female	35	6	Vaginal	Heath Facility	40	2	1	1	31	31	2	6	yes	1	27	1	1	1	4	Labor	61	160	1.6	Low pollution	0	0	2	4	2700	2	2	2	0	0	20-34	Secondary	2	1	3	2	4	2	3	2
1613	1	1	12/18/2019	994	Male	37	1	Vaginal	Heath Facility	40	2	1	1	20	20	2	4	yes	1	29	2		7	4	Unemployed	70	158	1.58	Biomass		1	2	1	3500	1	2	1	0	0	20-34	Secondary	2	1	1	1	3	6	9	2
1614	1	1	12/18/2019	997	Male	36	3	Vaginal	Heath Facility	40	2	1	1	37	37	2	8	no			2		1	5	Labor	64	153	1.53	Low pollution	0	0	2	3	4000	2	3	2	0	1	35+	Higher	3	2	2	1	3	3	4	2
1615	1	1	12/16/2019	1002	Male	35	1	Vaginal	Heath Facility	41	2	1	1	21	21	2	5	yes	1	12	1	1	1	4	Unemployed	45	151	1.51	Low pollution	0	0	2	1	2600	2	2	1	0	0	20-34	Secondary	2	1	1	1	1	2	3	2
1616	1	1	12/18/2019	1007	Male	36	8	Vaginal	Heath Facility	40	2	1	1	41	41	2	9	no			2		1	4	Unemployed	69	167	1.67	Low pollution	0	0	2	4	2600	2	2	1	0	0	35+	Secondary	2	2	3	2	4	3	3	2
1617	1	1	12/19/2019	1012	Female	36	1	Vaginal	Heath Facility	40	2	1	2	20	20	2	7	yes	1	23	2		1	5	Professional	58	161	1.61	Low pollution	0	0	2	1	3700	2	2	2	0	0	20-34	Higher	3	1	1	1	1	2	4	2
1618	1	1	12/19/2019	1015	Male	35	1	Vaginal	Home	39	2	1	2	26	26	2	8	yes	1	29	2		1	4	Labor	53	145	1.45	Low pollution	0	0	2	1	2600	2	2	2	0	0	20-34	Secondary	2	1	1	1	1	2	3	2
1619	1	1	12/19/2019	2474	Female	36	4	Vaginal	Heath Facility	40	2	1	1	30	30	2	5	no			1	1	3	4	Unemployed	90	158	1.58	Kerosene	1		2	4	3500	2	2	1	0	0	20-34	Secondary	2	1	3	2	8	4	6	2
1621	1	1	12/19/2019	1021	Female	34	2	Vaginal	Home	38	2	1	2	23	23	2	5	no			1	1	5	4	Labor	40	154	1.54	Biomass		1	2	2	3000	2	2	2	0	0	20-34	Secondary	2	1	2	1	6	6	9	2
1622	1	1	12/19/2019	1022	Male	37	3	C-section	Heath Facility	42	2	1	1	24	24	2	4	no			1	1	4	4	Unemployed	67	163	1.63	Biomass		1	2	3	4000	1	3	1	0	1	20-34	Secondary	2	1	2	1	9	6	9	2
1623	1	1	12/20/2019	1025	Male	37	4	Vaginal	Heath Facility	41	2	1	1	36	36	2	6	no			2		1	5	Professional	64	153	1.53	Low pollution	0	0	2	4	3700	2	2	2	0	0	35+	Higher	3	2	3	2	4	3	4	2
1624	1	1	4/23/2020	1030	Female	35	1	Vaginal	Heath Facility	42	2	1	1	20	20	2	6	yes	2	19	1	3	1	4	Unemployed	58	155	1.55	Low pollution	0	0	2	1	3000	2	2	1	0	0	20-34	Secondary	2	1	1	1	1	2	3	2
1625	1	1	12/23/2019	1031	Male	36	1	Vaginal	Heath Facility	40	2	1	1	27	27	2	4	no			2		1	4	Unemployed	89	161	1.61	Low pollution	0	0	2	1	3600	1	2	1	0	0	20-34	Secondary	2	1	1	1	1	2	3	2
1626	1	1	12/23/2019	1032	Female	36	1	Vaginal	Heath Facility	41	2	1	1	34	34	2	6	no			2		1	5	Labor	81	159	1.59	Low pollution	0	0	2	1	2900	2	2	2	0	0	20-34	Higher	3	1	1	1	1	2	4	2
1627	1	1	12/23/2019	1037	Male	37	1	Vaginal	Heath Facility	40	2	1	1	19	19	2	5	yes	1	27	2		1	4	Unemployed	60	159	1.59	Low pollution	0	0	2	1	3000	2	2	1	0	0	<20	Secondary	2	1	1	1	1	1	3	2
1628	1	1	12/23/2019	1041	Male	37	7	Vaginal	Heath Facility	40	2	1	1	39	39	2	6	yes	1	27	1	1	4	5	Unemployed	58	160	1.6	Biomass		1	2	4	3000	2	2	1	0	0	35+	Higher	3	2	3	2	12	9	12	2
1629	1	1	12/23/2019	1043	Female	35	4	Vaginal	Heath Facility	41	2	1	1	30	30	2	10	yes	1	5	2		1	4	Unemployed	68	155	1.55	Low pollution	0	0	2	4	2500	2	2	1	0	0	20-34	Secondary	2	1	3	2	4	2	3	2
1631	1	1	12/23/2019	1051	Female	34	5	Vaginal	Heath Facility	40	2	1	1	37	37	2	40	yes	1	19	2		1	5	Professional	64	158	1.58	Low pollution	0	0	2	4	3100	2	2	2	0	0	35+	Higher	3	2	3	2	4	3	4	2
1632	1	1	12/23/2019	1053	Male	34	1	Vaginal	Heath Facility	40	2	1	2	22	22	2	5	yes	1	19	2		1	4	Unemployed	58	158	1.58	Low pollution	0	0	2	1	2800	2	2	1	0	0	20-34	Secondary	2	1	1	1	1	2	3	2
1633	1	1	12/23/2019	1055	Male	36	2	Vaginal	Heath Facility	40	2	1	2	27	27	2	4	no			1	3	1	5	Unemployed	52	156	1.56	Low pollution	0	0	2	2	3700	1	2	1	0	0	20-34	Higher	3	1	2	1	2	2	4	2
1634	1	1	12/23/2019	1056	Male	38	4	Vaginal	Heath Facility	42	2	1	1	31	31	2	7	yes	1	28	2		1	4	Labor	60	151	1.51	Low pollution	0	0	2	4	3400	2	2	2	0	0	20-34	Secondary	2	1	3	2	4	2	3	2
1635	1	1	12/23/2019	1059	Female	32	2	Vaginal	Heath Facility	38	2	1	2	34	34	2	3	yes	1	28	2		1	5	Professional	60	161	1.61	Low pollution	0	0	2	2	2500	1	2	2	0	0	20-34	Higher	3	1	2	1	2	2	4	2
1636	1	1	12/23/2019	1061	Female	35	1	Vaginal	Heath Facility	38	2	1	2	21	21	2	5	yes	1	29	1	1	1	4	Unemployed	60	167	1.67	Low pollution	0	0	2	1	3300	2	2	1	0	0	20-34	Secondary	2	1	1	1	1	2	3	2
1637	1	1	12/23/2019	1065	Male	37	1	Vaginal	Heath Facility	38	2	1	1	29	29	2	5	yes	1	3	1	1	1	4	Unemployed	80	166	1.66	Low pollution	0	0	2	1	3100	2	2	1	0	0	20-34	Secondary	2	1	1	1	1	2	3	2
1639	1	1	12/23/2019	1073	Male	36	5	Vaginal	Heath Facility	41	2	1	1	38	38	2	10	yes	1	15	2		1	5	Professional	60	163	1.63	Low pollution	0	0	2	4	3100	2	2	2	0	0	35+	Higher	3	2	3	2	4	3	4	2
1640	1	1	12/23/2019	1076	Male	36	2	Vaginal	Heath Facility	39	2	1	1	24	24	2	8	no			2		1	5	Unemployed	95	168	1.68	Low pollution	0	0	2	2	3600	2	2	1	0	0	20-34	Higher	3	1	2	1	2	2	4	2
1641	1	1	12/23/2019	1077	Male	34	8	Vaginal	Heath Facility	40	2	1	1	30	30	2	6	yes	1	29	2		4	3	Labor	60	156	1.56	Biomass		1	2	4	2400	2	1	2	1	0	20-34	Primary	1	1	3	2	12	6	6	1
1643	1	1	12/27/2019	1083	Male	34	4	Vaginal	Heath Facility	40	2	1	1	35	35	2	8	yes	1	11	2		1	5	Unemployed	70	162	1.62	Low pollution	0	0	2	4	3900	2	2	1	0	0	35+	Higher	3	2	3	2	4	3	4	2
1644	1	1	12/27/2019	1086	Male	37	1	Vaginal	Heath Facility	40	2	1	2	20	20	2	2	no			2		1	4	Unemployed	53	159	1.59	Low pollution	0	0	2	1	3000	1	2	1	0	0	20-34	Secondary	2	1	1	1	1	2	3	2
1645	1	1	12/27/2019	1088	Male	36	2	Vaginal	Heath Facility	40	2	1	1	32	32	2	6	no			1	1	3	5	Labor	90	161	1.61	Kerosene	1		2	2	3700	2	2	2	0	0	20-34	Higher	3	1	2	1	4	4	8	2
1647	1	1	12/27/2019	1097	Female	35	2	Vaginal	Heath Facility	40	2	1	1	30	30	2	10	no			2		1	5	Professional	60	158	1.58	Low pollution	0	0	2	2	3200	2	2	2	0	0	20-34	Higher	3	1	2	1	2	2	4	2
1648	1	1	12/27/2019	1102	Female	37	1	Vaginal	Heath Facility	38	2	1	1	30	30	2	10	yes	1	9	1	2	1	5	Unemployed	85	162	1.62	Low pollution	0	0	2	1	2900	2	2	1	0	0	20-34	Higher	3	1	1	1	1	2	4	2
1649	1	1	12/27/2019	1106	Male	37	4	Vaginal	Heath Facility	40	2	1	1	40	40	2	4	no			2		1	5	Professional	66	157	1.57	Low pollution	0	0	2	4	3500	1	2	2	0	0	35+	Higher	3	2	3	2	4	3	4	2
1650	1	1	12/27/2019	1108	Male	36	7	Vaginal	Heath Facility	40	2	1	1	38	38	2	7	yes	1	29	2		4	4	Unemployed	68	162	1.62	Biomass		1	2	4	3000	2	2	1	0	0	35+	Secondary	2	2	3	2	12	9	9	2
1651	1	1	12/27/2019	1112	Male	35	8	Vaginal	Heath Facility	40	2	1	2	32	32	2	10	yes	1	17	2		1	3	Unemployed	80	164	1.64	Low pollution	0	0	2	4	3500	2	2	1	0	0	20-34	Primary	1	1	3	2	4	2	2	1
1652	1	1	12/27/2019	1117	Male	35	1	Vaginal	Heath Facility	38	2	1	2	22	22	2	6	yes	1	14	2		4	4	Unemployed	65	153	1.53	Biomass		1	2	1	3100	2	2	1	0	0	20-34	Secondary	2	1	1	1	3	6	9	2
1653	1	1	12/27/2019	1120	Female	37	4	Vaginal	Heath Facility	41	2	1	1	42	42	2	7	no			2		1	4	Labor	85	163	1.63	Low pollution	0	0	2	4	3500	2	2	2	0	0	35+	Secondary	2	2	3	2	4	3	3	2
1654	1	1	12/30/2019	1125	Female	33	1	Vaginal	Heath Facility	40	2	1	1	26	26	2	5	no			2		1	5	Professional	47	157	1.57	Low pollution	0	0	2	1	2400	2	1	2	1	0	20-34	Higher	3	1	1	1	1	2	4	2
1655	1	1	12/30/2019	2469	Female	34	2	Vaginal	Heath Facility	40	2	1	2	25	25	2	6	yes	1	29	2		3	3	Unemployed	60	165	1.65	Kerosene	1		2	2	3000	2	2	1	0	0	20-34	Primary	1	1	2	1	4	4	4	1
1656	1	1	12/27/2019	1133	Male	34	1	Vaginal	Heath Facility	40	2	1	1	19	19	2	1	yes	1	5	2		1	4	Unemployed	55	166	1.66	Low pollution	0	0	2	1	2700	1	2	1	0	0	<20	Secondary	2	1	1	1	1	1	3	2
1657	1	1	12/30/2019	1128	Male	38	3	Vaginal	Heath Facility	41	2	1	2	27	27	2	8	yes	1	29	2		1	4	Labor	55	157	1.57	Low pollution	0	0	2	3	2800	2	2	2	0	0	20-34	Secondary	2	1	2	1	3	2	3	2
1658	1	1	7/20/2020	2315	Female	35	2	Vaginal	Heath Facility	40	2	1	1	24	24	2	4	no			2		1	5	Labor	70	153	1.53	Low pollution	0	0	2	2	3000	1	2	2	0	0	20-34	Higher	3	1	2	1	2	2	4	2
1659	1	1	1/16/2020	1336	Male	36	1	Vaginal	Heath Facility	40	2	1	2	24	24	2	6	yes	1	2	1	1	3	4	Unemployed	40	154	1.54	Kerosene	1		2	1	3200	2	2	1	0	0	20-34	Secondary	2	1	1	1	2	4	6	2
1660	1	1	11/29/2019	726	Male	38	5	Vaginal	Heath Facility	40	2	1	2	36	36	2	8	yes	1	24	2		3	5	Professional	70	156	1.56	Kerosene	1		2	4	3800	2	2	2	0	0	35+	Higher	3	2	3	2	8	6	8	2
1661	1	1	10/28/2019	356	Female	36	3	Vaginal	Heath Facility	41	2	1	1	22	22	2	4	no			2		1	4	Labor	56	161	1.61	Low pollution	0	0	2	3	2700	1	2	2	0	0	20-34	Secondary	2	1	2	1	3	2	3	2
[truncated: 3 more columns]
