# Supplementary material for: Biomass fuel use and birth weight among term births in Nigeria
Source: PLOS Glob Public Health. 2022 Jun 10;2(6):e0000419. doi: 10.1371/journal.pgph.0000419 (PMC10022098; doi:10.1371/journal.pgph.0000419)
Supplement: S2 Data — (CSV) [file pgph.0000419.s007.csv]

	household.id	CaseID	MIDX	V000	V001	V002	V003	V004	V005	V027	V101	V102	V106	V107	V130	V131	V137	V138	V151	V152	V161	V190	V201	V208	V209	V437	V438	V445	V446	V447	V447A	V463A	V501	V505	V506	V714	BIDX	BORD	B0	B4	B20	M14	M15	M17	M18	M19	M19A	cooking_fuel_cats	HV241
1	1_1	1 1 2	1	NG7	1	1	2	1	1335530	2	1	1	3	3	2	6	1	1	1	82	7	5	3	1	1					7		0	2	0		1	1	3	0	2	9	6	21	1	3	3500	1	Biomass	3
2	1_11	1 11 1	1	NG7	1	11	1	1	1335530	1	1	1	3	3	1	9	2	1	2	29	7	5	3	1	1					7		0	1	0		0	1	3	0	1	9	5	31	0	5	2000	1	Biomass	3
3	1_117	1 117 2	1	NG7	1	117	2	1	1335530	2	1	1	2	6	2	96	3	1	1	40	7	4	3	2	1					7		0	1	0		0	1	3	0	1	9	10	22	0	3	3400	1	Biomass	3
4	1_117	1 117 2	2	NG7	1	117	2	1	1335530	2	1	1	2	6	2	96	3	1	1	40	7	4	3	2	1					7		0	1	0		0	2	2	0	1	9		22	0	1	3200	2	Biomass	3
5	1_121	1 121 2	1	NG7	1	121	2	1	1335530	1	1	1	3	4	1	6	1	1	1	36	7	5	1	1	0	739	1667	2659	1595	0	26	0	1	0		0	1	1	0	1	9	5	31	0	3	3000	2	Biomass	3
6	1_136	1 136 2	1	NG7	1	136	2	1	1335530	1	1	1	3	2	2	9	2	1	1	28	5	5	2	2	0	491	1580	1967	1245	0	24	0	1	0		1	1	2	0	1	9	5	21	0	1	3400	1	Kerosene	3
7	1_136	1 136 2	2	NG7	1	136	2	1	1335530	1	1	1	3	2	2	9	2	1	1	28	5	5	2	2	0	491	1580	1967	1245	0	24	0	1	0		1	2	1	0	2	9		21	0	3	2500	1	Kerosene	3
8	1_25	1 25 2	1	NG7	1	25	2	1	1335530	1	1	1	3	2	2	96	1	1	1	30	2	5	1	1	0					7		0	1	0		1	1	1	0	1	9	7	21	0	3	3200	1	Low pollution	1
9	1_35	1 35 2	1	NG7	1	35	2	1	1335530	1	1	1	2	6	1	9	1	1	1	36	5	5	1	1	0	682	1564	2788	1783	0	27	0	1	0		1	1	1	0	2	9	6	22	0	1	3530	1	Kerosene	1
10	1_64	1 64 2	1	NG7	1	64	2	1	1335530	1	1	1	3	1	1	9	1	1	1	35	2	5	1	1	0	691	1606	2679	1668	0	32	0	1	0		1	1	1	0	1	9	6	21	0	3	2500	1	Low pollution	1
11	1_78	1 78 2	1	NG7	1	78	2	1	1335530	1	1	1	2	6	2	6	1	1	1	43	7	5	2	2	0	518	1580	2075	1313	0	35	0	1	0		1	1	2	0	1	9	7	22	0	1	4200	2	Biomass	3
12	1_78	1 78 2	2	NG7	1	78	2	1	1335530	1	1	1	2	6	2	6	1	1	1	43	7	5	2	2	0	518	1580	2075	1313	0	35	0	1	0		1	2	1	0	1	9		22	0	3	3000	2	Biomass	3
13	1_83	1 83 2	1	NG7	1	83	2	1	1335530	1	1	1	2	6	1	9	1	1	1	39	5	5	1	1	0					7		0	1	0		1	1	1	0	1	9	8	21	0	5	1700	2	Kerosene	3
14	1_93	1 93 2	1	NG7	1	93	2	1	1335530	1	1	1	2	6	2	96	1	1	1	35	5	5	1	1	1	685	1683	2418	1437	0	20	0	1	0		1	1	1	0	2	9	6	21	0	3	3500	2	Kerosene	2
15	10_19	10 19 2	1	NG7	10	19	2	10	1080877	1	1	2	0		2	9	1	1	1	32	8	1	1	1	1					7		0	1	0		1	1	1	0	2	9	4	11	0	3	2500	2	Biomass	3
16	10_69	10 69 2	1	NG7	10	69	2	10	1080877	3	1	2	0		1	9	2	1	1	37	8	2	3	2	0					7		0	1	0		1	1	3	0	1	9	0	11	0	3	3500	2	Biomass	2
17	100_1	100 1 2	1	NG7	100	1	2	100	495593	2	1	2	2	5	2	96	3	1	1	35	8	3	4	2	1					7		0	1	0		1	1	4	0	2	9	6	31	0	3	3400	2	Biomass	2
18	100_1	100 1 2	2	NG7	100	1	2	100	495593	2	1	2	2	5	2	96	3	1	1	35	8	3	4	2	1					7		0	1	0		1	2	3	0	1	9		31	0	3	3000	2	Biomass	2
19	100_13	100 13 7	1	NG7	100	13	7	100	495593	2	1	2	2	2	2	5	2	3	1	70	8	3	1	1	1	478	1605	1856	1156	0	20	0	5			1	1	1	0	2	9	7	31	0	3	3000	1	Biomass	2
20	100_15	100 15 2	1	NG7	100	15	2	100	495593	1	1	2	2	6	2	5	1	1	2	69	8	2	3	1	0					7		0	1	1	1	1	1	3	0	1	9	8	31	0	3	3000	1	Biomass	2
21	100_25	100 25 2	1	NG7	100	25	2	100	495593	2	1	2	2	5	2	5	1	2	2	47	8	3	1	1	0	619	1568	2518	1606	0	18	0	5			1	1	1	0	1	9	8	21	0	3	3500	2	Biomass	3
22	100_30	100 30 1	1	NG7	100	30	1	100	495593	1	1	2	3	4	2	5	3	1	2	40	8	3	5	2	1					7		0	1	0		0	1	5	0	2	9	8	31	0	1	4000	1	Biomass	3
23	100_30	100 30 1	2	NG7	100	30	1	100	495593	1	1	2	3	4	2	5	3	1	2	40	8	3	5	2	1					7		0	1	0		0	2	4	0	2	9		31	0	3	3000	1	Biomass	3
24	1000_27	1000 27 2	1	NG7	1000	27	2	1000	410828	2	5	2	2	5	2	7	0	1	1	35	8	3	3	2	0					7		0	1	0		1	1	3	0	1	9	98	21	0	3	3000	2	Biomass	2
25	1000_27	1000 27 2	2	NG7	1000	27	2	1000	410828	2	5	2	2	5	2	7	0	1	1	35	8	3	3	2	0					7		0	1	0		1	2	2	0	1	9		11	0	2	4000	2	Biomass	2
26	1002_7	1002 7 15	1	NG7	1002	7	15	1002	388005	1	5	2	2	6	96	7	4	2	1	75	8	3	6	2	0	636	1614	2441	1513	0	29	0	1	1	1	1	1	6	0	2	9	4	22	0	3	3000	1	Biomass	2
27	1005_1	1005 1 7	1	NG7	1005	1	7	1005	386899	1	5	2	0		2	7	2	1	1	78	8	4	3	2	0	734	1683	2591	1540	0	22	0	1	0		1	1	3	0	2	9	98	22	0	3	3000	2	Biomass	2
28	1005_1	1005 1 7	2	NG7	1005	1	7	1005	386899	1	5	2	0		2	7	2	1	1	78	8	4	3	2	0	734	1683	2591	1540	0	22	0	1	0		1	2	2	0	1	9		12	0	2	3000	2	Biomass	2
29	1006_33	1006 33 2	1	NG7	1006	33	2	1006	449639	1	5	2	2	6	2	7	1	1	1	28	8	3	1	1	0					7		0	1	0		1	1	1	0	2	9	98	22	0	2	3000	2	Biomass	2
30	1008_33	1008 33 2	1	NG7	1008	33	2	1008	142271	1	5	2	2	5	2	7	2	1	1	38	5	4	3	2	1	499	1563	2043	1307	0	25	0	1	0		1	1	3	0	2	9	98	22	0	1	4000	2	Kerosene	2
31	1008_33	1008 33 2	2	NG7	1008	33	2	1008	142271	1	5	2	2	5	2	7	2	1	1	38	5	4	3	2	1	499	1563	2043	1307	0	25	0	1	0		1	2	2	0	1	9		22	0	4	4000	2	Kerosene	2
32	1009_29	1009 29 1	1	NG7	1009	29	1	1009	157247	1	5	2	2	6	2	7	2	1	2	33	5	3	4	2	0					7		0	1	0		1	1	4	0	1	9	98	22	1	3	3000	2	Kerosene	2
33	1009_29	1009 29 1	2	NG7	1009	29	1	1009	157247	1	5	2	2	6	2	7	2	1	2	33	5	3	4	2	0					7		0	1	0		1	2	3	0	2	9		21	0	3	3000	2	Kerosene	2
34	1009_36	1009 36 2	1	NG7	1009	36	2	1009	157247	1	5	2	1	6	2	7	1	1	1	31	5	5	5	1	0					7		0	1	0		1	1	5	0	1	9	98	22	0	1	4000	2	Kerosene	1
35	1009_39	1009 39 2	1	NG7	1009	39	2	1009	157247	1	5	2	2	5	2	7	3	1	1	45	5	5	6	2	1	767	1647	2828	1717	0	32	0	1	0		0	1	6	0	1	9	98	22	0	3	3000	2	Kerosene	2
36	1009_39	1009 39 2	2	NG7	1009	39	2	1009	157247	1	5	2	2	5	2	7	3	1	1	45	5	5	6	2	1	767	1647	2828	1717	0	32	0	1	0		0	2	5	0	2	9		22	0	3	3000	2	Kerosene	2
37	101_1	101 1 11	1	NG7	101	1	11	101	591514	2	1	2	2	6	2	5	2	3	1	54	8	3	4	1	0					7		0	1	0		1	1	4	0	1	9	0	23	0	3	3000	1	Biomass	2
38	101_16	101 16 2	3	NG7	101	16	2	101	591514	1	1	2	2	6	2	96	2	3	2	50	8	2	5	3	2					7		0	1	0		1	3	3	0	2	9		31	0	3	3700	2	Biomass	2
39	101_32	101 32 3	1	NG7	101	32	3	101	591514	1	1	2	2	6	2	5	0	2	1	50	8	2	1	1	0					7		0	1	0		1	1	1	0	1	9	5	22	0	3	3200	1	Biomass	2
40	1011_4	1011 4 1	1	NG7	1011	4	1	1011	297689	1	5	2	2	6	2	7	2	1	2	36	8	2	2	2	0					7		0	1	0		1	1	2	0	2	9	98	21	0	2	3000	2	Biomass	2
41	1011_4	1011 4 1	2	NG7	1011	4	1	1011	297689	1	5	2	2	6	2	7	2	1	2	36	8	2	2	2	0					7		0	1	0		1	2	1	0	2	9		21	0	2	3000	2	Biomass	2
42	1012_1	1012 1 3	1	NG7	1012	1	3	1012	266353	2	5	2	1	6	2	7	0	1	2	65	8	2	1	1	1					7		0	1	0		1	1	1	0	2	9	2	12	0	3	3000	1	Biomass	2
43	1012_31	1012 31 3	1	NG7	1012	31	3	1012	266353	2	5	2	2	6	2	7	2	3	1	54	8	3	1	1	0					7		0	0			1	1	1	0	1	9	5	21	0	2	3500	2	Biomass	2
44	1012_7	1012 7 2	2	NG7	1012	7	2	1012	266353	3	5	2	2	3	2	7	3	2	1	48	8	2	8	2	1					7		0	1	0		1	2	7	0	1	9		21	0	2	3500	2	Biomass	2
45	1013_1	1013 1 2	1	NG7	1013	1	2	1013	314853	2	5	1	3	3	1	96	1	1	1	50	5	5	1	1	0	711	1556	2937	1887	0	26	0	1	0		1	1	1	0	1	9	6	21	0	3	3110	1	Kerosene	1
46	1013_22	1013 22 2	1	NG7	1013	22	2	1013	314853	1	5	1	2	6	2	96	1	3	2	43	5	4	1	1	1					7		0	0			0	1	1	0	2	9	3	23	0	3	2500	1	Kerosene	1
47	1013_3	1013 3 2	1	NG7	1013	3	2	1013	314853	3	5	1	2	6	2	6	3	1	1	43	2	5	4	2	0					7		0	1	0		1	1	4	0	1	9	5	96	0	2	3800	2	Low pollution	1
48	1013_3	1013 3 2	2	NG7	1013	3	2	1013	314853	3	5	1	2	6	2	6	3	1	1	43	2	5	4	2	0					7		0	1	0		1	2	3	0	1	9		31	0	2	3500	2	Low pollution	1
49	1013_31	1013 31 2	1	NG7	1013	31	2	1013	314853	1	5	1	1	6	1	96	1	1	1	33	5	4	2	1	0					7		0	1	0		1	1	2	0	2	9	4	21	0	4	2500	1	Kerosene	1
50	1013_32	1013 32 2	1	NG7	1013	32	2	1013	314853	2	5	1	2	6	1	4	1	1	1	45	5	4	1	1	1	606	1587	2406	1516	0	34	0	1	0		1	1	1	0	1	9	5	22	0	2	3600	1	Kerosene	1
51	1013_36	1013 36 1	1	NG7	1013	36	1	1013	314853	2	5	1	2	1	2	96	1	2	2	40	5	4	7	1	1	681	1675	2427	1449	0	40	0	2	0		1	1	7	0	2	9	6	96	0	4	5000	2	Kerosene	3
52	1013_38	1013 38 2	1	NG7	1013	38	2	1013	314853	1	5	1	2	6	2	96	1	1	1	36	5	4	1	1	0					7		0	1	0		1	1	1	0	1	9	4	21	0	3	3000	2	Kerosene	1
53	1013_4	1013 4 2	1	NG7	1013	4	2	1013	314853	1	5	1	2	6	2	10	1	1	1	41	5	5	5	2	0					7		0	1	0		1	1	5	0	2	9	5	21	0	3	3700	1	Kerosene	3
54	1013_4	1013 4 2	2	NG7	1013	4	2	1013	314853	1	5	1	2	6	2	10	1	1	1	41	5	5	5	2	0					7		0	1	0		1	2	4	0	1	9		21	0	3	3000	2	Kerosene	3
55	1014_106	1014 106 2	1	NG7	1014	106	2	1014	1176556	1	5	1	2	6	2	96	1	2	1	53	5	5	7	1	0					7		0	1	0		0	1	7	0	1	9	4	22	0	2	4000	1	Kerosene	1
56	1014_30	1014 30 2	1	NG7	1014	30	2	1014	1176556	2	5	1	3	1	2	4	1	1	1	34	5	3	1	1	0					7		0	1	0		1	1	1	0	1	10	6	22	0	3	3000	2	Kerosene	1
57	1014_68	1014 68 1	1	NG7	1014	68	1	1014	1176556	1	5	1	2	2	2	4	1	1	2	28	5	3	2	1	1	591	1515	2575	1700	0	31	0	1	0		1	1	2	0	1	9	4	21	0	3	4000	1	Kerosene	1
58	1015_13	1015 13 2	1	NG7	1015	13	2	1015	397709	2	5	1	3	4	1	6	1	2	1	39	1	5	3	2	0	911	1629	3433	2107	0	32	0	1	0		1	1	3	0	2	9	6	21	1	3	2900	1	Low pollution	2
59	1015_16	1015 16 2	1	NG7	1015	16	2	1015	397709	2	5	1	3	4	1	96	1	2	1	44	2	5	5	1	0					7		0	1	0		1	1	5	0	2	9	6	31	0	4	1900	2	Low pollution	1
60	1015_17	1015 17 2	1	NG7	1015	17	2	1015	397709	2	5	1	3	4	2	6	2	1	1	38	2	5	2	2	1	729	1673	2605	1557	0	36	0	1	0		1	1	2	0	1	9	2	21	1	3	3500	1	Low pollution	1
61	1015_17	1015 17 2	2	NG7	1015	17	2	1015	397709	2	5	1	3	4	2	6	2	1	1	38	2	5	2	2	1	729	1673	2605	1557	0	36	0	1	0		1	2	1	0	1	9		31	0	3	4000	1	Low pollution	1
62	1015_24	1015 24 2	1	NG7	1015	24	2	1015	397709	1	5	1	2	3	3	3	1	2	1	58	5	4	5	1	0					7		0	1	0		1	1	5	0	1	9	1	21	0	3	2900	1	Kerosene	3
63	1015_29	1015 29 2	1	NG7	1015	29	2	1015	397709	2	5	1	1	4	3	3	2	1	1	40	5	4	2	2	0					7		0	1	0		0	1	2	0	1	9	6	21	0	3	3700	2	Kerosene	2
64	1015_43	1015 43 2	1	NG7	1015	43	2	1015	397709	1	5	1	2	3	3	3	1	2	1	41	5	5	5	1	0					7		0	1	0		1	1	5	0	2	9	6	21	1	4	2700	1	Kerosene	2
65	1015_48	1015 48 2	1	NG7	1015	48	2	1015	397709	1	5	1	2	6	2	96	0	2	2	52	5	5	3	1	0					7		0	1	0		0	1	3	0	2	9	10	21	0	2	4500	2	Kerosene	2
66	1016_16	1016 16 2	1	NG7	1016	16	2	1016	682640	1	5	1	2	6	2	4	1	1	1	26	2	5	1	1	0	642	1634	2405	1472	0	24	0	2	0		1	1	1	0	1	9	6	22	0	2	4000	1	Low pollution	1
67	1016_27	1016 27 2	1	NG7	1016	27	2	1016	682640	1	5	1	3	3	2	4	1	1	1	46	2	5	3	1	0					7		0	1	0		1	1	3	0	2	9	6	21	1	3	3500	1	Low pollution	1
68	1016_43	1016 43 1	1	NG7	1016	43	1	1016	682640	1	5	1	2	6	2	96	2	1	2	30	5	5	3	2	1					7		0	1	0		1	1	3	0	1	9	6	22	0	3	4700	2	Kerosene	1
69	1016_54	1016 54 1	1	NG7	1016	54	1	1016	682640	1	5	1	2	1	2	1	0	2	2	22	5	4	2	2	1					7		0	1	0		1	1	2	0	2	9	9	12	0	2	4000	2	Kerosene	1
70	1016_57	1016 57 1	1	NG7	1016	57	1	1016	682640	1	5	1	3	4	2	96	1	1	2	40	2	5	6	1	0	625	1604	2429	1514	0	40	0	1	0		1	1	6	0	2	9	8	22	0	3	3500	2	Low pollution	1
71	1016_65	1016 65 2	1	NG7	1016	65	2	1016	682640	1	5	1	2	6	2	96	1	1	1	64	2	5	3	1	0	659	1586	2620	1652	0	25	0	0			0	1	3	0	1	9	4	22	0	3	3200	2	Low pollution	1
72	1017_109	1017 109 2	1	NG7	1017	109	2	1017	1307005	1	5	1	2	6	2	96	1	1	1	40	5	5	4	1	0					7		0	1	0		0	1	4	0	1	9	1	22	0	3	4500	2	Kerosene	1
73	1017_130	1017 130 2	1	NG7	1017	130	2	1017	1307005	1	5	1	2	6	2	4	1	4	1	41	5	5	5	1	0	596	1617	2279	1410	0	39	0	1	0		1	1	5	0	1	9	4	31	0	3	3500	1	Kerosene	1
74	1017_130	1017 130 8	1	NG7	1017	130	8	1017	1307005	3	5	1	2	6	2	4	1	4	1	41	5	5	1	1	0	786	1621	2991	1845	0	27	0	1	0		1	1	1	0	1	9	6	31	0	3	3200	1	Kerosene	1
75	1017_130	1017 130 9	1	NG7	1017	130	9	1017	1307005	2	5	1	2	6	2	4	1	4	1	41	5	5	1	1	0	847	1655	3092	1868	0	24	0	0			1	1	1	0	2	9	5	21	0	3	4000	1	Kerosene	1
76	1017_146	1017 146 5	1	NG7	1017	146	5	1017	1307005	2	5	1	3	4	2	96	4	3	1	68	2	5	3	3	1	579	1632	2174	1332	0	33	0	1	0		1	1	3	0	1	9	6	31	0	3	4200	2	Low pollution	1
77	1017_146	1017 146 5	2	NG7	1017	146	5	1017	1307005	2	5	1	3	4	2	96	4	3	1	68	2	5	3	3	1	579	1632	2174	1332	0	33	0	1	0		1	2	2	0	1	9		31	0	3	3700	2	Low pollution	1
78	1017_146	1017 146 5	3	NG7	1017	146	5	1017	1307005	2	5	1	3	4	2	96	4	3	1	68	2	5	3	3	1	579	1632	2174	1332	0	33	0	1	0		1	3	1	0	2	9		31	0	3	3500	2	Low pollution	1
79	1017_156	1017 156 1	1	NG7	1017	156	1	1017	1307005	1	5	1	2	6	2	1	2	1	2	26	2	5	4	1	1					7		0	1	0		0	1	4	0	2	9	1	22	0	3	3500	2	Low pollution	1
80	1017_20	1017 20 3	1	NG7	1017	20	3	1017	1307005	1	5	1	3	4	2	96	1	3	1	61	2	5	1	1	0	679	1702	2344	1377	0	27	0	0			1	1	1	0	1	9	20	31	0	3	2700	2	Low pollution	1
81	1017_88	1017 88 2	1	NG7	1017	88	2	1017	1307005	1	5	1	3	5	1	4	1	1	1	42	2	5	2	1	0					7		0	1	0		0	1	2	0	2	9	15	31	0	3	3500	2	Low pollution	1
82	1017_99	1017 99 2	1	NG7	1017	99	2	1017	1307005	3	5	1	2	6	2	1	3	2	1	39	8	4	2	1	1	528	1542	2221	1440	0	30	0	1	0		1	1	2	0	1	9	7	31	1	2	4000	1	Biomass	2
83	1017_99	1017 99 5	1	NG7	1017	99	5	1017	1307005	1	5	1	2	6	2	1	3	2	1	39	8	4	1	1	0	481	1554	1992	1282	0	25	0	2	0		0	1	1	0	1	9	3	11	0	3	3200	2	Biomass	2
84	1018_17	1018 17 2	1	NG7	1018	17	2	1018	890761	1	5	1	2	6	1	1	1	1	1	33	5	5	2	1	0					7		0	1	0		1	1	2	0	2	9	8	21	0	3	3400	1	Kerosene	1
85	1018_27	1018 27 2	1	NG7	1018	27	2	1018	890761	1	5	1	3	4	2	4	2	1	1	35	5	5	2	2	0					7		0	1	0		1	1	2	0	1	9	5	21	0	3	2050	2	Kerosene	1
86	1019_11	1019 11 2	1	NG7	1019	11	2	1019	2022033	1	5	2	1	6	2	1	1	1	1	41	8	3	1	1	1	743	1637	2773	1694	0	31	0	1	0		0	1	1	0	2	9	6	21	0	3	4000	1	Biomass	3
87	1019_14	1019 14 2	1	NG7	1019	14	2	1019	2022033	2	5	2	2	6	2	6	2	1	1	42	5	3	2	2	1					7		0	1	0		1	1	2	0	1	9	20	22	0	3	3000	2	Kerosene	1
88	1019_52	1019 52 2	1	NG7	1019	52	2	1019	2022033	1	5	2	2	4	1	1	1	1	1	45	8	4	5	1	0					7		0	2	1	1	1	1	5	0	1	9	8	22	0	1	5000	1	Biomass	2
89	1019_76	1019 76 2	1	NG7	1019	76	2	1019	2022033	1	5	2	3	3	1	1	2	1	1	45	8	4	2	2	0					7		0	1	0		1	1	2	0	2	9	4	21	0	3	3500	1	Biomass	2
90	1019_76	1019 76 2	2	NG7	1019	76	2	1019	2022033	1	5	2	3	3	1	1	2	1	1	45	8	4	2	2	0					7		0	1	0		1	2	1	0	1	9		11	0	4	4000	1	Biomass	2
91	102_14	102 14 3	1	NG7	102	14	3	102	831317	3	1	2	1	6	3	5	8	3	1	40	8	4	6	2	1	733	1623	2783	1715	0	25	0	1	2	3	1	1	6	0	1	9	5	31	0	3	2000	1	Biomass	2
92	102_24	102 24 2	1	NG7	102	24	2	102	831317	1	1	2	2	6	2	5	1	1	1	30	8	2	1	1	1	466	1570	1891	1204	0	17	0	1	0		1	1	1	0	1	9	7	31	0	3	2500	1	Biomass	3
93	102_36	102 36 2	1	NG7	102	36	2	102	831317	1	1	2	2	6	2	96	0	3	2	49	8	2	1	1	0					7		0	5			1	1	1	0	2	9	4	31	0	3	3000	2	Biomass	2
94	102_41	102 41 2	1	NG7	102	41	2	102	831317	1	1	2	3	2	1	96	2	1	1	39	8	3	3	2	1					7		0	1	0		1	1	3	0	2	9	6	31	0	3	3500	2	Biomass	2
95	102_41	102 41 2	2	NG7	102	41	2	102	831317	1	1	2	3	2	1	96	2	1	1	39	8	3	3	2	1					7		0	1	0		1	2	2	0	1	9		31	0	3	3500	2	Biomass	2
96	1020_1	1020 1 2	1	NG7	1020	1	2	1020	850173	2	5	2	2	4	2	1	0	1	2	75	8	2	1	1	0	622	1473	2867	1946	0	20	0	0			1	1	1	0	2	9	3	21	0	4	2500	1	Biomass	2
97	1020_13	1020 13 6	2	NG7	1020	13	6	1020	850173	2	5	2	3	2	1	1	2	2	1	75	8	3	2	2	1	523	1638	1949	1190	0	26	0	1	0		1	2	1	0	2	9		22	0	5	2600	1	Biomass	2
98	1020_27	1020 27 2	1	NG7	1020	27	2	1020	850173	1	5	2	2	6	1	1	1	1	2	54	8	2	1	1	0	613	1496	2739	1831	0	26	0	1	0		0	1	1	0	1	9	4	31	0	3	4900	1	Biomass	3
99	1020_5	1020 5 2	1	NG7	1020	5	2	1020	850173	1	5	2	3	5	1	1	2	2	1	55	8	4	3	2	0	641	1634	2401	1469	0	36	0	3			1	1	3	0	1	9	6	11	0	3	3000	1	Biomass	2
100	1020_5	1020 5 2	2	NG7	1020	5	2	1020	850173	1	5	2	3	5	1	1	2	2	1	55	8	4	3	2	0	641	1634	2401	1469	0	36	0	3			1	2	2	0	1	9		21	0	3	4000	1	Biomass	2
101	1021_1	1021 1 1	1	NG7	1021	1	1	1021	1108672	2	5	2	2	6	1	1	1	1	2	25	8	3	2	2	0	591	1553	2450	1578	0	25	0	0			1	1	2	0	2	9	6	21	0	3	3400	1	Biomass	2
102	1021_1	1021 1 1	2	NG7	1021	1	1	1021	1108672	2	5	2	2	6	1	1	1	1	2	25	8	3	2	2	0	591	1553	2450	1578	0	25	0	0			1	2	1	0	1	9		21	0	4	3300	1	Biomass	2
103	1021_10	1021 10 3	1	NG7	1021	10	3	1021	1108672	2	5	2	1	6	1	1	4	2	1	28	8	4	8	1	0					7		0	1	0		1	1	8	0	1	9	4	11	0	3	4000	2	Biomass	2
104	1021_12	1021 12 2	1	NG7	1021	12	2	1021	1108672	3	5	2	2	6	2	96	0	3	1	46	8	5	1	1	0	590	1532	2514	1641	0	37	0	1	0		1	1	1	0	2	9	6	31	1	2	5000	2	Biomass	2
105	1021_23	1021 23 3	1	NG7	1021	23	3	1021	1108672	2	5	2	2	6	1	1	2	3	1	66	8	4	3	1	1	656	1527	2813	1842	0	25	0	1	0		1	1	3	0	2	9	5	21	0	3	3000	1	Biomass	2
106	1021_23	1021 23 6	1	NG7	1021	23	6	1021	1108672	3	5	2	2	6	2	1	2	3	1	66	8	4	3	2	0	536	1513	2341	1548	0	30	0	1	0		1	1	3	0	2	9	6	21	1	3	2800	1	Biomass	2
107	1021_27	1021 27 1	1	NG7	1021	27	1	1021	1108672	2	5	2	2	6	2	1	2	1	2	25	8	3	2	2	0					7		0	2	0		1	1	2	0	1	9	3	21	0	3	3700	2	Biomass	3
108	1021_27	1021 27 1	2	NG7	1021	27	1	1021	1108672	2	5	2	2	6	2	1	2	1	2	25	8	3	2	2	0					7		0	2	0		1	2	1	0	2	9		21	0	3	4000	2	Biomass	3
109	1021_36	1021 36 2	1	NG7	1021	36	2	1021	1108672	4	5	2	3	3	2	1	2	1	1	38	2	5	3	2	0					7		0	1	0		1	1	3	0	1	9	7	21	0	2	4000	2	Low pollution	3
110	1021_36	1021 36 2	2	NG7	1021	36	2	1021	1108672	4	5	2	3	3	2	1	2	1	1	38	2	5	3	2	0					7		0	1	0		1	2	2	0	2	9		31	0	3	3300	2	Low pollution	3
111	1021_39	1021 39 2	1	NG7	1021	39	2	1021	1108672	1	5	2	2	6	1	10	1	1	1	38	8	3	1	1	0	546	1605	2120	1321	0	22	0	0			1	1	1	0	1	9	7	21	0	1	4500	1	Biomass	3
112	1021_50	1021 50 2	1	NG7	1021	50	2	1021	1108672	1	5	2	2	5	1	96	1	1	1	45	8	4	2	1	0	549	1465	2558	1746	0	32	0	1	0		1	1	2	0	2	10	4	21	0	3	3000	1	Biomass	3
113	1022_1	1022 1 2	1	NG7	1022	1	2	1022	698053	1	5	2	2	3	1	1	2	1	1	32	5	4	2	1	0					7		0	1	0		0	1	2	0	1	9	4	21	0	3	3000	1	Kerosene	2
114	1022_12	1022 12 1	1	NG7	1022	12	1	1022	698053	1	5	2	1	4	2	1	1	1	2	41	8	2	1	1	0					7		0	0			1	1	1	0	1	9	6	21	1	3	3000	1	Biomass	3
115	1022_23	1022 23 2	1	NG7	1022	23	2	1022	698053	1	5	2	1	6	1	1	1	1	1	50	8	3	6	1	0					7		0	1	0		1	1	6	0	2	9	10	22	0	3	3500	1	Biomass	2
116	1022_9	1022 9 2	1	NG7	1022	9	2	1022	698053	1	5	2	2	5	1	1	2	1	1	44	8	2	3	1	1					7		0	1	0		1	1	3	0	1	9	8	21	0	3	3700	1	Biomass	3
117	1023_10	1023 10 1	1	NG7	1023	10	1	1023	1038503	1	5	2	2	6	1	1	1	1	2	45	8	4	6	1	1	673	1608	2603	1619	0	40	0	5			1	1	6	0	1	9	14	31	0	1	5000	1	Biomass	3
118	1023_14	1023 14 2	1	NG7	1023	14	2	1023	1038503	1	5	2	2	6	1	1	2	1	1	35	8	3	3	2	0	906	1656	3304	1995	0	31	0	1	0		1	1	3	0	1	9	4	22	0	1	4000	1	Biomass	3
119	1023_14	1023 14 2	2	NG7	1023	14	2	1023	1038503	1	5	2	2	6	1	1	2	1	1	35	8	3	3	2	0	906	1656	3304	1995	0	31	0	1	0		1	2	2	0	1	9		22	0	1	3500	1	Biomass	3
120	1023_15	1023 15 2	1	NG7	1023	15	2	1023	1038503	5	5	2	2	3	1	1	2	1	1	49	8	2	5	2	0					7		0	1	0		1	1	5	0	2	9	6	22	0	3	3000	1	Biomass	3
121	1023_15	1023 15 2	2	NG7	1023	15	2	1023	1038503	5	5	2	2	3	1	1	2	1	1	49	8	2	5	2	0					7		0	1	0		1	2	4	0	1	9		11	0	2	4100	1	Biomass	3
122	1023_4	1023 4 2	1	NG7	1023	4	2	1023	1038503	1	5	2	2	6	1	1	1	2	1	46	8	2	4	1	0					7		0	1	0		1	1	4	0	2	9	6	22	0	3	4900	1	Biomass	3
123	1024_18	1024 18 2	1	NG7	1024	18	2	1024	1167023	1	5	2	0		1	6	3	1	1	31	8	4	4	3	1					7		0	1	0		0	1	4	0	2	9	7	31	0	1	5000	2	Biomass	2
124	1024_18	1024 18 2	2	NG7	1024	18	2	1024	1167023	1	5	2	0		1	6	3	1	1	31	8	4	4	3	1					7		0	1	0		0	2	3	0	1	9		31	0	3	3500	2	Biomass	2
125	1024_18	1024 18 2	3	NG7	1024	18	2	1024	1167023	1	5	2	0		1	6	3	1	1	31	8	4	4	3	1					7		0	1	0		0	3	2	0	2	9		31	0	3	3700	2	Biomass	2
126	1024_19	1024 19 2	1	NG7	1024	19	2	1024	1167023	2	5	2	3	4	1	1	1	2	1	42	8	3	3	1	0	579	1521	2503	1645	0	34	0	1	0		1	1	3	0	1	9	8	21	1	3	3000	1	Biomass	2
127	1024_28	1024 28 2	1	NG7	1024	28	2	1024	1167023	1	5	2	2	1	1	96	2	1	1	34	8	2	1	1	0	602	1585	2396	1512	0	27	0	2	0		0	1	1	0	2	9	4	22	0	3	2800	1	Biomass	2
128	1024_3	1024 3 1	1	NG7	1024	3	1	1024	1167023	1	5	2	2	6	2	1	1	1	2	27	8	4	2	1	1					7		0	0			0	1	2	0	1	9	5	22	0	3	3700	1	Biomass	2
129	1024_4	1024 4 2	1	NG7	1024	4	2	1024	1167023	1	5	2	3	4	1	96	2	1	1	45	8	2	2	2	0					7		0	1	0		1	1	2	0	2	9	6	31		2	3800	1	Biomass	2
130	1024_4	1024 4 2	2	NG7	1024	4	2	1024	1167023	1	5	2	3	4	1	96	2	1	1	45	8	2	2	2	0					7		0	1	0		1	2	1	0	1	9		31		3	3200	2	Biomass	2
131	1024_40	1024 40 2	1	NG7	1024	40	2	1024	1167023	3	5	2	2	5	2	96	1	1	1	38	8	2	6	1	0					7		0	2	0		1	1	6	0	1	9	4	22	0	3	3500	1	Biomass	2
132	1024_45	1024 45 1	1	NG7	1024	45	1	1024	1167023	3	5	2	2	4	1	96	1	1	2	40	8	2	6	1	1					7		0	1	0		1	1	6	0	1	9	9	22	0	2	4500	2	Biomass	2
133	1025_13	1025 13 6	1	NG7	1025	13	6	1025	661627	1	5	2	3	3	2	1	2	3	1	45	8	4	1	1	1	664	1583	2650	1674	0	34	0	1	0		0	1	1	0	1	9	6	22	1	1	5000	2	Biomass	2
134	1025_15	1025 15 3	1	NG7	1025	15	3	1025	661627	1	5	2	2	6	1	96	2	2	2	55	8	3	1	1	1					7		0	0			1	1	1	0	1	9	20	22	0	3	2500	2	Biomass	2
135	1025_20	1025 20 1	1	NG7	1025	20	1	1025	661627	2	5	2	2	6	2	1	1	1	2	26	2	5	1	1	0	614	1554	2543	1636	0	26	0	1	0		1	1	1	0	2	9	4	22	0	2	3400	1	Low pollution	1
136	1025_35	1025 35 2	1	NG7	1025	35	2	1025	661627	2	5	2	2	5	1	6	2	1	1	32	8	2	3	2	1	636	1619	2426	1499	0	25	0	2	0		1	1	3	0	1	9	4	22	0	2	3300	1	Biomass	2
137	1025_35	1025 35 2	2	NG7	1025	35	2	1025	661627	2	5	2	2	5	1	6	2	1	1	32	8	2	3	2	1	636	1619	2426	1499	0	25	0	2	0		1	2	2	0	2	9		31	0	2	3000	1	Biomass	2
138	1025_8	1025 8 2	1	NG7	1025	8	2	1025	661627	2	5	2	1	6	2	1	2	1	1	45	8	4	9	1	0					7		0	1	0		1	1	9	0	1	9	7	22	0	3	3400	1	Biomass	2
139	1026_36	1026 36 2	1	NG7	1026	36	2	1026	654298	2	5	2	2	3	2	1	1	1	1	46	8	2	2	1	1	508	1572	2056	1308	0	35	0	1	0		0	1	2	0	2	9	7	22	0	5	2400	1	Biomass	3
140	1026_7	1026 7 2	1	NG7	1026	7	2	1026	654298	1	5	2	3	3	2	1	1	1	1	35	8	5	4	1	1					7		0	2	0		1	1	4	0	2	9	7	21	0	3	3500	2	Biomass	3
141	1027_15	1027 15 2	1	NG7	1027	15	2	1027	843317	1	5	2	2	6	2	1	1	1	2	58	8	3	4	1	0	562	1622	2136	1317	0	37	0	1	0		1	1	4	0	1	9	6	22	0	3	2900	1	Biomass	3
142	1027_40	1027 40 1	1	NG7	1027	40	1	1027	843317	1	5	2	2	6	1	1	1	1	2	27	8	4	2	1	0					7		0	2	0		1	1	2	0	1	9	5	22	0	3	3400	1	Biomass	2
143	1027_52	1027 52 2	1	NG7	1027	52	2	1027	843317	1	5	2	2	4	2	1	2	1	1	27	8	3	2	2	0					7		0	0			1	1	2	0	2	9	6	22	0	3	3200	1	Biomass	2
144	1027_54	1027 54 1	1	NG7	1027	54	1	1027	843317	1	5	2	2	6	1	1	1	1	2	19	8	2	2	1	0					7		0	5			1	1	2	0	1	9	6	22	0	2	3000	1	Biomass	2
145	1027_9	1027 9 2	1	NG7	1027	9	2	1027	843317	4	5	2	2	6	1	1	2	1	1	36	2	5	2	1	1	465	1508	2045	1356	0	29	0	2	0		1	1	2	0	2	9	8	22	0	3	4000	1	Low pollution	1
146	1028_1	1028 1 1	1	NG7	1028	1	1	1028	827525	1	5	2	1	6	2	1	2	1	2	30	8	4	9	3	1	625	1547	2612	1688	0	36	0	1	0		0	1	9	0	1	9	4	22	0	3	2800	1	Biomass	1
147	1028_1	1028 1 1	2	NG7	1028	1	1	1028	827525	1	5	2	1	6	2	1	2	1	2	30	8	4	9	3	1	625	1547	2612	1688	0	36	0	1	0		0	2	8	0	2	9		22	0	3	3000	2	Biomass	1
148	1028_1	1028 1 1	3	NG7	1028	1	1	1028	827525	1	5	2	1	6	2	1	2	1	2	30	8	4	9	3	1	625	1547	2612	1688	0	36	0	1	0		0	3	7	0	2	9		22	0	3	3700	2	Biomass	1
149	1028_13	1028 13 2	1	NG7	1028	13	2	1028	827525	1	5	2	2	4	2	1	1	1	1	30	8	3	2	2	0	593	1535	2517	1640	0	26	0	1	0		1	1	2	0	2	9	6	22	0	3	4200	1	Biomass	2
150	1028_18	1028 18 3	1	NG7	1028	18	3	1028	827525	1	5	2	3	2	2	1	1	1	2	50	2	5	3	1	0					7		0	1	0		1	1	3	0	2	9	8	31	1	3	3000	2	Low pollution	1
151	1028_24	1028 24 2	2	NG7	1028	24	2	1028	827525	2	5	2	2	6	2	1	2	1	1	36	8	4	3	2	0					7		0	1	0		1	2	2	0	1	9		22	0	4	2800	1	Biomass	2
152	1028_25	1028 25 2	1	NG7	1028	25	2	1028	827525	3	5	2	2	5	2	1	2	1	1	27	8	4	2	2	1	534	1582	2134	1349	0	22	0	2	0		1	1	2	0	1	9	8	22	0	3	3000	1	Biomass	3
153	1028_29	1028 29 2	1	NG7	1028	29	2	1028	827525	1	5	2	2	6	2	6	3	1	1	34	8	4	3	3	0	601	1595	2362	1481	0	32	0	1	0		1	1	3	0	1	9	6	22	0	2	4200	2	Biomass	2
154	1028_29	1028 29 2	2	NG7	1028	29	2	1028	827525	1	5	2	2	6	2	6	3	1	1	34	8	4	3	3	0	601	1595	2362	1481	0	32	0	1	0		1	2	2	0	2	9		22	0	3	2500	2	Biomass	2
155	1028_29	1028 29 2	3	NG7	1028	29	2	1028	827525	1	5	2	2	6	2	6	3	1	1	34	8	4	3	3	0	601	1595	2362	1481	0	32	0	1	0		1	3	1	0	2	9		22	0	3	2700	2	Biomass	2
156	1029_21	1029 21 3	1	NG7	1029	21	3	1029	700214	3	5	2	2	2	2	1	0	1	1	75	8	2	7	2	1					7		0	1	0		1	1	7	0	2	9	6	11	0	3	2900	1	Biomass	3
157	1029_4	1029 4 2	1	NG7	1029	4	2	1029	700214	2	5	2	2	2	2	96	0	1	1	43	8	3	5	1	0	697	1529	2981	1950	0	34	0	1	0		1	1	5	0	2	9	6	22	0	3	2800	1	Biomass	2
158	103_1	103 1 2	1	NG7	103	1	2	103	629918	4	1	2	2	6	3	96	4	5	2	70	8	4	8	1	0	610	1644	2257	1373	0	42	0	1	2	3	1	1	8	0	1	9	5	21	0	2	3800	2	Biomass	2
159	103_1	103 1 4	1	NG7	103	1	4	103	629918	1	1	2	1	6	3	5	4	5	2	70	8	4	3	1	0	446	1564	1823	1166	0	30	0	1	0		1	1	3	0	2	9	6	23	0	3	3000	1	Biomass	2
160	103_13	103 13 1	1	NG7	103	13	1	103	629918	1	1	2	2	6	3	5	3	1	2	25	8	3	4	2	1	509	1617	1947	1204	0	25	0	1	0		1	1	4	0	2	9	7	31	0	3	3500	2	Biomass	2
161	103_13	103 13 1	2	NG7	103	13	1	103	629918	1	1	2	2	6	3	5	3	1	2	25	8	3	4	2	1	509	1617	1947	1204	0	25	0	1	0		1	2	3	0	2	9		31	0	3	3000	2	Biomass	2
162	103_34	103 34 2	1	NG7	103	34	2	103	629918	4	1	2	3	4	2	5	2	1	1	36	7	4	4	3	1					7		0	1	0		1	1	4	0	2	9	6	21	0	3	2500	1	Biomass	2
163	103_36	103 36 2	1	NG7	103	36	2	103	629918	1	1	2	2	6	3	5	2	2	1	38	8	4	4	2	0	677	1611	2609	1619	0	28	0	1	0		1	1	4	0	2	9	6	31	0	3	2900	2	Biomass	2
164	103_36	103 36 2	2	NG7	103	36	2	103	629918	1	1	2	2	6	3	5	2	2	1	38	8	4	4	2	0	677	1611	2609	1619	0	28	0	1	0		1	2	3	0	1	9		31	0	3	3000	2	Biomass	2
165	103_37	103 37 2	1	NG7	103	37	2	103	629918	1	1	2	2	6	1	6	3	1	1	41	7	4	5	2	0					7		0	1	0		1	1	5	0	2	9	6	31	0	3	3000	2	Biomass	2
166	103_37	103 37 2	2	NG7	103	37	2	103	629918	1	1	2	2	6	1	6	3	1	1	41	7	4	5	2	0					7		0	1	0		1	2	4	0	2	9		31	0	3	3000	2	Biomass	2
167	103_9	103 9 2	2	NG7	103	9	2	103	629918	1	1	2	2	6	2	5	2	1	2	55	8	3	2	2	0	732	1559	3012	1932	0	20	0	0			1	2	1	0	2	9		31	0	3	2500	1	Biomass	2
168	1030_1	1030 1 2	1	NG7	1030	1	2	1030	992525	1	5	2	1	6	2	96	2	1	1	36	8	2	7	1	1					7		0	1	0		1	1	7	0	1	9	6	22	0	3	3200	1	Biomass	3
169	1030_19	1030 19 2	1	NG7	1030	19	2	1030	992525	2	5	2	2	3	2	1	1	1	1	34	8	4	3	1	0	625	1606	2423	1509	0	25	0	1	0		1	1	3	0	1	10	5	22	0	3	3000	1	Biomass	2
170	1030_23	1030 23 2	1	NG7	1030	23	2	1030	992525	1	5	2	2	6	2	96	1	2	1	28	8	4	1	1	0	486	1596	1908	1195	0	22	0	1	0		1	1	1	0	1	10	6	21	0	3	3500	2	Biomass	3
171	1030_25	1030 25 2	1	NG7	1030	25	2	1030	992525	2	5	2	2	4	2	96	2	1	1	37	8	3	2	2	0					7		0	1	0		1	1	2	0	2	9	6	22	0	3	3000	1	Biomass	1
172	1030_25	1030 25 2	2	NG7	1030	25	2	1030	992525	2	5	2	2	4	2	96	2	1	1	37	8	3	2	2	0					7		0	1	0		1	2	1	0	2	9		22	0	3	2400	2	Biomass	1
173	1030_3	1030 3 2	1	NG7	1030	3	2	1030	992525	1	5	2	2	5	2	1	1	1	1	35	8	4	3	1	0					7		0	1	0		0	1	3	0	2	9	4	22	0	1	4000	1	Biomass	2
174	1030_39	1030 39 2	1	NG7	1030	39	2	1030	992525	1	5	2	2	4	2	1	1	1	1	35	8	3	3	1	0					7		0	1	0		1	1	3	0	1	9	5	22	0	3	3000	1	Biomass	3
175	1030_42	1030 42 9	1	NG7	1030	42	9	1030	992525	1	5	2	2	6	2	1	2	1	1	72	8	4	4	1	0	547	1554	2265	1458	0	38	0	5			1	1	4	0	2	9	5	22	0	5	2800	1	Biomass	3
176	1031_21	1031 21 2	1	NG7	1031	21	2	1031	633527	1	5	2	2	6	1	1	1	2	2	48	2	5	2	1	0					7		0	1	0		0	1	2	0	2	9	3	22	0	3	3500	2	Low pollution	1
177	1031_24	1031 24 2	1	NG7	1031	24	2	1031	633527	2	5	2	2	6	2	1	2	1	1	35	5	4	4	2	1					7		0	1	0		1	1	4	0	1	9	5	22	0	3	4000	1	Kerosene	1
178	1031_24	1031 24 2	2	NG7	1031	24	2	1031	633527	2	5	2	2	6	2	1	2	1	1	35	5	4	4	2	1					7		0	1	0		1	2	3	0	1	9		22	0	3	3500	1	Kerosene	1
179	1032_27	1032 27 1	1	NG7	1032	27	1	1032	811223	1	5	2	2	2	2	1	3	1	2	23	8	1	3	3	0					7		0	0			1	1	3	0	1	9	4	22	0	5	2000	2	Biomass	2
180	1032_27	1032 27 1	2	NG7	1032	27	1	1032	811223	1	5	2	2	2	2	1	3	1	2	23	8	1	3	3	0					7		0	0			1	2	2	0	1	9		22	0	5	2500	2	Biomass	2
181	1032_27	1032 27 1	3	NG7	1032	27	1	1032	811223	1	5	2	2	2	2	1	3	1	2	23	8	1	3	3	0					7		0	0			1	3	1	0	1	9		22	0	5	2000	2	Biomass	2
182	1032_28	1032 28 5	1	NG7	1032	28	5	1032	811223	2	5	2	2	1	2	1	1	3	1	55	8	3	1	1	0	467	1583	1864	1177	0	16	0	0			0	1	1	0	1	9	3	22	0	3	3500	1	Biomass	2
183	1032_4	1032 4 2	1	NG7	1032	4	2	1032	811223	2	5	2	2	6	2	1	2	1	1	34	8	2	3	2	1					7		0	1	0		1	1	3	0	1	9	7	22	0	3	3000	1	Biomass	3
184	1032_4	1032 4 2	2	NG7	1032	4	2	1032	811223	2	5	2	2	6	2	1	2	1	1	34	8	2	3	2	1					7		0	1	0		1	2	2	0	1	9		22	0	3	3500	2	Biomass	3
185	1032_40	1032 40 1	1	NG7	1032	40	1	1032	811223	1	5	2	0		2	1	2	1	2	25	8	2	3	1	0					7		0	1	0		1	1	3	0	2	9	2	22	0	3	3500	1	Biomass	2
186	1032_45	1032 45 2	1	NG7	1032	45	2	1032	811223	2	5	2	2	3	1	1	2	2	1	35	8	1	7	2	0					7		0	1	1	1	1	1	7	0	1	9	3	22	0	3	3500	2	Biomass	2
187	1032_45	1032 45 2	2	NG7	1032	45	2	1032	811223	2	5	2	2	3	1	1	2	2	1	35	8	1	7	2	0					7		0	1	1	1	1	2	6	0	1	9		22	0	3	3000	2	Biomass	2
188	1033_15	1033 15 2	1	NG7	1033	15	2	1033	721087	1	5	2	2	3	2	1	1	1	1	29	5	5	2	1	1					7		0	1	0		1	1	2	0	2	9	6	31	0	3	3800	1	Kerosene	1
189	1033_37	1033 37 2	1	NG7	1033	37	2	1033	721087	1	5	2	2	6	2	1	0	1	2	60	8	3	1	1	0					7		0	0			0	1	1	0	1	9	2	11	0	3	3500	1	Biomass	3
190	1034_11	1034 11 1	1	NG7	1034	11	1	1034	530530	1	5	2	2	3	2	96	2	2	2	23	8	2	1	1	1	9995	9995	9999	9999	4	23	0	0			1	1	1	0	2	9	4	22	0	3	3000	1	Biomass	2
191	1034_14	1034 14 2	1	NG7	1034	14	2	1034	530530	1	5	2	2	2	2	1	2	1	2	52	8	2	2	1	0	466	1549	1942	1254	0	27	0	0			1	1	2	0	1	9	3	22	0	3	4500	1	Biomass	2
192	1034_18	1034 18 2	1	NG7	1034	18	2	1034	530530	1	5	2	2	6	2	1	1	1	1	25	8	3	1	1	1	589	1582	2353	1488	0	22	0	2	0		0	1	1	0	1	9	5	22	0	2	5000	1	Biomass	2
193	1034_26	1034 26 2	1	NG7	1034	26	2	1034	530530	2	5	2	2	6	2	1	0	1	1	29	8	2	1	1	0	595	1652	2180	1320	0	22	0	0			1	1	1	0	1	9	15	22	0	3	3900	2	Biomass	3
194	1034_3	1034 3 3	1	NG7	1034	3	3	1034	530530	1	5	2	2	6	2	1	1	1	1	65	8	3	1	1	1	633	1583	2526	1596	0	23	0	0			0	1	1	0	2	9	6	22	0	4	1500	2	Biomass	2
195	1034_30	1034 30 1	1	NG7	1034	30	1	1034	530530	2	5	2	2	6	2	1	1	1	2	27	8	2	1	1	0	448	1462	2096	1434	0	26	0	0			1	1	1	0	1	9	4	11	0	3	4000	1	Biomass	2
196	1034_37	1034 37 2	1	NG7	1034	37	2	1034	530530	2	5	2	1	6	2	6	1	1	1	62	8	2	3	1	0					7		0	1	0		1	1	3	0	2	9	6	22	0	3	3300	1	Biomass	1
197	1034_7	1034 7 2	1	NG7	1034	7	2	1034	530530	1	5	2	2	5	2	1	1	1	1	36	8	4	4	2	0	647	1643	2397	1459	0	32	0	2	0		1	1	4	0	2	9	3	22	0	3	4000	1	Biomass	2
198	1034_7	1034 7 2	2	NG7	1034	7	2	1034	530530	1	5	2	2	5	2	1	1	1	1	36	8	4	4	2	0	647	1643	2397	1459	0	32	0	2	0		1	2	3	0	1	9		22	0	3	3700	2	Biomass	2
199	1034_9	1034 9 2	1	NG7	1034	9	2	1034	530530	1	5	2	2	2	2	4	1	1	1	35	8	4	3	1	0					7		0	2	0		1	1	3	0	2	9	12	22	0	4	2500	1	Biomass	2
200	1035_16	1035 16 1	1	NG7	1035	16	1	1035	598547	1	5	2	3	4	2	6	0	1	2	25	5	3	1	1	0	643	1551	2673	1723	0	25	0	0			0	1	1	0	2	9	9	31	0	3	3000	1	Kerosene	1
201	1035_26	1035 26 2	1	NG7	1035	26	2	1035	598547	1	5	2	2	5	2	96	0	1	2	55	8	2	2	1	0					7		0	1	0		1	1	2	0	1	9	6	22	0	2	3000	1	Biomass	2
202	1035_31	1035 31 1	1	NG7	1035	31	1	1035	598547	2	5	2	2	6	2	1	2	1	2	35	8	3	5	2	0					7		0	2	0		1	1	5	0	2	9	3	31	1	5	2500	2	Biomass	2
203	1035_31	1035 31 1	2	NG7	1035	31	1	1035	598547	2	5	2	2	6	2	1	2	1	2	35	8	3	5	2	0					7		0	2	0		1	2	4	0	2	9		31	0	3	3700	2	Biomass	2
204	1037_28	1037 28 2	1	NG7	1037	28	2	1037	550404	1	5	2	2	6	2	1	1	1	1	27	8	2	1	1	1	600	1602	2338	1459	0	19	0	2	0		0	1	1	0	2	9	10	22	0	3	3900	2	Biomass	2
205	1037_32	1037 32 4	1	NG7	1037	32	4	1037	550404	1	5	2	2	5	2	1	1	1	1	60	8	2	1	1	0	477	1582	1906	1205	0	17	0	0			0	1	1	0	2	9	4	22	0	3	3500	2	Biomass	2
206	1037_4	1037 4 2	3	NG7	1037	4	2	1037	550404	2	5	2	1	6	1	96	3	1	1	62	8	2	3	3	0	579	1584	2308	1457	0	35	0	1	0		1	3	1	0	2	9		22	0	3	3000	1	Biomass	2
207	1037_7	1037 7 3	1	NG7	1037	7	3	1037	550404	1	5	2	1	2	2	96	1	1	1	72	8	1	6	1	0	669	1573	2704	1719	0	37	0	5			1	1	6	0	2	9	5	21	0	3	4000	1	Biomass	2
208	1038_10	1038 10 2	2	NG7	1038	10	2	1038	770566	2	5	2	3	3	2	4	2	1	1	43	8	1	5	2	0					7		0	1	0		1	2	4	0	2	9		11	0	5	2600	1	Biomass	2
209	1038_28	1038 28 2	4	NG7	1038	28	2	1038	770566	3	5	2	1	6	2	4	2	1	1	39	8	2	8	4	0	548	1543	2302	1492	0	30	0	1	0		1	4	5	0	2	9		96	0	3	2700	1	Biomass	2
210	1038_44	1038 44 2	1	NG7	1038	44	2	1038	770566	2	5	2	2	3	2	96	0	1	1	32	8	3	6	1	0					7		0	1	0		1	1	6	0	2	9	5	22	0	8	3000	1	Biomass	2
211	1039_11	1039 11 2	2	NG7	1039	11	2	1039	629034	1	5	2	2	3	2	4	3	1	1	36	8	1	4	2	0	468	1561	1921	1230	0	26	0	1	0		1	2	3	0	1	9		11	0	3	4000	1	Biomass	2
212	1039_13	1039 13 2	1	NG7	1039	13	2	1039	629034	2	5	2	1	5	2	4	1	1	1	50	8	2	8	1	0					7		0	1	0		1	1	8	0	2	9	6	21	1	3	4000	1	Biomass	2
213	104_31	104 31 2	1	NG7	104	31	2	104	530457	1	1	2	1	2	1	96	2	1	1	35	8	3	3	2	0					7		0	1	0		1	1	3	0	1	9	6	21	0	3	2500	2	Biomass	2
214	104_32	104 32 6	1	NG7	104	32	6	104	530457	1	1	2	2	6	2	96	1	2	2	67	8	3	1	1	1	550	1549	2292	1480	0	19	0	1	0		1	1	1	0	1	9	7	11	0	3	3000	1	Biomass	2
215	104_6	104 6 3	1	NG7	104	6	3	104	530457	1	1	2	2	6	1	96	1	3	2	62	8	3	2	1	0					7		0	1	0		1	1	2	0	1	9	6	31	0	2	4000	2	Biomass	2
216	1040_30	1040 30 2	1	NG7	1040	30	2	1040	715272	2	5	2	1	6	2	4	3	1	1	27	8	3	7	2	1					7		0	1	0		1	1	7	0	2	9	4	22	0	3	3300	1	Biomass	2
217	1040_30	1040 30 2	2	NG7	1040	30	2	1040	715272	2	5	2	1	6	2	4	3	1	1	27	8	3	7	2	1					7		0	1	0		1	2	6	0	2	9		11	0	4	2800	1	Biomass	2
218	1041_10	1041 10 2	2	NG7	1041	10	2	1041	651692	1	5	2	2	4	2	4	2	1	1	27	8	3	2	2	0					7		0	2	0		1	2	1	0	2	9		22	0	3	3000	2	Biomass	2
219	1041_18	1041 18 2	1	NG7	1041	18	2	1041	651692	1	5	2	2	1	2	96	1	1	1	35	8	4	2	1	0					7		0	1	0		1	1	2	0	1	9	3	22	0	3	4500	2	Biomass	2
220	1041_22	1041 22 2	1	NG7	1041	22	2	1041	651692	1	5	2	2	3	2	96	1	1	1	25	8	3	2	1	0					7		0	1	0		1	1	2	0	2	9	6	21	0	2	4000	1	Biomass	2
221	1041_4	1041 4 1	1	NG7	1041	4	1	1041	651692	1	5	2	2	1	2	4	2	1	2	35	8	4	4	2	0	1160	1604	4509	2811	0	36	0	1	0		0	1	4	0	1	9	8	22	0	3	4000	2	Biomass	2
222	1043_10	1043 10 2	1	NG7	1043	10	2	1043	278411	1	5	2	1	6	2	4	1	1	1	29	5	5	2	2	0	552	1554	2286	1471	0	23	0	2	0		1	1	2	0	1	9	6	11	0	3	3000	1	Kerosene	1
223	1043_10	1043 10 2	2	NG7	1043	10	2	1043	278411	1	5	2	1	6	2	4	1	1	1	29	5	5	2	2	0	552	1554	2286	1471	0	23	0	2	0		1	2	1	0	1	9		11	0	3	3400	1	Kerosene	1
224	1044_14	1044 14 2	1	NG7	1044	14	2	1044	424245	1	5	2	2	3	1	4	1	1	1	40	8	3	2	1	1					7		0	1	0		1	1	2	0	1	9	5	22	0	3	4000	1	Biomass	2
225	1044_27	1044 27 2	1	NG7	1044	27	2	1044	424245	1	5	2	2	2	1	96	2	1	1	33	5	4	3	1	0					7		0	0			1	1	3	0	2	9	3	21	0	3	4000	1	Kerosene	2
226	1044_53	1044 53 1	1	NG7	1044	53	1	1044	424245	1	5	2	3	5	2	4	1	5	2	39	2	5	3	1	0					7		0	1	0		1	1	3	0	1	9	9	21	0	1	5000	1	Low pollution	1
227	1045_40	1045 40 2	1	NG7	1045	40	2	1045	351328	1	5	2	2	5	1	96	0	1	2	80	8	4	1	1	0					7		0	0			0	1	1	0	1	9	6	21	0	3	2500	1	Biomass	2
228	1045_42	1045 42 2	1	NG7	1045	42	2	1045	351328	2	5	2	2	3	2	96	2	1	1	40	8	4	4	2	1	710	1623	2695	1661	0	31	0	1	0		1	1	4	0	2	9	2	21	0	3	3000	1	Biomass	2
229	1045_42	1045 42 2	2	NG7	1045	42	2	1045	351328	2	5	2	2	3	2	96	2	1	1	40	8	4	4	2	1	710	1623	2695	1661	0	31	0	1	0		1	2	3	0	1	9		96	0	3	3200	1	Biomass	2
230	1047_1	1047 1 3	1	NG7	1047	1	3	1047	364586	1	5	2	1	3	2	4	1	2	1	64	8	2	1	1	0	601	1494	2693	1802	0	21	0	1	0		1	1	1	0	1	9	5	22	0	3	3700	2	Biomass	2
231	1047_14	1047 14 1	1	NG7	1047	14	1	1047	364586	3	5	2	1	3	2	96	1	1	2	38	8	1	3	1	0					7		0	5			1	1	3	0	2	9	3	22	0	3	4000	1	Biomass	2
232	1047_23	1047 23 2	1	NG7	1047	23	2	1047	364586	1	5	2	2	3	2	4	2	1	1	35	8	2	6	2	1	647	1611	2493	1547	0	31	0	1	0		0	1	6	0	2	9	7	22	0	3	3500	2	Biomass	2
233	1047_23	1047 23 2	2	NG7	1047	23	2	1047	364586	1	5	2	2	3	2	4	2	1	1	35	8	2	6	2	1	647	1611	2493	1547	0	31	0	1	0		0	2	5	0	2	9		11	0	3	4500	2	Biomass	2
234	1047_34	1047 34 2	1	NG7	1047	34	2	1047	364586	1	5	2	2	5	2	96	1	1	2	52	8	2	1	1	1	451	1454	2133	1467	0	17	0	5			1	1	1	0	2	9	5	31		3	2600	1	Biomass	2
235	1048_11	1048 11 2	1	NG7	1048	11	2	1048	947243	1	5	1	2	5	2	6	1	1	1	29	5	5	1	1	1	551	1623	2092	1289	0	20	0	2	0		0	1	1	0	1	10	20	21	0	2	3500	1	Kerosene	1
236	1048_16	1048 16 2	1	NG7	1048	16	2	1048	947243	2	5	1	2	6	2	96	2	1	1	38	8	4	3	1	0					7		0	1	0		1	1	3	0	2	9	14	22	0	3	3400	2	Biomass	3
237	1048_21	1048 21 2	1	NG7	1048	21	2	1048	947243	1	5	1	2	6	2	96	3	1	1	45	5	4	5	3	1					7		0	2	0		1	1	5	0	2	9	12	22	0	1	5000	1	Kerosene	1
238	1048_21	1048 21 2	2	NG7	1048	21	2	1048	947243	1	5	1	2	6	2	96	3	1	1	45	5	4	5	3	1					7		0	2	0		1	2	4	0	2	9		22	0	1	4600	1	Kerosene	1
239	1048_26	1048 26 2	1	NG7	1048	26	2	1048	947243	1	5	1	2	6	2	6	2	1	1	45	7	4	6	1	0	674	1571	2731	1738	0	38	0	1	0		1	1	6	0	2	9	8	22	0	3	3000	2	Biomass	1
240	1048_27	1048 27 2	1	NG7	1048	27	2	1048	947243	1	5	1	2	6	2	96	0	1	1	48	7	4	1	1	0					7		0	1	0		1	1	1	0	1	9	6	11	0	3	3200	2	Biomass	1
241	1048_3	1048 3 1	1	NG7	1048	3	1	1048	947243	2	5	1	2	6	2	6	1	1	2	26	8	4	1	1	0					7		0	0			1	1	1	0	2	9	20	21	0	3	2600	1	Biomass	2
242	1048_33	1048 33 2	1	NG7	1048	33	2	1048	947243	1	5	1	2	6	2	96	1	1	1	32	7	4	2	1	0	624	1535	2648	1725	0	27	0	2	1	1	1	1	2	0	1	9	12	22	0	3	5000	1	Biomass	1
243	1048_37	1048 37 2	1	NG7	1048	37	2	1048	947243	2	5	1	2	6	2	96	1	1	1	69	7	4	6	1	0	655	1604	2546	1587	0	40	0	1	0		1	1	6	0	1	9	8	22	0	3	3400	2	Biomass	1
244	1048_4	1048 4 3	1	NG7	1048	4	3	1048	947243	2	5	1	2	6	2	6	1	1	1	64	7	5	1	1	1	658	1682	2326	1383	0	34	0	0			0	1	1	0	2	9	3	21	0	4	2500	1	Biomass	2
245	1048_6	1048 6 2	1	NG7	1048	6	2	1048	947243	1	5	1	2	6	2	96	1	1	1	40	8	5	1	1	1					7		0	2	1	1	0	1	1	0	2	9	20	22	0	3	3500	2	Biomass	2
246	1049_106	1049 106 1	1	NG7	1049	106	1	1049	1316334	1	5	1	2	6	2	6	1	2	2	45	7	4	6	1	0	1001	1692	3496	2066	0	44	0	1	0		1	1	6	0	1	9	7	21	0	3	3000	1	Biomass	1
247	1049_16	1049 16 2	1	NG7	1049	16	2	1049	1316334	2	5	1	2	6	2	6	3	2	1	44	8	4	3	1	0	481	1505	2124	1411	0	34	0	2	0		0	1	3	0	2	9	10	21	0	3	2200	1	Biomass	2
248	1049_16	1049 16 6	1	NG7	1049	16	6	1049	1316334	1	5	1	1	6	2	6	3	2	1	44	8	4	1	1	1	500	1547	2089	1351	0	15	0	0			0	1	1	0	1	9	10	21	0	3	2600	1	Biomass	2
249	1049_55	1049 55 2	1	NG7	1049	55	2	1049	1316334	1	5	1	2	6	2	6	1	1	1	26	5	5	1	1	0	537	1516	2337	1541	0	24	0	1	0		1	1	1	0	1	9	10	31	0	2	3800	1	Kerosene	2
250	1049_89	1049 89 2	1	NG7	1049	89	2	1049	1316334	1	5	1	2	6	2	6	2	1	1	42	5	4	3	1	0					7		0	1	0		0	1	3	0	2	9	10	11	0	5	1000	2	Kerosene	1
251	105_2	105 2 17	1	NG7	105	2	17	105	1235386	1	1	2	2	6	3	5	6	8	1	45	8	3	1	1	0					7		0	1	0		1	1	1	0	2	9	0	21	0	3	3000	1	Biomass	3
252	105_31	105 31 2	1	NG7	105	31	2	105	1235386	1	1	2	2	6	3	5	1	1	2	60	8	4	3	2	1	575	1594	2263	1420	0	25	0	1	0		1	1	3	0	1	9	5	31	0	3	3600	1	Biomass	3
253	105_31	105 31 2	2	NG7	105	31	2	105	1235386	1	1	2	2	6	3	5	1	1	2	60	8	4	3	2	1	575	1594	2263	1420	0	25	0	1	0		1	2	2	0	1	9		31	0	3	3000	1	Biomass	3
254	105_64	105 64 2	1	NG7	105	64	2	105	1235386	1	1	2	2	6	3	5	1	1	1	30	8	4	2	2	0					7		0	1	0		1	1	2	0	2	9	8	21	0	3	2600	1	Biomass	2
255	105_64	105 64 2	2	NG7	105	64	2	105	1235386	1	1	2	2	6	3	5	1	1	1	30	8	4	2	2	0					7		0	1	0		1	2	1	0	1	9		21	0	3	3000	1	Biomass	2
256	1050_11	1050 11 2	1	NG7	1050	11	2	1050	1155710	1	5	1	3	4	1	6	1	1	1	52	2	5	3	1	0					7		0	1	0		1	1	3	0	1	9	7	21	1	2	3400	1	Low pollution	1
257	1050_15	1050 15 2	1	NG7	1050	15	2	1050	1155710	2	5	1	2	6	2	96	1	1	1	36	2	5	3	1	0					7		0	1	0		1	1	3	0	1	9	6	31	0	3	2800	1	Low pollution	1
258	1050_19	1050 19 2	1	NG7	1050	19	2	1050	1155710	2	5	1	3	4	2	96	2	1	1	30	2	5	2	2	0	9995	9995	9999	9999	4	22	0	1	0		1	1	2	0	1	9	6	21	0	2	3400	1	Low pollution	1
259	1050_19	1050 19 2	2	NG7	1050	19	2	1050	1155710	2	5	1	3	4	2	96	2	1	1	30	2	5	2	2	0	9995	9995	9999	9999	4	22	0	1	0		1	2	1	0	1	9		21	0	3	2800	1	Low pollution	1
260	1050_2	1050 2 2	1	NG7	1050	2	2	1050	1155710	1	5	1	3	4	1	9	1	1	1	33	2	5	1	1	0					7		0	1	98	98	1	1	1	0	2	9	8	21	0	4	2500	1	Low pollution	1
261	1050_32	1050 32 2	1	NG7	1050	32	2	1050	1155710	1	5	1	2	4	2	6	1	1	1	23	5	4	1	1	1	517	1700	1789	1052	0	18	0	2	0		0	1	1	0	1	9	5	22	0	2	3200	1	Kerosene	3
262	1050_51	1050 51 2	2	NG7	1050	51	2	1050	1155710	1	5	1	1	6	2	6	3	1	1	38	5	4	7	2	0	623	1581	2492	1576	0	30	0	1	0		1	2	6	0	2	9		21	0	3	3000	2	Kerosene	1
263	1050_60	1050 60 2	1	NG7	1050	60	2	1050	1155710	1	5	1	3	4	2	6	1	1	1	59	2	5	3	1	0					7		0	1	0		1	1	3	0	2	9	98	21	0	3	4500	2	Low pollution	1
264	1050_9	1050 9 2	1	NG7	1050	9	2	1050	1155710	1	5	1	0		3	96	2	1	1	50	5	5	3	1	1					7		0	1	2	3	0	1	3	0	2	9	8	21	0	1	5000	1	Kerosene	1
265	1051_28	1051 28 4	1	NG7	1051	28	4	1051	3057815	1	5	1	2	6	2	6	1	1	1	61	7	4	4	1	1	729	1556	3011	1935	0	31	0	1	0		1	1	4	0	1	9	8	21	0	3	3000	2	Biomass	1
266	1051_45	1051 45 2	1	NG7	1051	45	2	1051	3057815	1	5	1	2	6	2	6	1	1	1	36	7	4	4	1	0					7		0	1	1	3	1	1	4	0	1	9	8	22	0	3	3000	2	Biomass	1
267	1052_35	1052 35 2	1	NG7	1052	35	2	1052	2244743	2	5	1	2	6	2	96	2	1	1	30	5	4	2	2	0	562	1568	2286	1458	0	23	0	2	0		1	1	2	0	1	9	8	21	0	4	2700	1	Kerosene	1
268	1052_35	1052 35 2	2	NG7	1052	35	2	1052	2244743	2	5	1	2	6	2	96	2	1	1	30	5	4	2	2	0	562	1568	2286	1458	0	23	0	2	0		1	2	1	0	1	9		21	0	4	2800	2	Kerosene	1
269	1052_38	1052 38 2	1	NG7	1052	38	2	1052	2244743	1	5	1	2	6	2	96	2	1	1	36	5	4	4	2	0					7		0	2	0		1	1	4	0	1	9	11	22	0	3	4200	1	Kerosene	1
270	1052_55	1052 55 2	1	NG7	1052	55	2	1052	2244743	1	5	1	2	4	2	96	1	1	1	27	5	4	1	1	1	743	1617	2842	1757	0	20	0	2	0		0	1	1	0	2	9	7	21	0	3	3000	2	Kerosene	1
271	1053_24	1053 24 2	1	NG7	1053	24	2	1053	1896086	1	5	1	2	6	2	96	2	1	1	28	7	4	2	2	0					7		0	1	0		1	1	2	0	1	9	7	21	0	3	3400	2	Biomass	1
272	1053_24	1053 24 2	2	NG7	1053	24	2	1053	1896086	1	5	1	2	6	2	96	2	1	1	28	7	4	2	2	0					7		0	1	0		1	2	1	0	2	9		21	0	3	3400	2	Biomass	1
273	1053_5	1053 5 4	2	NG7	1053	5	4	1053	1896086	2	5	1	2	6	1	96	0	2	1	71	7	4	3	3	1					7		0	1	0		1	2	2	0	2	9		22	0	3	3000	2	Biomass	1
274	1053_5	1053 5 4	3	NG7	1053	5	4	1053	1896086	2	5	1	2	6	1	96	0	2	1	71	7	4	3	3	1					7		0	1	0		1	3	1	0	1	9		22	0	3	3200	2	Biomass	1
275	1053_58	1053 58 2	1	NG7	1053	58	2	1053	1896086	1	5	1	3	4	2	96	2	1	1	28	2	5	2	2	0	571	1692	1995	1179	0	26	0	1	0		0	1	2	0	1	9	10	21	0	3	2600	2	Low pollution	1
276	1053_58	1053 58 2	2	NG7	1053	58	2	1053	1896086	1	5	1	3	4	2	96	2	1	1	28	2	5	2	2	0	571	1692	1995	1179	0	26	0	1	0		0	2	1	0	2	9		21	1	3	2800	2	Low pollution	1
277	1053_90	1053 90 2	1	NG7	1053	90	2	1053	1896086	1	5	1	2	6	1	6	3	1	1	39	5	5	3	2	0					7		0	1	0		1	1	3	0	2	9	3	21	0	3	3400	1	Kerosene	1
278	1053_90	1053 90 2	2	NG7	1053	90	2	1053	1896086	1	5	1	2	6	1	6	3	1	1	39	5	5	3	2	0					7		0	1	0		1	2	2	0	2	9		21	0	4	2500	1	Kerosene	1
279	1053_93	1053 93 2	1	NG7	1053	93	2	1053	1896086	1	5	1	2	0	2	96	1	1	1	37	5	5	3	1	0					7		0	1	0		1	1	3	0	2	9	12	21	0	3	3500	2	Kerosene	1
280	1054_25	1054 25 2	1	NG7	1054	25	2	1054	1546611	1	5	1	3	2	2	96	1	1	1	29	2	5	1	1	1	778	1692	2718	1606	0	25	0	1	0		1	1	1	0	2	9	5	21	0	2	4200	2	Low pollution	1
281	1054_3	1054 3 2	1	NG7	1054	3	2	1054	1546611	1	5	1	3	2	1	6	3	1	1	38	2	5	2	2	0					7		0	1	0		1	1	2	0	2	9	10	31	1	3	3800	2	Low pollution	1
282	1054_3	1054 3 2	2	NG7	1054	3	2	1054	1546611	1	5	1	3	2	1	6	3	1	1	38	2	5	2	2	0					7		0	1	0		1	2	1	0	2	9		31	1	3	3700	2	Low pollution	1
283	1054_43	1054 43 2	1	NG7	1054	43	2	1054	1546611	2	5	1	3	4	1	96	2	1	1	35	2	5	2	2	0	568	1638	2117	1292	0	29	0	1	0		0	1	2	0	2	9	10	21	0	3	3500	2	Low pollution	1
284	1054_43	1054 43 2	2	NG7	1054	43	2	1054	1546611	2	5	1	3	4	1	96	2	1	1	35	2	5	2	2	0	568	1638	2117	1292	0	29	0	1	0		0	2	1	0	1	9		31	0	3	3400	2	Low pollution	1
285	1054_46	1054 46 2	1	NG7	1054	46	2	1054	1546611	1	5	1	2	6	2	96	3	1	1	28	2	5	3	2	0					7		0	1	0		1	1	3	0	2	9	6	31	0	2	3200	2	Low pollution	1
286	1054_46	1054 46 2	2	NG7	1054	46	2	1054	1546611	1	5	1	2	6	2	96	3	1	1	28	2	5	3	2	0					7		0	1	0		1	2	2	0	2	9		31	0	2	3200	2	Low pollution	1
287	1054_64	1054 64 2	1	NG7	1054	64	2	1054	1546611	2	5	1	3	2	1	96	1	1	1	36	2	5	1	1	0					7		0	1	0		1	1	1	0	1	9	6	21	0	4	2500	2	Low pollution	1
288	1054_70	1054 70 2	1	NG7	1054	70	2	1054	1546611	1	5	1	3	4	2	96	1	1	1	34	2	5	1	1	0	436	1635	1631	998	0	31	0	1	0		1	1	1	0	1	9	7	21	0	3	3100	2	Low pollution	1
289	1054_73	1054 73 2	1	NG7	1054	73	2	1054	1546611	1	5	1	3	4	2	96	1	1	1	48	2	5	2	1	0					7		0	1	0		1	1	2	0	1	9	12	21	0	3	3400	2	Low pollution	1
290	1054_82	1054 82 2	1	NG7	1054	82	2	1054	1546611	1	5	1	3	2	2	96	1	1	1	32	2	5	1	1	1					7		0	1	0		1	1	1	0	2	9	5	21	0	3	3000	2	Low pollution	1
291	1054_85	1054 85 2	1	NG7	1054	85	2	1054	1546611	1	5	1	3	2	1	96	2	1	1	36	2	5	3	2	0					7		0	1	0		1	1	3	0	1	9	11	21	0	3	3500	1	Low pollution	1
292	1054_85	1054 85 2	2	NG7	1054	85	2	1054	1546611	1	5	1	3	2	1	96	2	1	1	36	2	5	3	2	0					7		0	1	0		1	2	2	0	2	9		31	0	3	3300	1	Low pollution	1
293	1055_1	1055 1 1	1	NG7	1055	1	1	1055	1039078	1	5	1	2	5	2	9	1	1	2	37	7	4	4	1	0	626	1546	2619	1694	0	37	0	1	0		1	1	4	0	1	9	4	22	0	3	3500	2	Biomass	2
294	1055_11	1055 11 1	1	NG7	1055	11	1	1055	1039078	1	5	1	2	6	2	96	0	1	2	26	5	3	1	1	0					7		0	0			1	1	1	0	1	9	7	31	0	3	3200	2	Kerosene	2
295	1055_22	1055 22 2	1	NG7	1055	22	2	1055	1039078	2	5	1	2	6	2	96	1	1	2	61	7	4	1	1	1					7		0	0			1	1	1	0	1	9	5	21	0	3	3000	2	Biomass	2
296	1055_26	1055 26 3	3	NG7	1055	26	3	1055	1039078	1	5	1	2	6	2	96	3	1	2	77	7	3	3	3	2					7		0	1	0		1	3	1	0	1	9		31	0	4	2500	2	Biomass	1
297	1055_28	1055 28 2	1	NG7	1055	28	2	1055	1039078	1	5	1	2	6	2	96	2	1	2	69	7	3	2	2	1					7		0	1	0		1	1	2	0	1	9	11	21	0	4	2900	1	Biomass	1
298	1055_48	1055 48 2	1	NG7	1055	48	2	1055	1039078	1	5	1	2	6	2	96	2	1	1	29	5	4	2	2	0					7		0	1	0		1	1	2	0	1	9	10	22	0	3	3700	1	Kerosene	1
299	1055_48	1055 48 2	2	NG7	1055	48	2	1055	1039078	1	5	1	2	6	2	96	2	1	1	29	5	4	2	2	0					7		0	1	0		1	2	1	0	2	9		22	0	2	4000	1	Kerosene	1
300	1055_7	1055 7 2	1	NG7	1055	7	2	1055	1039078	1	5	1	3	2	2	96	1	1	1	44	2	5	1	1	1	646	1603	2514	1568	0	33	0	1	0		1	1	1	0	2	9	6	31	0	3	3700	2	Low pollution	2
301	1055_9	1055 9 2	1	NG7	1055	9	2	1055	1039078	2	5	1	2	6	2	96	2	1	1	27	5	4	2	2	1					7		0	2	0		1	1	2	0	2	10	6	22	0	3	3700	1	Kerosene	1
302	1055_9	1055 9 2	2	NG7	1055	9	2	1055	1039078	2	5	1	2	6	2	96	2	1	1	27	5	4	2	2	1					7		0	2	0		1	2	1	0	1	9		22	0	3	3200	2	Kerosene	1
303	1056_36	1056 36 2	1	NG7	1056	36	2	1056	950571	1	5	1	2	6	2	7	2	1	1	45	5	4	6	1	0					7		0	1	0		1	1	6	0	1	9	6	21	0	3	3700	2	Kerosene	1
304	1056_42	1056 42 2	3	NG7	1056	42	2	1056	950571	2	5	1	3	5	2	7	3	1	1	42	2	4	6	3	0	732	1576	2947	1870	0	35	0	1	0		1	3	4	0	2	9		21	0	2	4300	2	Low pollution	1
305	1056_9	1056 9 2	1	NG7	1056	9	2	1056	950571	1	5	1	3	2	2	7	1	1	1	41	2	4	1	1	0	818	1584	3260	2058	0	27	0	1	0		1	1	1	0	2	9	7	21	0	3	3400	2	Low pollution	1
306	1057_106	1057 106 2	1	NG7	1057	106	2	1057	1759830	2	5	1	2	6	2	7	1	1	1	33	2	5	1	1	0	751	1527	3221	2109	0	29	0	1	0		0	1	1	0	2	9	12	31	0	2	3200	2	Low pollution	1
307	1057_115	1057 115 2	1	NG7	1057	115	2	1057	1759830	1	5	1	3	4	2	7	1	1	1	52	2	5	1	1	0					7		0	2	1	2	0	1	1	0	1	9	10	31	0	2	3800	2	Low pollution	1
308	1057_133	1057 133 6	1	NG7	1057	133	6	1057	1759830	1	5	1	2	6	2	7	1	2	1	60	2	5	1	1	0	534	1628	2015	1238	0	21	0	2	0		0	1	1	0	1	9	10	12	0	3	2200	2	Low pollution	1
309	1057_21	1057 21 2	1	NG7	1057	21	2	1057	1759830	1	5	1	3	4	2	96	1	1	1	45	2	5	1	1	0					7		0	1	0		1	1	1	0	1	9	12	21	0	4	2900	2	Low pollution	1
310	1057_35	1057 35 2	1	NG7	1057	35	2	1057	1759830	1	5	1	3	2	2	96	2	1	1	34	5	5	2	2	0					7		0	1	0		1	1	2	0	2	9	11	96	0	3	3500	2	Kerosene	1
311	1057_35	1057 35 2	2	NG7	1057	35	2	1057	1759830	1	5	1	3	2	2	96	2	1	1	34	5	5	2	2	0					7		0	1	0		1	2	1	0	2	9		31	0	3	3500	2	Kerosene	1
312	1057_44	1057 44 2	1	NG7	1057	44	2	1057	1759830	1	5	1	3	2	2	96	2	5	2	47	2	5	4	2	0					7		0	1	0		1	1	4	0	1	9	7	31	0	2	5000	2	Low pollution	1
313	1057_44	1057 44 2	2	NG7	1057	44	2	1057	1759830	1	5	1	3	2	2	96	2	5	2	47	2	5	4	2	0					7		0	1	0		1	2	3	0	1	9		31	0	2	5000	2	Low pollution	1
314	1057_93	1057 93 2	1	NG7	1057	93	2	1057	1759830	1	5	1	0		2	7	2	3	1	60	2	5	8	1	0	630	1633	2362	1447	0	45	0	1	0		1	1	8	0	2	9	10	31	0	2	4400	2	Low pollution	1
315	1058_24	1058 24 1	1	NG7	1058	24	1	1058	893048	1	5	1	2	6	2	3	1	1	2	42	5	4	4	1	0	795	1519	3445	2268	0	42	0	0			0	1	4	0	2	9	6	21	0	3	3000	2	Kerosene	1
316	1058_60	1058 60 2	1	NG7	1058	60	2	1058	893048	1	5	1	3	4	1	96	2	1	1	50	2	5	3	2	1					7		0	1	0		0	1	3	0	2	9	10	31	0	2	3100	1	Low pollution	1
317	1058_60	1058 60 2	2	NG7	1058	60	2	1058	893048	1	5	1	3	4	1	96	2	1	1	50	2	5	3	2	1					7		0	1	0		0	2	2	0	1	9		31	0	3	2600	1	Low pollution	1
318	1058_67	1058 67 3	1	NG7	1058	67	3	1058	893048	1	5	1	3	2	2	6	3	1	1	74	5	5	4	3	1					7		0	1	0		1	1	4	0	2	9	8	31	0	2	3000	2	Kerosene	1
319	1058_67	1058 67 3	2	NG7	1058	67	3	1058	893048	1	5	1	3	2	2	6	3	1	1	74	5	5	4	3	1					7		0	1	0		1	2	3	0	2	9		31	0	3	2200	2	Kerosene	1
320	1058_67	1058 67 3	3	NG7	1058	67	3	1058	893048	1	5	1	3	2	2	6	3	1	1	74	5	5	4	3	1					7		0	1	0		1	3	2	0	2	9		31	0	3	2600	2	Kerosene	1
321	1059_20	1059 20 1	1	NG7	1059	20	1	1059	654336	2	5	1	1	6	2	96	1	1	2	32	5	4	2	1	0					7		0	1	0		1	1	2	0	2	9	6	21	0	3	3200	2	Kerosene	2
322	106_13	106 13 2	1	NG7	106	13	2	106	529451	2	1	2	0		2	5	1	1	1	60	8	1	1	1	0					7		0	1	0		1	1	1	0	1	9	0	31	0	3	3000	1	Biomass	3
323	106_19	106 19 2	1	NG7	106	19	2	106	529451	1	1	2	1	6	2	5	2	1	1	35	8	2	6	2	0	529	1567	2154	1375	0	27	0	1	0		1	1	6	0	2	9	6	22	0	3	3000	2	Biomass	2
324	106_23	106 23 2	1	NG7	106	23	2	106	529451	1	1	2	2	3	2	5	2	1	1	30	8	2	2	2	0					7		0	1	0		1	1	2	0	1	9	3	22	0	3	3000	2	Biomass	2
325	106_23	106 23 2	2	NG7	106	23	2	106	529451	1	1	2	2	3	2	5	2	1	1	30	8	2	2	2	0					7		0	1	0		1	2	1	0	2	9		22	0	3	3000	2	Biomass	2
326	106_25	106 25 2	1	NG7	106	25	2	106	529451	1	1	2	2	5	2	5	1	1	1	23	8	2	1	1	0					7		0	1	0		1	1	1	0	1	9	3	31	0	3	3000	1	Biomass	2
327	106_28	106 28 4	2	NG7	106	28	4	106	529451	2	1	2	2	6	2	5	5	2	1	70	8	4	5	2	1					7		0	1	1	1	1	2	4	0	2	9		31	0	3	3000	1	Biomass	2
328	106_32	106 32 3	1	NG7	106	32	3	106	529451	1	1	2	2	5	2	5	2	2	1	53	8	3	4	2	0	708	1562	2902	1858	0	33	0	1	0		1	1	4	0	1	9	3	22	0	3	3500	1	Biomass	2
329	106_32	106 32 3	2	NG7	106	32	3	106	529451	1	1	2	2	5	2	5	2	2	1	53	8	3	4	2	0	708	1562	2902	1858	0	33	0	1	0		1	2	3	0	2	9		21	0	3	3000	2	Biomass	2
330	106_6	106 6 5	1	NG7	106	6	5	106	529451	1	1	2	2	6	2	5	5	2	1	27	8	2	6	3	1	568	1610	2191	1361	0	27	0	1	0		1	1	6	0	2	9	0	22	0	3	4500	1	Biomass	2
331	1060_11	1060 11 1	1	NG7	1060	11	1	1060	1198816	1	5	1	3	4	2	96	1	1	2	33	2	5	4	1	0	864	1612	3325	2063	0	33	0	1	0		1	1	4	0	1	9	12	31	0	2	3500	2	Low pollution	1
332	1060_34	1060 34 2	1	NG7	1060	34	2	1060	1198816	1	5	1	3	5	2	10	3	1	1	35	2	5	3	2	0					7		0	1	0		1	1	3	0	2	10	8	31	0	3	2800	2	Low pollution	1
333	1060_34	1060 34 2	2	NG7	1060	34	2	1060	1198816	1	5	1	3	5	2	10	3	1	1	35	2	5	3	2	0					7		0	1	0		1	2	2	0	1	10		31	0	3	2400	2	Low pollution	1
334	1060_37	1060 37 2	1	NG7	1060	37	2	1060	1198816	1	5	1	3	4	2	7	2	1	1	38	2	5	2	2	1					7		0	1	0		1	1	2	0	1	9	10	21	0	2	3800	2	Low pollution	1
335	1060_37	1060 37 2	2	NG7	1060	37	2	1060	1198816	1	5	1	3	4	2	7	2	1	1	38	2	5	2	2	1					7		0	1	0		1	2	1	0	2	9		21	0	3	4000	2	Low pollution	1
336	1060_54	1060 54 3	1	NG7	1060	54	3	1060	1198816	1	5	1	2	6	2	96	2	4	1	50	2	5	1	1	1					7		0	0			1	1	1	0	2	10	13	21	1	1	4000	1	Low pollution	1
337	1060_73	1060 73 2	1	NG7	1060	73	2	1060	1198816	1	5	1	3	4	2	96	3	1	1	34	2	5	3	2	0					7		0	1	0		1	1	3	0	2	9	6	21	0	3	3000	2	Low pollution	1
338	1060_73	1060 73 2	2	NG7	1060	73	2	1060	1198816	1	5	1	3	4	2	96	3	1	1	34	2	5	3	2	0					7		0	1	0		1	2	2	0	1	9		21	0	3	3000	2	Low pollution	1
339	1062_10	1062 10 2	1	NG7	1062	10	2	1062	774235	1	5	1	2	3	2	96	1	1	1	38	5	5	4	1	0					7		0	1	0		1	1	4	0	2	9	10	31	0	2	4200	2	Kerosene	1
340	1062_14	1062 14 2	1	NG7	1062	14	2	1062	774235	1	5	1	2	6	2	10	1	1	1	40	2	5	3	1	0					7		0	1	0		1	1	3	0	2	9	10	21	0	3	3800	2	Low pollution	1
341	1062_16	1062 16 2	1	NG7	1062	16	2	1062	774235	3	5	1	3	3	2	96	2	1	1	40	5	5	2	1	0	9995	9995	9999	9999	4	35	0	1	0		1	1	2	0	2	9	10	21	1	2	3200	2	Kerosene	1
342	1062_21	1062 21 2	1	NG7	1062	21	2	1062	774235	1	5	1	3	2	2	96	2	1	1	33	5	5	2	2	1	494	1540	2083	1353	0	32	0	2	0		1	1	2	0	2	9	10	21	0	3	2400	1	Kerosene	1
343	1062_21	1062 21 2	2	NG7	1062	21	2	1062	774235	1	5	1	3	2	2	96	2	1	1	33	5	5	2	2	1	494	1540	2083	1353	0	32	0	2	0		1	2	1	0	1	9		31	0	2	3700	2	Kerosene	1
344	1062_3	1062 3 2	1	NG7	1062	3	2	1062	774235	1	5	1	2	3	2	7	3	1	1	50	2	5	4	2	0					7		0	1	0		0	1	4	0	1	9	10	31	0	3	2700	1	Low pollution	1
345	1062_3	1062 3 2	2	NG7	1062	3	2	1062	774235	1	5	1	2	3	2	7	3	1	1	50	2	5	4	2	0					7		0	1	0		0	2	3	0	2	9		31	0	3	3000	1	Low pollution	1
346	1062_49	1062 49 2	1	NG7	1062	49	2	1062	774235	2	5	1	2	6	2	6	2	1	1	40	5	5	2	2	0					7		0	1	0		0	1	2	0	1	9	5	21	1	1	4300	2	Kerosene	1
347	1062_49	1062 49 2	2	NG7	1062	49	2	1062	774235	2	5	1	2	6	2	6	2	1	1	40	5	5	2	2	0					7		0	1	0		0	2	1	0	2	9		21	1	1	4400	2	Kerosene	1
348	1063_13	1063 13 2	1	NG7	1063	13	2	1063	584626	3	5	1	3	4	1	96	1	1	1	33	2	5	1	1	0	532	1560	2186	1401	0	29	0	1	0		0	1	1	0	1	9	8	21	0	3	3000	1	Low pollution	1
349	1063_26	1063 26 2	1	NG7	1063	26	2	1063	584626	1	5	1	1	6	2	7	1	2	1	52	2	5	8	1	1					7		0	1	0		1	1	8	0	2	9	98	21	0	3	3300	1	Low pollution	1
350	1063_27	1063 27 2	1	NG7	1063	27	2	1063	584626	1	5	1	2	1	2	96	2	1	1	33	5	4	2	2	1	666	1664	2405	1445	0	25	0	2	0		0	1	2	0	2	9	10	21	0	3	2600	2	Kerosene	1
351	1063_27	1063 27 2	2	NG7	1063	27	2	1063	584626	1	5	1	2	1	2	96	2	1	1	33	5	4	2	2	1	666	1664	2405	1445	0	25	0	2	0		0	2	1	0	1	9		21	0	2	3600	2	Kerosene	1
352	1063_31	1063 31 2	1	NG7	1063	31	2	1063	584626	1	5	1	3	2	2	7	2	1	1	36	2	5	3	2	1	569	1569	2311	1473	0	30	0	2	0		0	1	3	0	1	9	8	21	0	2	4200	2	Low pollution	1
353	1063_31	1063 31 2	2	NG7	1063	31	2	1063	584626	1	5	1	3	2	2	7	2	1	1	36	2	5	3	2	1	569	1569	2311	1473	0	30	0	2	0		0	2	2	0	1	9		31	0	3	3400	2	Low pollution	1
354	1063_4	1063 4 2	1	NG7	1063	4	2	1063	584626	1	5	1	2	6	2	96	0	2	1	58	5	5	2	1	0					7		0	5			1	1	2	0	1	9	14	21	0	3	3500	2	Kerosene	1
355	1064_103	1064 103 2	1	NG7	1064	103	2	1064	1735720	2	5	1	2	4	2	96	2	4	2	38	8	4	1	1	0					7		0	0			1	1	1	0	1	9	7	31	0	2	3200	2	Biomass	2
356	1064_107	1064 107 2	1	NG7	1064	107	2	1064	1735720	1	5	1	2	6	2	96	2	1	1	47	5	5	5	2	1	873	1660	3168	1908	0	37	0	2	0		0	1	5	0	2	9	7	31	0	2	4000	2	Kerosene	1
357	1064_15	1064 15 2	1	NG7	1064	15	2	1064	1735720	1	5	1	2	6	2	96	2	1	1	31	2	5	3	2	1	649	1658	2361	1424	0	28	0	1	0		1	1	3	0	1	9	6	96	0	3	3000	2	Low pollution	1
358	1064_3	1064 3 2	1	NG7	1064	3	2	1064	1735720	1	5	1	2	6	2	96	3	1	1	35	2	4	3	3	0	749	1467	3480	2372	0	32	0	2	0		1	1	3	0	1	9	10	12	0	4	2300	2	Low pollution	1
359	1064_34	1064 34 2	1	NG7	1064	34	2	1064	1735720	1	5	1	3	2	1	96	1	1	1	34	5	4	1	1	0					7		0	2	0		1	1	1	0	1	9	9	22	0	3	3000	2	Kerosene	1
360	1064_38	1064 38 2	1	NG7	1064	38	2	1064	1735720	2	5	1	1	6	2	96	1	2	1	46	5	4	7	1	0	801	1606	3106	1934	0	45	0	1	0		1	1	7	0	1	9	5	31	0	3	3000	2	Kerosene	1
361	1064_42	1064 42 2	1	NG7	1064	42	2	1064	1735720	2	5	1	2	6	2	96	2	1	1	35	5	4	3	3	1					7		0	1	0		1	1	3	0	1	9	7	22	0	3	3000	2	Kerosene	1
362	1064_42	1064 42 2	2	NG7	1064	42	2	1064	1735720	2	5	1	2	6	2	96	2	1	1	35	5	4	3	3	1					7		0	1	0		1	2	2	0	2	9		22	0	3	3000	2	Kerosene	1
363	1064_46	1064 46 2	1	NG7	1064	46	2	1064	1735720	1	5	1	3	2	2	96	1	2	1	28	5	5	1	1	0					7		0	2	0		1	1	1	0	1	9	8	21	0	4	2800	2	Kerosene	1
364	1064_49	1064 49 2	1	NG7	1064	49	2	1064	1735720	1	5	1	1	6	2	96	1	4	1	62	5	5	4	1	1	847	1553	3512	2261	0	45	0	1	0		1	1	4	0	2	9	6	22	0	3	3000	2	Kerosene	2
365	1065_11	1065 11 2	2	NG7	1065	11	2	1065	1175755	1	5	1	2	6	2	7	2	1	1	34	5	4	3	2	1					7		0	1	0		1	2	2	0	2	9		22	0	3	3400	2	Kerosene	2
366	1065_35	1065 35 2	1	NG7	1065	35	2	1065	1175755	1	5	1	2	6	2	7	1	4	1	38	2	4	1	1	0					7		0	1	0		1	1	1	0	1	9	7	12	0	3	3500	2	Low pollution	2
367	1065_67	1065 67 2	1	NG7	1065	67	2	1065	1175755	1	5	1	3	2	2	7	2	1	1	47	8	3	1	1	0					7		0	2	0		1	1	1	0	1	9	10	22	0	3	3000	2	Biomass	2
368	1066_41	1066 41 3	1	NG7	1066	41	3	1066	1436490	1	5	2	3	2	1	96	1	1	1	25	7	5	1	1	0	616	1572	2493	1586	0	26	0	2	0		1	1	1	0	2	9	10	21	0	4	2200	2	Biomass	1
369	1066_54	1066 54 1	1	NG7	1066	54	1	1066	1436490	1	5	2	2	6	2	96	1	1	2	32	7	3	2	1	0	529	1592	2087	1311	0	33	0	1	0		1	1	2	0	2	9	6	31	0	3	3000	2	Biomass	1
370	1067_20	1067 20 2	1	NG7	1067	20	2	1067	720918	3	5	2	1	4	2	6	0	3	1	54	7	2	6	1	1					7		0	1	1	2	1	1	6	0	1	9	3	22	0	2	4000	1	Biomass	1
371	1068_15	1068 15 2	1	NG7	1068	15	2	1068	409182	3	5	2	1	6	4	6	3	1	1	35	7	3	3	2	1					7		0	1	0		1	1	3	0	1	9	7	22	0	3	3000	2	Biomass	1
372	1068_15	1068 15 2	2	NG7	1068	15	2	1068	409182	3	5	2	1	6	4	6	3	1	1	35	7	3	3	2	1					7		0	1	0		1	2	2	0	1	9		12	0	3	3000	2	Biomass	1
373	1068_28	1068 28 3	1	NG7	1068	28	3	1068	409182	2	5	2	3	4	2	6	1	2	1	63	8	3	2	1	0	1162	1710	3974	2324	0	29	0	5			1	1	2	0	1	9	10	31	0	2	3000	2	Biomass	2
374	1068_28	1068 28 5	1	NG7	1068	28	5	1068	409182	1	5	2	2	6	2	6	1	2	1	63	8	3	1	1	0	706	1514	3080	2034	0	24	0	1	0		1	1	1	0	2	9	7	22	0	3	3000	2	Biomass	2
375	1068_5	1068 5 2	1	NG7	1068	5	2	1068	409182	1	5	2	2	6	2	6	1	2	1	45	7	3	5	1	0	577	1570	2341	1491	0	40	0	1	0		1	1	5	0	2	9	8	22	0	3	3000	2	Biomass	1
376	1069_106	1069 106 2	1	NG7	1069	106	2	1069	2192673	2	5	2	2	3	2	6	3	1	1	38	7	4	3	2	0					7		0	2	0		1	1	3	0	2	9	98	12	0	3	3500	2	Biomass	1
377	1069_106	1069 106 2	2	NG7	1069	106	2	1069	2192673	2	5	2	2	3	2	6	3	1	1	38	7	4	3	2	0					7		0	2	0		1	2	2	0	2	9		11	0	3	3500	2	Biomass	1
378	1069_95	1069 95 2	1	NG7	1069	95	2	1069	2192673	3	5	2	2	6	2	6	1	1	1	42	7	3	2	1	0					7		0	1	98	98	1	1	2	0	1	9	9	31	0	3	3000	2	Biomass	1
379	107_10	107 10 2	1	NG7	107	10	2	107	605252	2	1	2	1	6	2	5	2	1	1	25	8	1	3	2	0	475	1505	2097	1393	0	20	0	1	0		1	1	3	0	1	9	7	21	0	3	3000	1	Biomass	3
380	107_15	107 15 1	1	NG7	107	15	1	107	605252	2	1	2	2	6	2	5	1	1	2	25	8	2	1	1	0	468	1605	1817	1132	0	25	0	1	1	2	1	1	1	0	1	9	6	31	0	3	2500	1	Biomass	3
381	107_16	107 16 1	1	NG7	107	16	1	107	605252	2	1	2	2	6	2	5	1	1	2	30	8	1	3	1	0					7		0	1	0		1	1	3	0	1	9	6	21	0	3	3000	2	Biomass	3
382	107_22	107 22 3	2	NG7	107	22	3	107	605252	1	1	2	2	6	2	96	1	1	1	69	8	2	4	2	1					7		0	1	0		1	2	3	0	2	9		31	0	2	3000	2	Biomass	3
383	1070_1	1070 1 2	1	NG7	1070	1	2	1070	778766	1	5	2	2	6	2	96	2	1	1	35	8	5	3	2	0	679	1564	2776	1775	0	29	0	1	0		1	1	3	0	1	9	6	22	0	2	3000	2	Biomass	2
384	1070_1	1070 1 2	2	NG7	1070	1	2	1070	778766	1	5	2	2	6	2	96	2	1	1	35	8	5	3	2	0	679	1564	2776	1775	0	29	0	1	0		1	2	2	0	2	9		22	0	3	2800	2	Biomass	2
385	1070_19	1070 19 2	1	NG7	1070	19	2	1070	778766	1	5	2	3	2	2	96	1	1	1	33	8	4	1	1	0					7		0	2	0		0	1	1	0	2	9	5	22	0	2	3200	2	Biomass	2
386	1070_28	1070 28 2	1	NG7	1070	28	2	1070	778766	1	5	2	3	2	2	96	1	3	1	58	2	5	7	1	0					7		0	1	0		1	1	7	0	2	9	6	22	0	3	3500	2	Low pollution	1
387	1070_44	1070 44 2	1	NG7	1070	44	2	1070	778766	1	5	2	2	6	2	96	2	1	1	36	2	5	3	2	0	705	1644	2608	1587	0	31	0	1	1	1	1	1	3	0	2	9	9	22	0	3	3800	1	Low pollution	1
388	1070_44	1070 44 2	2	NG7	1070	44	2	1070	778766	1	5	2	2	6	2	96	2	1	1	36	2	5	3	2	0	705	1644	2608	1587	0	31	0	1	1	1	1	2	2	0	1	9		22	0	3	3500	1	Low pollution	1
389	1070_47	1070 47 2	1	NG7	1070	47	2	1070	778766	1	5	2	2	6	2	6	2	3	1	43	2	5	6	1	1					7		0	1	0		1	1	6	0	1	9	2	21	0	2	4000	2	Low pollution	1
390	1070_9	1070 9 1	1	NG7	1070	9	1	1070	778766	1	5	2	2	6	2	96	3	1	2	27	8	2	3	2	1					7		0	0			0	1	3	0	1	9	5	22	0	3	2500	2	Biomass	2
391	1070_9	1070 9 1	2	NG7	1070	9	1	1070	778766	1	5	2	2	6	2	96	3	1	2	27	8	2	3	2	1					7		0	0			0	2	2	0	1	9		22	0	3	2200	2	Biomass	2
392	1071_37	1071 37 2	1	NG7	1071	37	2	1071	884313	1	5	2	1	6	2	96	5	3	1	30	7	4	4	3	1	580	1561	2380	1525	0	25	0	1	2	1	1	1	4	0	1	9	5	21	0	4	2000	2	Biomass	1
393	1071_37	1071 37 2	2	NG7	1071	37	2	1071	884313	1	5	2	1	6	2	96	5	3	1	30	7	4	4	3	1	580	1561	2380	1525	0	25	0	1	2	1	1	2	3	0	2	9		21	0	4	2400	2	Biomass	1
394	1072_18	1072 18 2	1	NG7	1072	18	2	1072	940758	1	5	2	2	6	2	96	1	1	1	35	5	5	4	1	0					7		0	2	0		1	1	4	0	1	9	4	11	0	3	3500	1	Kerosene	1
395	1072_20	1072 20 2	1	NG7	1072	20	2	1072	940758	1	5	2	2	6	2	96	2	1	1	42	2	5	2	2	0	553	1616	2118	1310	0	25	0	1	0		1	1	2	0	2	9	5	22	0	3	3000	2	Low pollution	1
396	1072_28	1072 28 2	1	NG7	1072	28	2	1072	940758	1	5	2	2	6	2	96	3	1	1	35	8	4	4	2	1					7		0	2	0		1	1	4	0	2	9	12	22	0	3	3000	1	Biomass	2
397	1072_28	1072 28 2	2	NG7	1072	28	2	1072	940758	1	5	2	2	6	2	96	3	1	1	35	8	4	4	2	1					7		0	2	0		1	2	3	0	2	9		22	0	2	3500	1	Biomass	2
398	1072_33	1072 33 2	1	NG7	1072	33	2	1072	940758	2	5	2	3	2	2	96	2	1	1	40	5	5	2	2	1					7		0	1	0		1	1	2	0	1	9	7	21	0	1	4200	2	Kerosene	1
399	1072_33	1072 33 2	2	NG7	1072	33	2	1072	940758	2	5	2	3	2	2	96	2	1	1	40	5	5	2	2	1					7		0	1	0		1	2	1	0	1	9		21	0	1	4000	2	Kerosene	1
400	1072_41	1072 41 2	1	NG7	1072	41	2	1072	940758	1	5	2	2	5	2	7	1	1	1	34	2	5	5	1	0					7		0	1	0		1	1	5	0	1	9	7	22	0	3	3000	2	Low pollution	1
401	1072_43	1072 43 2	1	NG7	1072	43	2	1072	940758	1	5	2	2	6	2	96	1	1	1	39	5	4	3	1	0					7		0	2	0		1	1	3	0	1	9	6	21	0	2	3700	1	Kerosene	1
402	1073_12	1073 12 2	1	NG7	1073	12	2	1073	1182756	1	5	2	2	6	2	96	1	1	1	34	2	5	1	1	1	632	1720	2136	1242	0	21	0	1	0		1	1	1	0	2	9	10	11	0	2	4300	2	Low pollution	1
403	1074_19	1074 19 2	1	NG7	1074	19	2	1074	471242	1	5	2	2	6	2	96	2	2	2	55	7	3	2	1	0	557	1614	2138	1325	0	36	0	1	0		1	1	2	0	1	9	5	21	0	2	4500	2	Biomass	1
404	1075_10	1075 10 2	1	NG7	1075	10	2	1075	1095795	1	5	2	2	6	2	7	2	1	1	33	8	4	4	3	1					7		0	1	0		1	1	4	0	2	9	4	21	0	2	5000	2	Biomass	2
405	1075_10	1075 10 2	2	NG7	1075	10	2	1075	1095795	1	5	2	2	6	2	7	2	1	1	33	8	4	4	3	1					7		0	1	0		1	2	3	0	1	9		21	0	2	4500	2	Biomass	2
406	1075_10	1075 10 2	3	NG7	1075	10	2	1075	1095795	1	5	2	2	6	2	7	2	1	1	33	8	4	4	3	1					7		0	1	0		1	3	2	0	1	9		12	0	1	5000	2	Biomass	2
407	1076_24	1076 24 2	1	NG7	1076	24	2	1076	858791	1	5	2	2	6	2	96	1	1	1	33	5	5	1	1	0	467	1593	1840	1155	0	28	0	1	0		1	1	1	0	1	9	20	21	0	2	3500	2	Kerosene	1
408	1076_31	1076 31 3	1	NG7	1076	31	3	1076	858791	1	5	2	3	1	2	96	1	2	1	62	5	5	1	1	1					7		0	0			0	1	1	0	1	9	6	21	0	3	3300	1	Kerosene	1
409	1077_1	1077 1 2	1	NG7	1077	1	2	1077	1456465	2	5	2	3	4	2	96	1	2	1	52	5	5	1	1	0	563	1507	2479	1645	0	41	0	1	0		1	1	1	0	2	10	10	12	0	3	3800	1	Kerosene	1
410	1077_111	1077 111 2	1	NG7	1077	111	2	1077	1456465	2	5	2	2	6	2	96	1	1	1	49	5	5	6	1	0					7		0	1	0		1	1	6	0	1	9	4	21	0	3	3700	2	Kerosene	1
411	1077_14	1077 14 2	1	NG7	1077	14	2	1077	1456465	1	5	2	2	6	2	10	1	1	1	46	2	5	2	1	0	756	1623	2870	1768	0	41	0	1	0		1	1	2	0	1	9	12	31	1	2	3200	2	Low pollution	1
412	1077_23	1077 23 2	1	NG7	1077	23	2	1077	1456465	1	5	2	2	6	2	6	1	1	1	40	5	4	3	2	0					7		0	2	0		1	1	3	0	1	10	11	22	0	3	3000	2	Kerosene	1
413	1077_23	1077 23 2	2	NG7	1077	23	2	1077	1456465	1	5	2	2	6	2	6	1	1	1	40	5	4	3	2	0					7		0	2	0		1	2	2	0	1	10		21	0	3	3000	2	Kerosene	1
414	1077_32	1077 32 2	1	NG7	1077	32	2	1077	1456465	1	5	2	3	2	2	10	2	1	1	39	2	5	3	2	0					7		0	1	0		1	1	3	0	1	9	12	21	1	3	3800	2	Low pollution	1
415	1077_32	1077 32 2	2	NG7	1077	32	2	1077	1456465	1	5	2	3	2	2	10	2	1	1	39	2	5	3	2	0					7		0	1	0		1	2	2	0	1	9		21	0	3	3500	2	Low pollution	1
416	1077_36	1077 36 2	1	NG7	1077	36	2	1077	1456465	1	5	2	2	5	2	6	1	1	1	36	5	5	4	1	0					7		0	1	0		1	1	4	0	1	9	7	11	0	2	4500	2	Kerosene	1
417	1077_41	1077 41 2	1	NG7	1077	41	2	1077	1456465	1	5	2	2	6	2	4	1	1	1	36	5	5	2	1	0	587	1485	2662	1792	0	35	0	1	0		1	1	2	0	1	9	6	21	1	3	3000	1	Kerosene	2
418	1077_45	1077 45 2	1	NG7	1077	45	2	1077	1456465	1	5	2	2	3	2	96	1	5	1	45	5	5	3	1	0					7		0	1	0		1	1	3	0	2	9	8	21		2	4100	2	Kerosene	1
419	1077_71	1077 71 2	1	NG7	1077	71	2	1077	1456465	2	5	2	3	2	2	96	2	1	1	50	2	5	2	2	1					7		0	2	0		0	1	2	0	2	9	6	21	0	3	4000	1	Low pollution	1
420	1077_71	1077 71 2	2	NG7	1077	71	2	1077	1456465	2	5	2	3	2	2	96	2	1	1	50	2	5	2	2	1					7		0	2	0		0	2	1	0	2	9		21	0	3	4700	1	Low pollution	1
421	1077_93	1077 93 2	1	NG7	1077	93	2	1077	1456465	1	5	2	3	2	2	96	1	1	1	49	5	5	1	1	0	643	1641	2388	1455	0	34	0	2	0		1	1	1	0	1	9	10	21	0	3	3000	2	Kerosene	1
422	1079_13	1079 13 2	1	NG7	1079	13	2	1079	507440	1	5	2	2	6	2	96	1	1	2	64	5	3	1	1	0					7		0	0			1	1	1	0	2	9	15	21	0	3	2700	2	Kerosene	2
423	1079_3	1079 3 2	1	NG7	1079	3	2	1079	507440	2	5	2	2	6	2	96	2	1	1	30	5	4	2	2	1					7		0	2	0		1	1	2	0	2	9	0	22	0	3	2500	1	Kerosene	1
424	1079_3	1079 3 2	2	NG7	1079	3	2	1079	507440	2	5	2	2	6	2	96	2	1	1	30	5	4	2	2	1					7		0	2	0		1	2	1	0	2	9		22	0	3	2800	1	Kerosene	1
425	1079_47	1079 47 2	1	NG7	1079	47	2	1079	507440	1	5	2	2	4	2	96	2	1	1	40	2	5	4	2	1					7		0	2	1	1	1	1	4	0	1	10	6	22	0	1	3500	1	Low pollution	1
426	108_44	108 44 3	1	NG7	108	44	3	108	943763	2	1	2	1	6	1	5	1	2	2	40	8	2	1	1	1					7		0	1	0		1	1	1	0	1	9	7	22	0	3	3000	2	Biomass	2
427	108_49	108 49 1	1	NG7	108	49	1	108	943763	1	1	2	3	3	2	5	1	1	2	28	8	2	2	2	0					7		0	1	2	3	1	1	2	0	2	10	6	22	0	2	3500	2	Biomass	2
428	108_49	108 49 1	2	NG7	108	49	1	108	943763	1	1	2	3	3	2	5	1	1	2	28	8	2	2	2	0					7		0	1	2	3	1	2	1	0	2	9		31	1	3	3000	2	Biomass	2
429	1080_63	1080 63 1	1	NG7	1080	63	1	1080	900912	1	5	2	2	3	2	6	1	1	2	34	8	3	2	1	0					7		0	0			1	1	2	0	1	9	6	21	0	2	5000	2	Biomass	2
430	1082_13	1082 13 2	1	NG7	1082	13	2	1082	401292	1	5	2	2	6	2	96	2	1	1	34	8	5	2	1	0	587	1564	2400	1534	0	20	0	1	0		1	1	2	0	1	9	6	31	0	3	2400	2	Biomass	2
431	1082_17	1082 17 3	1	NG7	1082	17	3	1082	401292	2	5	2	2	6	2	96	0	3	1	50	7	3	2	2	1					7		0	0			1	1	2	0	1	9	8	21	0	3	2500	2	Biomass	1
432	1082_17	1082 17 3	2	NG7	1082	17	3	1082	401292	2	5	2	2	6	2	96	0	3	1	50	7	3	2	2	1					7		0	0			1	2	1	0	1	9		21	0	3	2700	2	Biomass	1
433	1083_26	1083 26 2	1	NG7	1083	26	2	1083	1341634	2	5	2	1	6	2	96	1	1	1	47	8	3	7	1	0					7		0	2	0		1	1	7	0	2	9	5	31	0	3	2400	2	Biomass	2
434	1083_50	1083 50 2	2	NG7	1083	50	2	1083	1341634	1	5	2	2	3	2	96	2	1	1	35	8	4	4	2	0					7		0	1	0		1	2	3	0	2	9		12	0	3	3000	1	Biomass	2
435	1085_8	1085 8 2	1	NG7	1085	8	2	1085	1199467	1	5	2	2	6	2	7	3	1	1	30	8	3	4	2	1	571	1579	2290	1450	0	26	0	2	0		1	1	4	0	2	9	0	22	0	3	3000	1	Biomass	2
436	1085_85	1085 85 2	1	NG7	1085	85	2	1085	1199467	1	5	2	2	6	2	7	1	1	1	33	7	4	2	1	0	880	1577	3539	2244	0	27	0	2	0		1	1	2	0	1	9	9	11	0	3	3000	1	Biomass	2
437	1086_13	1086 13 2	1	NG7	1086	13	2	1086	405734	1	5	1	0		2	96	1	1	1	45	8	3	6	2	0	765	1530	3268	2136	0	37	0	1	0		1	1	6	0	1	9	98	31	0	3	3500	1	Biomass	3
438	1086_13	1086 13 2	2	NG7	1086	13	2	1086	405734	1	5	1	0		2	96	1	1	1	45	8	3	6	2	0	765	1530	3268	2136	0	37	0	1	0		1	2	5	0	1	9		31	0	3	3500	1	Biomass	3
439	1086_15	1086 15 1	1	NG7	1086	15	1	1086	405734	1	5	1	1	6	2	96	1	1	2	38	8	3	5	1	1					7		0	1	1	2	1	1	5	0	2	9	8	31	0	2	3500	2	Biomass	3
440	1086_31	1086 31 1	1	NG7	1086	31	1	1086	405734	3	5	1	3	8	1	96	1	3	2	41	2	5	8	1	0	689	1633	2584	1582	0	41	0	1	0		1	1	8	0	2	9	8	21	0	2	3000	2	Low pollution	2
441	1086_51	1086 51 2	1	NG7	1086	51	2	1086	405734	1	5	1	2	6	2	96	1	1	1	47	8	3	1	1	1					7		0	1	1	2	0	1	1	0	1	9	11	21	0	3	2800	1	Biomass	2
442	1086_58	1086 58 1	1	NG7	1086	58	1	1086	405734	2	5	1	3	4	2	96	1	1	2	40	2	5	4	1	0					7		0	1	0		1	1	4	0	2	9	9	22	0	2	3200	2	Low pollution	1
443	1086_7	1086 7 6	1	NG7	1086	7	6	1086	405734	1	5	1	2	6	3	96	2	1	1	64	5	5	1	1	0	646	1592	2549	1601	0	24	0	1	0		1	1	1	0	2	9	12	21	0	2	3400	2	Kerosene	1
444	1086_9	1086 9 2	1	NG7	1086	9	2	1086	405734	1	5	1	2	6	3	96	1	1	1	37	2	5	4	1	0					7		0	1	0		1	1	4	0	1	9	12	21	0	3	3200	2	Low pollution	1
445	1087_3	1087 3 2	1	NG7	1087	3	2	1087	1774600	1	5	1	2	6	2	96	2	1	1	39	8	4	2	1	0					7		0	1	0		1	1	2	0	1	9	10	31	0	2	3300	1	Biomass	3
446	1088_1	1088 1 2	1	NG7	1088	1	2	1088	394535	2	5	1	2	6	3	96	3	1	1	37	8	4	3	2	1					7		0	1	0		1	1	3	0	2	9	16	22	0	4	2600	1	Biomass	3
447	1088_10	1088 10 2	1	NG7	1088	10	2	1088	394535	2	5	1	1	6	1	96	0	1	1	40	2	5	8	1	0					7		0	1	2	1	1	1	8	0	2	9	8	21	0	2	4000	2	Low pollution	3
448	1088_19	1088 19 2	1	NG7	1088	19	2	1088	394535	1	5	1	3	2	1	96	2	1	1	38	8	5	3	2	0					7		0	1	0		1	1	3	0	2	9	7	22	0	3	2800	2	Biomass	3
449	1088_19	1088 19 2	2	NG7	1088	19	2	1088	394535	1	5	1	3	2	1	96	2	1	1	38	8	5	3	2	0					7		0	1	0		1	2	2	0	2	9		21	0	3	2600	2	Biomass	3
450	1088_29	1088 29 2	1	NG7	1088	29	2	1088	394535	1	5	1	0		3	96	2	1	1	42	8	4	3	2	0					7		0	1	0		1	1	3	0	1	9	0	31	0	2	4500	1	Biomass	3
451	1088_36	1088 36 1	1	NG7	1088	36	1	1088	394535	1	5	1	2	5	2	96	2	1	2	36	7	2	3	1	0					7		0	1	2	2	1	1	3	0	1	9	11	31	0	2	2700	2	Biomass	3
452	1088_41	1088 41 1	1	NG7	1088	41	1	1088	394535	1	5	1	3	4	1	96	1	1	2	36	2	5	2	1	0					7		0	1	0		1	1	2	0	1	9	12	21	0	2	4900	2	Low pollution	1
453	1088_47	1088 47 4	1	NG7	1088	47	4	1088	394535	1	5	1	2	6	2	96	2	2	2	70	8	4	4	1	0	543	1635	2031	1242	0	39	0	1	1	2	1	1	4	0	1	9	12	22	0	3	3500	1	Biomass	2
454	1088_49	1088 49 2	1	NG7	1088	49	2	1088	394535	1	5	1	0		3	96	2	1	1	35	8	3	5	1	0					7		0	1	0		1	1	5	0	2	9	11	22	0	3	2600	2	Biomass	2
455	1088_6	1088 6 2	1	NG7	1088	6	2	1088	394535	1	5	1	2	6	2	96	1	1	1	36	8	4	7	1	0					7		0	1	0		1	1	7	0	1	9	6	31	0	2	4000	2	Biomass	3
456	1088_8	1088 8 2	2	NG7	1088	8	2	1088	394535	1	5	1	2	3	2	96	2	1	1	59	8	4	7	2	1	650	1687	2284	1354	0	37	0	1	0		1	2	6	0	2	9		31	0	3	3500	1	Biomass	3
457	1089_178	1089 178 1	1	NG7	1089	178	1	1089	2459666	1	5	1	3	3	2	6	2	1	2	35	2	4	2	1	0	592	1626	2239	1377	0	35	0	1	0		1	1	2	0	1	9	11	31	1	2	4700	2	Low pollution	2
458	1089_19	1089 19 1	1	NG7	1089	19	1	1089	2459666	1	5	1	2	6	2	96	1	1	2	33	8	4	1	1	0	605	1623	2297	1415	0	33	0	2	0		1	1	1	0	2	9	11	31	1	3	3000	2	Biomass	3
459	1089_215	1089 215 2	1	NG7	1089	215	2	1089	2459666	2	5	1	2	6	2	96	3	1	1	36	8	3	4	2	1					7		0	1	0		1	1	4	0	1	9	4	31	0	4	2200	2	Biomass	2
460	1089_215	1089 215 2	2	NG7	1089	215	2	1089	2459666	2	5	1	2	6	2	96	3	1	1	36	8	3	4	2	1					7		0	1	0		1	2	3	0	1	9		31	0	3	3500	2	Biomass	2
461	1089_223	1089 223 2	1	NG7	1089	223	2	1089	2459666	1	5	1	3	5	3	96	1	1	1	40	2	5	1	1	1	596	1631	2240	1374	0	25	0	1	0		0	1	1	0	1	9	13	21	0	3	3000	1	Low pollution	1
462	1089_35	1089 35 2	1	NG7	1089	35	2	1089	2459666	1	5	1	2	6	1	96	1	3	1	42	8	4	6	1	0					7		0	1	0		1	1	6	0	2	10	98	11	0	3	4000	2	Biomass	3
463	1089_65	1089 65 2	1	NG7	1089	65	2	1089	2459666	1	5	1	2	6	3	10	2	1	1	35	5	4	3	1	0	670	1533	2851	1860	0	29	0	1	0		1	1	3	0	2	9	12	31	0	3	3000	2	Kerosene	3
464	1089_80	1089 80 2	1	NG7	1089	80	2	1089	2459666	1	5	1	2	6	2	96	1	1	1	31	2	5	2	1	0					7		0	1	0		1	1	2	0	2	9	8	11	0	3	4000	2	Low pollution	2
465	109_26	109 26 2	1	NG7	109	26	2	109	465590	2	1	2	2	6	2	5	2	1	1	51	8	3	10	2	0					7		0	1	0		1	1	10	0	1	9	6	22	0	3	3000	2	Biomass	2
466	109_26	109 26 2	2	NG7	109	26	2	109	465590	2	1	2	2	6	2	5	2	1	1	51	8	3	10	2	0					7		0	1	0		1	2	9	0	2	9		22	0	3	3000	2	Biomass	2
467	109_33	109 33 2	1	NG7	109	33	2	109	465590	2	1	2	1	6	2	5	1	1	1	40	8	3	5	2	0					7		0	1	0		1	1	5	0	1	9	0	22	0	2	4200	1	Biomass	2
468	109_4	109 4 2	1	NG7	109	4	2	109	465590	1	1	2	1	6	2	5	1	1	1	33	8	3	2	1	0					7		0	1	0		1	1	2	0	1	9	0	22	0	3	3000	1	Biomass	2
469	109_5	109 5 4	1	NG7	109	5	4	109	465590	1	1	2	2	6	2	5	1	1	2	60	8	3	1	1	1					7		0	1	0		1	1	1	0	2	9	6	22	0	2	2400	1	Biomass	2
470	1090_100	1090 100 5	1	NG7	1090	100	5	1090	1825330	1	5	1	1	6	2	96	4	3	2	68	8	2	1	1	1	9994	9994	9999	9999	3	16	0	1	0		1	1	1	0	1	9	5	21	0	3	2800	2	Biomass	2
471	1090_100	1090 100 7	1	NG7	1090	100	7	1090	1825330	1	5	1	1	6	2	96	4	3	2	68	8	2	1	1	0	536	1572	2169	1380	0	21	0	2	0		0	1	1	0	2	9	4	21	0	4	2200	2	Biomass	2
472	1090_114	1090 114 2	1	NG7	1090	114	2	1090	1825330	1	5	1	2	6	2	96	1	1	1	32	2	4	2	1	1	665	1675	2370	1415	0	25	0	1	0		1	1	2	0	2	9	14	12	0	3	3000	2	Low pollution	3
473	1090_119	1090 119 3	1	NG7	1090	119	3	1090	1825330	1	5	1	3	2	2	96	1	4	1	53	8	5	1	1	0					7		0	1	0		1	1	1	0	2	9	4	31	0	3	3000	2	Biomass	2
474	1090_12	1090 12 1	1	NG7	1090	12	1	1090	1825330	1	5	1	1	3	2	96	1	1	2	39	8	3	7	1	0					7		0	5			1	1	7	0	2	9	6	31	0	3	3000	2	Biomass	2
475	1090_128	1090 128 2	1	NG7	1090	128	2	1090	1825330	1	5	1	1	6	2	96	2	1	1	35	8	4	3	1	0	716	1634	2682	1641	0	27	0	1	0		1	1	3	0	1	9	18	12	0	3	3200	1	Biomass	3
476	1090_138	1090 138 2	1	NG7	1090	138	2	1090	1825330	1	5	1	2	3	2	96	2	1	1	36	2	5	3	1	0					7		0	1	0		1	1	3	0	1	9	4	31	0	3	3500	2	Low pollution	1
477	1090_2	1090 2 1	1	NG7	1090	2	1	1090	1825330	1	5	1	3	2	2	6	2	1	2	31	5	5	2	2	0	562	1617	2149	1329	0	31	0	1	0		1	1	2	0	1	9	4	22	0	2	4000	1	Kerosene	3
478	1090_2	1090 2 1	2	NG7	1090	2	1	1090	1825330	1	5	1	3	2	2	6	2	1	2	31	5	5	2	2	0	562	1617	2149	1329	0	31	0	1	0		1	2	1	0	2	9		22	0	3	3000	1	Kerosene	3
479	1090_35	1090 35 2	1	NG7	1090	35	2	1090	1825330	1	5	1	2	6	2	96	1	1	1	37	8	4	3	1	0					7		0	1	0		1	1	3	0	2	9	16	31	0	3	3500	2	Biomass	3
480	1090_44	1090 44 2	1	NG7	1090	44	2	1090	1825330	1	5	1	1	6	2	96	1	2	1	44	8	5	3	1	0	679	1618	2594	1603	0	42	0	1	0		1	1	3	0	2	9	98	31	0	3	3500	1	Biomass	3
481	1090_49	1090 49 2	1	NG7	1090	49	2	1090	1825330	1	5	1	2	6	2	96	1	1	1	31	8	4	1	1	0					7		0	1	0		0	1	1	0	2	9	8	22	0	5	1500	2	Biomass	2
482	1091_36	1091 36 2	2	NG7	1091	36	2	1091	531861	2	5	1	2	1	2	96	3	1	1	60	8	4	6	2	0					7		0	1	1	2	1	2	5	0	1	9		22	0	4	3500	2	Biomass	2
483	1091_40	1091 40 2	1	NG7	1091	40	2	1091	531861	1	5	1	3	3	2	96	2	2	1	38	8	5	2	1	0					7		0	1	0		1	1	2	0	1	10	98	21	1	3	3300	2	Biomass	2
484	1091_7	1091 7 2	2	NG7	1091	7	2	1091	531861	1	5	1	2	6	2	96	2	1	1	40	2	4	3	2	0					7		0	1	0		1	2	2	0	1	9		31	0	2	4300	2	Low pollution	1
485	1092_20	1092 20 4	1	NG7	1092	20	4	1092	683963	1	5	1	2	4	2	96	3	3	1	50	8	3	1	1	0					7		0	0			0	1	1	0	2	9	12	11	0	3	3000	1	Biomass	2
486	1092_23	1092 23 2	1	NG7	1092	23	2	1092	683963	2	5	1	2	4	2	96	2	1	1	33	8	4	3	2	0					7		0	1	0		1	1	3	0	1	9	8	22	0	3	3800	1	Biomass	2
487	1092_23	1092 23 2	2	NG7	1092	23	2	1092	683963	2	5	1	2	4	2	96	2	1	1	33	8	4	3	2	0					7		0	1	0		1	2	2	0	2	9		22	0	3	2800	2	Biomass	2
488	1092_25	1092 25 1	1	NG7	1092	25	1	1092	683963	1	5	1	1	6	2	96	0	1	2	35	8	4	3	1	0					7		0	1	0		1	1	3	0	2	9	10	22	0	3	3500	2	Biomass	2
489	1092_30	1092 30 2	2	NG7	1092	30	2	1092	683963	2	5	1	2	3	2	96	2	1	2	53	8	3	4	2	0					7		0	1	0		1	2	3	0	2	9		21	0	3	3000	2	Biomass	2
490	1092_33	1092 33 2	1	NG7	1092	33	2	1092	683963	2	5	1	1	6	2	96	3	1	1	34	8	2	4	2	1					7		0	1	1	2	1	1	4	0	1	9	9	21	0	3	3800	2	Biomass	2
491	1092_33	1092 33 2	2	NG7	1092	33	2	1092	683963	2	5	1	1	6	2	96	3	1	1	34	8	2	4	2	1					7		0	1	1	2	1	2	3	0	2	9		21	0	3	3100	2	Biomass	2
492	1092_44	1092 44 2	1	NG7	1092	44	2	1092	683963	1	5	1	2	3	2	96	2	1	1	37	8	3	6	2	0					7		0	1	0		1	1	6	0	1	9	7	21	0	3	3100	1	Biomass	3
493	1093_11	1093 11 1	1	NG7	1093	11	1	1093	644042	2	5	1	2	1	2	96	2	1	2	27	5	4	3	1	0					7		0	1	0		1	1	3	0	1	9	7	22	0	2	4300	2	Kerosene	1
494	1093_13	1093 13 2	1	NG7	1093	13	2	1093	644042	1	5	1	2	5	2	96	2	1	1	50	8	3	4	3	1					7		0	1	0		1	1	4	0	2	9	2	22	0	3	3500	2	Biomass	2
495	1093_13	1093 13 2	3	NG7	1093	13	2	1093	644042	1	5	1	2	5	2	96	2	1	1	50	8	3	4	3	1					7		0	1	0		1	3	2	0	2	9		31	0	3	3000	2	Biomass	2
496	1093_17	1093 17 2	1	NG7	1093	17	2	1093	644042	1	5	1	2	6	1	6	0	1	1	30	2	4	2	1	0					7		0	1	0		1	1	2	0	2	9	9	22	0	3	3000	2	Low pollution	1
497	1093_25	1093 25 2	1	NG7	1093	25	2	1093	644042	1	5	1	3	3	2	96	1	1	1	36	8	4	1	1	1					7		0	1	0		0	1	1	0	2	9	8	31	0	3	3200	2	Biomass	2
498	1093_3	1093 3 2	1	NG7	1093	3	2	1093	644042	1	5	1	2	6	2	96	1	1	1	47	8	5	8	1	0					7		0	1	0		1	1	8	0	2	9	8	21	0	3	2700	1	Biomass	3
499	1093_31	1093 31 2	1	NG7	1093	31	2	1093	644042	1	5	1	3	3	2	96	2	1	1	38	2	5	4	2	0	619	1663	2238	1346	0	34	0	1	0		1	1	4	0	2	9	9	21	0	3	3600	1	Low pollution	1
500	1093_31	1093 31 2	2	NG7	1093	31	2	1093	644042	1	5	1	3	3	2	96	2	1	1	38	2	5	4	2	0	619	1663	2238	1346	0	34	0	1	0		1	2	3	0	2	9		21	0	3	3300	1	Low pollution	1
501	1093_34	1093 34 2	1	NG7	1093	34	2	1093	644042	1	5	1	1	6	2	96	2	1	1	40	8	3	2	2	1					7		0	1	1	2	1	1	2	0	1	9	9	22	0	3	3200	2	Biomass	3
502	1093_34	1093 34 2	2	NG7	1093	34	2	1093	644042	1	5	1	1	6	2	96	2	1	1	40	8	3	2	2	1					7		0	1	1	2	1	2	1	0	2	9		22	0	4	2100	2	Biomass	3
503	1093_39	1093 39 1	1	NG7	1093	39	1	1093	644042	1	5	1	2	3	2	96	2	1	2	27	8	4	4	2	0	664	1678	2358	1405	0	27	0	5			1	1	4	0	2	9	98	22	0	4	3400	1	Biomass	2
504	1093_41	1093 41 2	1	NG7	1093	41	2	1093	644042	2	5	1	3	3	2	6	1	1	1	34	8	5	1	1	1					7		0	1	0		1	1	1	0	2	9	8	31		5	2500	1	Biomass	2
505	1093_42	1093 42 2	1	NG7	1093	42	2	1093	644042	1	5	1	2	6	2	96	1	1	1	30	5	4	1	1	0					7		0	1	0		0	1	1	0	1	9	98	21	1	1	4500	1	Kerosene	2
506	1094_14	1094 14 2	1	NG7	1094	14	2	1094	557732	1	5	1	2	1	2	96	1	1	1	48	8	4	5	1	0					7		0	1	1	2	1	1	5	0	1	9	11	31	0	4	2300	1	Biomass	3
507	1094_31	1094 31 1	1	NG7	1094	31	1	1094	557732	2	5	1	2	6	2	96	1	2	2	31	2	4	2	1	0	837	1581	3349	2118	0	31	0	1	0		1	1	2	0	2	9	10	22	0	3	3500	2	Low pollution	1
508	1095_14	1095 14 2	1	NG7	1095	14	2	1095	623986	1	5	1	2	2	2	96	2	1	1	40	8	4	4	2	0					7		0	1	0		1	1	4	0	1	9	10	21	0	3	3500	2	Biomass	3
509	1095_14	1095 14 2	2	NG7	1095	14	2	1095	623986	1	5	1	2	2	2	96	2	1	1	40	8	4	4	2	0					7		0	1	0		1	2	3	0	2	9		21	0	4	2500	2	Biomass	3
510	1095_29	1095 29 2	1	NG7	1095	29	2	1095	623986	1	5	1	2	6	2	96	2	1	1	35	8	5	2	2	0					7		0	1	0		0	1	2	0	2	9	98	21	0	5	2500	1	Biomass	2
511	1096_11	1096 11 1	1	NG7	1096	11	1	1096	696543	1	5	1	2	6	2	96	1	1	2	37	2	5	2	1	0					7		0	1	0		1	1	2	0	2	9	9	31	0	3	3800	2	Low pollution	1
512	1096_15	1096 15 2	1	NG7	1096	15	2	1096	696543	2	5	1	3	4	2	6	3	1	1	48	2	5	4	3	1	749	1713	2553	1490	0	35	0	1	0		1	1	4	0	2	9	9	21	1	3	3400	2	Low pollution	1
513	1096_15	1096 15 2	2	NG7	1096	15	2	1096	696543	2	5	1	3	4	2	6	3	1	1	48	2	5	4	3	1	749	1713	2553	1490	0	35	0	1	0		1	2	3	0	2	9		21	0	2	2750	1	Low pollution	1
514	1096_15	1096 15 2	3	NG7	1096	15	2	1096	696543	2	5	1	3	4	2	6	3	1	1	48	2	5	4	3	1	749	1713	2553	1490	0	35	0	1	0		1	3	2	0	1	9		21	0	3	3300	1	Low pollution	1
515	1096_17	1096 17 2	1	NG7	1096	17	2	1096	696543	1	5	1	2	6	2	6	2	1	1	32	2	4	2	2	0					7		0	1	0		1	1	2	0	2	9	20	31	0	3	3400	2	Low pollution	2
516	1096_17	1096 17 2	2	NG7	1096	17	2	1096	696543	1	5	1	2	6	2	6	2	1	1	32	2	4	2	2	0					7		0	1	0		1	2	1	0	2	9		31	0	3	3500	2	Low pollution	2
517	1096_20	1096 20 2	1	NG7	1096	20	2	1096	696543	1	5	1	2	3	2	96	1	1	1	38	5	4	3	1	0					7		0	1	0		1	1	3	0	2	9	16	31	0	2	4000	1	Kerosene	2
518	1096_25	1096 25 2	1	NG7	1096	25	2	1096	696543	1	5	1	3	4	2	96	3	1	1	39	2	5	3	2	0	824	1640	3064	1868	0	38	0	1	0		1	1	3	0	2	9	98	31	1	2	3550	1	Low pollution	1
519	1096_25	1096 25 2	2	NG7	1096	25	2	1096	696543	1	5	1	3	4	2	96	3	1	1	39	2	5	3	2	0	824	1640	3064	1868	0	38	0	1	0		1	2	2	0	2	9		31	1	2	3800	1	Low pollution	1
520	1096_27	1096 27 2	1	NG7	1096	27	2	1096	696543	1	5	1	2	5	2	96	1	1	1	26	2	5	1	1	0					7		0	1	0		1	1	1	0	1	9	98	21	1	3	3000	1	Low pollution	1
521	1096_28	1096 28 2	1	NG7	1096	28	2	1096	696543	1	5	1	3	2	2	96	2	1	1	40	2	5	5	2	0	1489	1792	4637	2588	0	32	0	1	0		1	1	5	0	1	9	20	31	1	2	3500	2	Low pollution	1
522	1096_28	1096 28 2	2	NG7	1096	28	2	1096	696543	1	5	1	3	2	2	96	2	1	1	40	2	5	5	2	0	1489	1792	4637	2588	0	32	0	1	0		1	2	4	0	1	9		31	1	3	2300	2	Low pollution	1
523	1097_17	1097 17 2	1	NG7	1097	17	2	1097	1131882	1	5	1	2	6	2	6	2	2	2	46	8	3	2	2	0	529	1504	2339	1555	0	20	0	1	0		1	1	2	0	1	9	12	31	0	3	3000	2	Biomass	2
524	1097_19	1097 19 2	1	NG7	1097	19	2	1097	1131882	1	5	1	2	3	1	6	1	1	1	37	2	5	3	1	0					7		0	1	0		0	1	3	0	1	9	9	21	1	3	4000	2	Low pollution	1
525	1097_24	1097 24 2	1	NG7	1097	24	2	1097	1131882	1	5	1	2	5	2	96	1	1	1	31	5	4	1	1	0					7		0	1	0		1	1	1	0	2	9	12	31	0	3	3000	2	Kerosene	1
526	1097_52	1097 52 2	1	NG7	1097	52	2	1097	1131882	1	5	1	2	6	2	96	1	1	1	37	2	5	1	1	1					7		0	1	0		1	1	1	0	2	9	11	21	0	3	3600	2	Low pollution	1
527	1098_12	1098 12 2	1	NG7	1098	12	2	1098	804052	1	5	1	2	6	2	96	2	1	1	36	2	5	2	2	1					7		0	1	0		1	1	2	0	2	9	16	31	0	2	3600	2	Low pollution	1
528	1098_12	1098 12 2	2	NG7	1098	12	2	1098	804052	1	5	1	2	6	2	96	2	1	1	36	2	5	2	2	1					7		0	1	0		1	2	1	0	1	9		31	0	2	3500	2	Low pollution	1
529	1098_23	1098 23 2	1	NG7	1098	23	2	1098	804052	1	5	1	2	6	2	96	1	1	1	40	5	5	1	1	1					7		0	1	1	2	1	1	1	0	2	9	9	31	0	2	3800	2	Kerosene	3
530	1098_3	1098 3 2	1	NG7	1098	3	2	1098	804052	2	5	1	2	6	2	96	2	2	1	38	5	5	2	1	0					7		0	1	0		1	1	2	0	2	9	7	31	0	2	4000	2	Kerosene	3
531	1098_34	1098 34 2	1	NG7	1098	34	2	1098	804052	1	5	1	3	2	3	10	1	1	1	26	2	5	1	1	0					7		0	1	0		1	1	1	0	2	9	10	31	0	3	2500	1	Low pollution	1
532	1098_45	1098 45 2	1	NG7	1098	45	2	1098	804052	2	5	1	2	2	2	6	2	1	1	28	2	5	2	2	0					7		0	1	0		1	1	2	0	1	9	8	12	0	2	3000	2	Low pollution	3
533	1098_45	1098 45 2	2	NG7	1098	45	2	1098	804052	2	5	1	2	2	2	6	2	1	1	28	2	5	2	2	0					7		0	1	0		1	2	1	0	2	9		21	0	2	3100	2	Low pollution	3
534	1098_9	1098 9 2	1	NG7	1098	9	2	1098	804052	1	5	1	2	6	2	96	1	1	1	47	5	5	8	2	1					7		0	1	0		1	1	8	0	2	9	5	31	0	2	4000	2	Kerosene	1
535	1098_9	1098 9 2	2	NG7	1098	9	2	1098	804052	1	5	1	2	6	2	96	1	1	1	47	5	5	8	2	1					7		0	1	0		1	2	7	0	2	9		31	0	3	3800	2	Kerosene	1
536	1099_1	1099 1 2	1	NG7	1099	1	2	1099	536035	1	5	1	3	3	1	6	2	1	1	35	2	5	2	2	0					7		0	1	0		1	1	2	0	1	9	9	21	0	2	3250	1	Low pollution	1
537	1099_1	1099 1 2	2	NG7	1099	1	2	1099	536035	1	5	1	3	3	1	6	2	1	1	35	2	5	2	2	0					7		0	1	0		1	2	1	0	1	9		31	1	2	3600	1	Low pollution	1
538	1099_16	1099 16 2	1	NG7	1099	16	2	1099	536035	1	5	1	3	4	1	6	1	1	1	34	2	5	1	1	1					7		0	1	0		1	1	1	0	2	9	12	31	1	2	3100	2	Low pollution	1
539	1099_17	1099 17 2	1	NG7	1099	17	2	1099	536035	1	5	1	2	6	1	96	2	1	1	32	2	5	2	2	0	612	1553	2538	1634	0	24	0	1	0		1	1	2	0	1	10	4	31	0	2	4600	2	Low pollution	1
540	1099_17	1099 17 2	2	NG7	1099	17	2	1099	536035	1	5	1	2	6	1	96	2	1	1	32	2	5	2	2	0	612	1553	2538	1634	0	24	0	1	0		1	2	1	0	2	10		31	0	2	4800	2	Low pollution	1
541	1099_24	1099 24 2	1	NG7	1099	24	2	1099	536035	1	5	1	0		1	6	3	1	1	45	2	4	3	2	1	734	1646	2709	1646	0	28	0	1	0		1	1	3	0	1	9	8	11	0	3	2800	1	Low pollution	2
542	1099_24	1099 24 2	2	NG7	1099	24	2	1099	536035	1	5	1	0		1	6	3	1	1	45	2	4	3	2	1	734	1646	2709	1646	0	28	0	1	0		1	2	2	0	1	9		31	0	3	2300	2	Low pollution	2
543	1099_25	1099 25 2	1	NG7	1099	25	2	1099	536035	1	5	1	2	6	2	96	1	1	1	30	2	5	1	1	1					7		0	1	0		1	1	1	0	2	9	10	11	0	2	3300	1	Low pollution	3
544	1099_28	1099 28 3	1	NG7	1099	28	3	1099	536035	1	5	1	3	2	2	96	2	2	2	72	2	5	2	2	0	567	1648	2088	1267	0	26	0	1	0		1	1	2	0	2	9	7	31	0	3	3500	2	Low pollution	1
545	1099_28	1099 28 3	2	NG7	1099	28	3	1099	536035	1	5	1	3	2	2	96	2	2	2	72	2	5	2	2	0	567	1648	2088	1267	0	26	0	1	0		1	2	1	0	2	9		31	0	3	3000	1	Low pollution	1
546	1099_35	1099 35 4	1	NG7	1099	35	4	1099	536035	1	5	1	3	3	2	96	1	1	2	58	2	5	1	1	0	761	1674	2716	1622	0	29	0	1	0		0	1	1	0	2	9	8	31	0	3	2500	2	Low pollution	1
547	1099_36	1099 36 2	1	NG7	1099	36	2	1099	536035	3	5	1	2	6	1	6	2	1	1	36	2	5	4	2	0					7		0	1	0		1	1	4	0	1	9	9	31	0	2	3400	2	Low pollution	1
548	1099_36	1099 36 2	2	NG7	1099	36	2	1099	536035	3	5	1	2	6	1	6	2	1	1	36	2	5	4	2	0					7		0	1	0		1	2	3	0	2	9		31	0	2	3500	2	Low pollution	1
549	11_12	11 12 2	1	NG7	11	12	2	11	982619	1	1	2	1	6	1	9	1	1	1	23	8	3	1	1	1	639	1712	2180	1273	0	36	0	1	0		1	1	1	0	1	9	4	21	0	3	3500	2	Biomass	3
550	11_15	11 15 2	1	NG7	11	15	2	11	982619	2	1	2	1	6	1	9	4	2	1	49	8	3	9	2	1					7		0	1	2	2	1	1	9	0	2	9	5	22	0	3	2800	2	Biomass	2
551	11_15	11 15 2	2	NG7	11	15	2	11	982619	2	1	2	1	6	1	9	4	2	1	49	8	3	9	2	1					7		0	1	2	2	1	2	8	0	1	9		22	0	2	3200	2	Biomass	2
552	11_22	11 22 2	1	NG7	11	22	2	11	982619	1	1	2	0		1	9	2	1	1	23	8	2	2	2	0	565	1606	2191	1364	0	19	0	1	0		1	1	2	0	1	9	4	21	0	2	3800	2	Biomass	2
553	11_27	11 27 2	1	NG7	11	27	2	11	982619	1	1	2	0		2	9	2	1	1	33	8	3	2	2	0	435	1510	1908	1263	0	25	1	1	0		1	1	2	0	2	9	2	22	0	1	4000	2	Biomass	3
554	11_39	11 39 2	1	NG7	11	39	2	11	982619	3	1	2	1	6	1	9	3	1	1	42	8	3	4	2	1					7		0	1	0		1	1	4	0	2	9	4	21	0	3	3000	2	Biomass	2
555	11_41	11 41 2	1	NG7	11	41	2	11	982619	4	1	2	0		2	9	1	1	1	49	8	1	4	1	0					7		0	1	0		1	1	4	0	1	9	7	22	0	2	3600	2	Biomass	2
556	11_51	11 51 2	1	NG7	11	51	2	11	982619	2	1	2	3	3	1	9	1	1	1	39	8	4	1	1	0					7		0	1	0		1	1	1	0	1	9	6	22	0	1	3800	2	Biomass	2
557	11_7	11 7 2	1	NG7	11	7	2	11	982619	2	1	2	0		2	9	1	1	1	45	8	1	5	1	0	520	1630	1957	1201	0	40	0	1	0		1	1	5	0	1	9	4	21	0	1	3500	2	Biomass	3
558	11_8	11 8 2	1	NG7	11	8	2	11	982619	1	1	2	2	6	1	9	1	1	1	52	8	3	2	1	0					7		0	1	0		0	1	2	0	1	9	7	21	0	5	2500	2	Biomass	2
559	110_18	110 18 2	1	NG7	110	18	2	110	691195	1	1	1	0		3	10	1	2	1	48	8	1	5	1	0					7		0	1	0		1	1	5	0	1	9	4	21	0	2	3500	2	Biomass	3
560	110_33	110 33 2	1	NG7	110	33	2	110	691195	2	1	1	0		2	96	2	1	1	42	8	2	6	2	0	710	1712	2422	1415	0	40	0	1	0		1	1	6	0	1	9	6	21	0	2	3000	2	Biomass	3
561	110_33	110 33 2	2	NG7	110	33	2	110	691195	2	1	1	0		2	96	2	1	1	42	8	2	6	2	0	710	1712	2422	1415	0	40	0	1	0		1	2	5	0	1	9		21	0	3	2800	2	Biomass	3
562	110_37	110 37 2	2	NG7	110	37	2	110	691195	1	1	1	1	6	2	9	2	1	1	26	8	1	2	2	0	627	1641	2328	1419	0	20	0	1	0		1	2	1	0	1	9		21	0	2	3000	2	Biomass	3
563	110_39	110 39 2	1	NG7	110	39	2	110	691195	1	1	1	1	6	3	10	2	1	1	71	8	1	6	1	1					7		0	1	0		1	1	6	0	2	9	10	21	0	3	2800	2	Biomass	1
564	110_9	110 9 2	1	NG7	110	9	2	110	691195	1	1	1	0		3	10	2	1	1	43	8	1	3	2	1	549	1393	2829	2031	0	29	0	1	0		1	1	3	0	1	9	11	22	0	3	3000	2	Biomass	3
565	1100_11	1100 11 2	1	NG7	1100	11	2	1100	580704	1	5	1	3	2	2	96	2	1	1	35	2	5	2	2	1	528	1685	1860	1104	0	31	0	1	0		1	1	2	0	1	9	12	31	0	2	3800	1	Low pollution	1
566	1100_11	1100 11 2	2	NG7	1100	11	2	1100	580704	1	5	1	3	2	2	96	2	1	1	35	2	5	2	2	1	528	1685	1860	1104	0	31	0	1	0		1	2	1	0	2	9		31	0	3	2500	1	Low pollution	1
567	1100_12	1100 12 5	1	NG7	1100	12	5	1100	580704	1	5	1	2	6	1	6	1	1	2	75	2	5	1	1	0					7		0	1	0		1	1	1	0	1	9	14	31	0	2	3200	2	Low pollution	1
568	1100_14	1100 14 1	1	NG7	1100	14	1	1100	580704	1	5	1	2	4	1	96	1	1	2	39	5	5	3	1	0	1135	1512	4965	3284	0	36	0	1	0		1	1	3	0	1	9	12	31	0	2	2800	2	Kerosene	1
569	1100_24	1100 24 4	1	NG7	1100	24	4	1100	580704	1	5	1	2	6	1	96	2	1	1	59	5	5	1	1	0					7		0	0			1	1	1	0	1	9	12	31	0	3	2600	2	Kerosene	1
570	1100_27	1100 27 2	1	NG7	1100	27	2	1100	580704	1	5	1	3	4	2	96	2	1	1	34	2	5	2	2	0					7		0	1	0		1	1	2	0	1	9	6	31	0	2	3100	2	Low pollution	1
571	1100_27	1100 27 2	2	NG7	1100	27	2	1100	580704	1	5	1	3	4	2	96	2	1	1	34	2	5	2	2	0					7		0	1	0		1	2	1	0	2	9		31	0	2	3000	2	Low pollution	1
572	1100_31	1100 31 2	1	NG7	1100	31	2	1100	580704	1	5	1	3	2	2	96	3	1	1	45	2	5	6	3	1					7		0	1	0		1	1	6	0	2	9	7	31	0	2	3500	1	Low pollution	1
573	1100_31	1100 31 2	2	NG7	1100	31	2	1100	580704	1	5	1	3	2	2	96	3	1	1	45	2	5	6	3	1					7		0	1	0		1	2	5	0	2	9		31	0	2	3200	1	Low pollution	1
574	1100_31	1100 31 2	3	NG7	1100	31	2	1100	580704	1	5	1	3	2	2	96	3	1	1	45	2	5	6	3	1					7		0	1	0		1	3	4	0	2	9		31	0	3	2100	1	Low pollution	1
575	1100_33	1100 33 2	1	NG7	1100	33	2	1100	580704	1	5	1	2	6	2	96	0	1	1	43	2	5	2	1	0					7		0	1	0		1	1	2	0	1	9	5	31	0	3	3800	2	Low pollution	1
576	1100_35	1100 35 2	1	NG7	1100	35	2	1100	580704	1	5	1	2	2	1	6	0	2	1	46	2	5	5	1	0					7		0	1	0		1	1	5	0	2	9	12	11	0	3	2500	2	Low pollution	1
577	1100_4	1100 4 2	1	NG7	1100	4	2	1100	580704	1	5	1	2	6	1	6	0	1	1	42	5	5	5	1	0					7		0	1	0		1	1	5	0	1	9	7	31	0	1	4300	1	Kerosene	2
578	1100_5	1100 5 2	1	NG7	1100	5	2	1100	580704	1	5	1	2	6	2	96	1	1	1	43	5	5	5	1	0					7		0	1	0		1	1	5	0	2	9	10	21	0	3	3500	2	Kerosene	1
579	1100_7	1100 7 2	1	NG7	1100	7	2	1100	580704	1	5	1	2	6	2	96	1	1	1	32	5	5	2	1	0	507	1598	1985	1242	0	30	0	1	0		1	1	2	0	2	9	20	31	0	2	4300	2	Kerosene	3
580	1100_8	1100 8 2	1	NG7	1100	8	2	1100	580704	2	5	1	2	6	2	96	0	1	1	55	2	5	1	1	0					7		0	1	0		1	1	1	0	1	9	8	21	1	2	3200	1	Low pollution	1
581	1101_15	1101 15 2	1	NG7	1101	15	2	1101	908281	1	5	1	2	6	2	96	1	3	1	53	8	5	5	1	0					7		0	1	0		1	1	5	0	2	9	3	21	0	3	3000	2	Biomass	3
582	1101_21	1101 21 2	1	NG7	1101	21	2	1101	908281	1	5	1	2	6	1	96	2	1	1	33	2	5	2	2	1					7		0	1	0		1	1	2	0	1	9	12	31	0	3	3200	2	Low pollution	2
583	1101_21	1101 21 2	2	NG7	1101	21	2	1101	908281	1	5	1	2	6	1	96	2	1	1	33	2	5	2	2	1					7		0	1	0		1	2	1	0	1	9		31	0	3	2800	2	Low pollution	2
584	1101_23	1101 23 2	1	NG7	1101	23	2	1101	908281	1	5	1	3	5	1	6	2	1	1	36	2	5	2	2	0	595	1545	2493	1613	0	28	0	1	0		1	1	2	0	1	9	6	21	0	3	3500	1	Low pollution	3
585	1101_23	1101 23 2	2	NG7	1101	23	2	1101	908281	1	5	1	3	5	1	6	2	1	1	36	2	5	2	2	0	595	1545	2493	1613	0	28	0	1	0		1	2	1	0	2	9		21	0	5	2500	1	Low pollution	3
586	1101_25	1101 25 2	2	NG7	1101	25	2	1101	908281	2	5	1	2	5	2	96	2	1	1	38	5	5	3	2	0					7		0	1	0		1	2	2	0	2	9		21	0	4	2800	1	Kerosene	3
587	1101_29	1101 29 3	1	NG7	1101	29	3	1101	908281	1	5	1	2	6	2	96	3	3	1	62	5	5	2	2	0	529	1475	2431	1648	0	29	0	1	0		1	1	2	0	2	9	10	21	1	2	3500	2	Kerosene	1
588	1101_29	1101 29 3	2	NG7	1101	29	3	1101	908281	1	5	1	2	6	2	96	3	3	1	62	5	5	2	2	0	529	1475	2431	1648	0	29	0	1	0		1	2	1	0	1	9		11	0	2	3800	2	Kerosene	1
589	1101_29	1101 29 5	1	NG7	1101	29	5	1101	908281	2	5	1	2	6	2	96	3	3	1	62	5	5	2	2	1	748	1613	2875	1782	0	28	0	1	0		1	1	2	0	1	9	8	31	0	2	4000	2	Kerosene	1
590	1101_29	1101 29 5	2	NG7	1101	29	5	1101	908281	2	5	1	2	6	2	96	3	3	1	62	5	5	2	2	1	748	1613	2875	1782	0	28	0	1	0		1	2	1	0	2	9		21	0	2	3800	2	Kerosene	1
591	1101_31	1101 31 2	1	NG7	1101	31	2	1101	908281	2	5	1	3	4	2	96	2	1	1	46	5	5	2	2	0					7		0	1	0		1	1	2	0	1	9	8	21	0	2	3500	2	Kerosene	1
592	1101_31	1101 31 2	2	NG7	1101	31	2	1101	908281	2	5	1	3	4	2	96	2	1	1	46	5	5	2	2	0					7		0	1	0		1	2	1	0	2	9		21	0	3	2500	2	Kerosene	1
593	1101_35	1101 35 1	1	NG7	1101	35	1	1101	908281	1	5	1	2	5	2	96	1	1	2	33	2	5	3	1	0	566	1530	2418	1580	0	33	0	1	0		1	1	3	0	1	9	7	31	0	2	5000	2	Low pollution	3
594	1101_41	1101 41 2	1	NG7	1101	41	2	1101	908281	1	5	1	3	4	2	96	2	1	1	42	2	5	6	1	1	655	1611	2524	1567	0	36	0	1	0		0	1	6	0	1	9	8	31	0	2	4000	1	Low pollution	3
595	1101_55	1101 55 2	1	NG7	1101	55	2	1101	908281	1	5	1	3	4	2	96	2	1	1	40	5	5	2	2	0					7		0	1	0		1	1	2	0	1	9	8	31	0	3	2500	1	Kerosene	1
596	1101_55	1101 55 2	2	NG7	1101	55	2	1101	908281	1	5	1	3	4	2	96	2	1	1	40	5	5	2	2	0					7		0	1	0		1	2	1	0	2	9		31	0	3	2500	2	Kerosene	1
597	1101_57	1101 57 2	1	NG7	1101	57	2	1101	908281	1	5	1	2	6	1	6	2	1	1	36	2	5	2	1	0					7		0	1	0		1	1	2	0	1	9	15	31	0	1	4800	2	Low pollution	2
598	1101_59	1101 59 2	1	NG7	1101	59	2	1101	908281	1	5	1	2	6	1	6	2	1	1	27	2	5	2	2	0	844	1566	3442	2198	0	30	0	1	0		1	1	2	0	1	9	7	31	0	3	3900	1	Low pollution	3
599	1101_59	1101 59 2	2	NG7	1101	59	2	1101	908281	1	5	1	2	6	1	6	2	1	1	27	2	5	2	2	0	844	1566	3442	2198	0	30	0	1	0		1	2	1	0	1	9		31	0	1	4900	1	Low pollution	3
600	1102_1	1102 1 2	1	NG7	1102	1	2	1102	461586	1	5	1	3	3	2	96	1	1	1	40	2	5	1	1	0					7		0	1	0		1	1	1	0	1	9	3	31	0	3	3800	1	Low pollution	1
601	1103_11	1103 11 2	1	NG7	1103	11	2	1103	1175940	1	5	1	2	3	1	6	2	1	1	45	2	5	3	1	0					7		0	1	0		1	1	3	0	2	9	8	31	1	3	3500	1	Low pollution	1
602	1103_3	1103 3 2	1	NG7	1103	3	2	1103	1175940	1	5	1	2	2	2	96	2	1	1	41	5	5	6	3	1	9995	9995	9999	9999	4	33	0	1	0		1	1	6	0	2	9	12	31	0	2	3000	1	Kerosene	2
603	1103_3	1103 3 2	2	NG7	1103	3	2	1103	1175940	1	5	1	2	2	2	96	2	1	1	41	5	5	6	3	1	9995	9995	9999	9999	4	33	0	1	0		1	2	5	0	2	9		31	0	2	3500	2	Kerosene	2
604	1103_3	1103 3 2	3	NG7	1103	3	2	1103	1175940	1	5	1	2	2	2	96	2	1	1	41	5	5	6	3	1	9995	9995	9999	9999	4	33	0	1	0		1	3	4	0	2	9		31	0	2	3300	2	Kerosene	2
605	1103_37	1103 37 2	1	NG7	1103	37	2	1103	1175940	1	5	1	2	6	2	6	2	1	1	40	5	5	5	1	1	662	1662	2397	1442	0	39	0	1	0		1	1	5	0	2	9	98	31	0	3	2600	2	Kerosene	1
606	1103_41	1103 41 2	1	NG7	1103	41	2	1103	1175940	1	5	1	2	6	2	96	2	1	1	69	1	5	4	2	0					7		0	1	0		0	1	4	0	1	10	98	12	0	2	4000	2	Low pollution	1
607	1103_41	1103 41 2	2	NG7	1103	41	2	1103	1175940	1	5	1	2	6	2	96	2	1	1	69	1	5	4	2	0					7		0	1	0		0	2	3	0	2	10		21	0	3	2500	2	Low pollution	1
608	1103_45	1103 45 2	1	NG7	1103	45	2	1103	1175940	1	5	1	2	2	1	6	2	1	1	45	1	5	4	2	1					7		0	1	0		1	1	4	0	1	9	98	12	0	3	3500	1	Low pollution	1
609	1103_51	1103 51 2	1	NG7	1103	51	2	1103	1175940	2	5	1	2	6	2	6	2	1	1	39	5	5	4	1	0					7		0	1	0		1	1	4	0	2	9	10	31	0	2	3000	1	Kerosene	1
610	1103_7	1103 7 2	1	NG7	1103	7	2	1103	1175940	1	5	1	1	6	2	96	1	1	1	45	5	4	3	1	0					7		0	1	0		1	1	3	0	2	9	98	31	0	2	4200	1	Kerosene	1
611	1104_1	1104 1 2	1	NG7	1104	1	2	1104	742699	1	5	1	2	6	2	10	2	1	1	38	8	5	3	2	0					7		0	1	0		1	1	3	0	2	9	98	96	0	3	3400	2	Biomass	3
612	1104_1	1104 1 2	2	NG7	1104	1	2	1104	742699	1	5	1	2	6	2	10	2	1	1	38	8	5	3	2	0					7		0	1	0		1	2	2	0	1	9		21		1	4500	2	Biomass	3
613	1104_11	1104 11 2	1	NG7	1104	11	2	1104	742699	3	5	1	3	2	3	10	1	2	1	45	2	5	5	1	0					7		0	1	0		1	1	5	0	2	9	13	31	0	1	4000	2	Low pollution	1
614	1104_12	1104 12 2	1	NG7	1104	12	2	1104	742699	1	5	1	3	3	2	96	1	1	1	40	2	5	2	2	0					7		0	1	0		1	1	2	0	1	9	12	31	1	3	2600	2	Low pollution	1
615	1104_12	1104 12 2	2	NG7	1104	12	2	1104	742699	1	5	1	3	3	2	96	1	1	1	40	2	5	2	2	0					7		0	1	0		1	2	1	0	1	9		31	1	2	3500	2	Low pollution	1
616	1104_23	1104 23 2	1	NG7	1104	23	2	1104	742699	2	5	1	2	6	2	96	1	2	1	48	2	5	7	1	0					7		0	1	0		1	1	7	0	1	9	9	31	0	2	3500	2	Low pollution	1
617	1104_28	1104 28 2	1	NG7	1104	28	2	1104	742699	2	5	1	2	6	2	96	1	1	1	30	2	5	1	1	0	582	1580	2331	1476	0	23	0	2	0		1	1	1	0	2	9	9	21	0	2	2800	2	Low pollution	3
618	1104_29	1104 29 2	1	NG7	1104	29	2	1104	742699	2	5	1	1	6	2	96	2	1	1	46	5	5	4	1	0					7		0	1	0		1	1	4	0	1	9	10	31	0	3	3000	2	Kerosene	3
619	1104_5	1104 5 2	1	NG7	1104	5	2	1104	742699	2	5	1	2	5	2	96	1	2	1	46	8	5	6	1	0					7		0	1	0		1	1	6	0	2	9	10	22	0	3	2500	2	Biomass	3
620	1104_9	1104 9 1	1	NG7	1104	9	1	1104	742699	1	5	1	3	2	2	96	1	2	2	30	8	5	1	1	0					7		0	1	0		0	1	1	0	1	9	10	31	0	3	2800	1	Biomass	3
621	1105_21	1105 21 2	1	NG7	1105	21	2	1105	642125	1	5	1	2	6	2	96	2	1	1	33	8	3	3	2	0	504	1573	2037	1295	0	30	0	1	0		1	1	3	0	2	9	9	22	0	3	3800	2	Biomass	2
622	1105_29	1105 29 3	1	NG7	1105	29	3	1105	642125	1	5	1	2	3	2	96	3	1	1	75	8	4	4	2	0	572	1548	2387	1542	0	32	0	1	0		1	1	4	0	1	9	12	21	0	2	3400	2	Biomass	2
623	1105_29	1105 29 3	2	NG7	1105	29	3	1105	642125	1	5	1	2	3	2	96	3	1	1	75	8	4	4	2	0	572	1548	2387	1542	0	32	0	1	0		1	2	3	0	1	10		21	0	3	2800	2	Biomass	2
624	1106_11	1106 11 2	1	NG7	1106	11	2	1106	349938	1	5	2	2	3	2	96	1	1	1	25	5	4	1	1	0	647	1540	2728	1772	0	22	0	1	0		0	1	1	0	1	9	8	21	0	2	4000	2	Kerosene	1
625	1106_21	1106 21 2	1	NG7	1106	21	2	1106	349938	1	5	2	2	6	2	96	1	1	2	73	7	4	1	1	0					7		0	1	0		1	1	1	0	2	10	10	22	0	3	3000	2	Biomass	3
626	1106_3	1106 3 1	1	NG7	1106	3	1	1106	349938	1	5	2	2	3	2	96	1	1	2	36	8	2	6	1	0					7		0	1	0		1	1	6	0	1	9	6	22	0	2	3000	2	Biomass	3
627	1106_38	1106 38 2	1	NG7	1106	38	2	1106	349938	1	5	2	2	4	1	96	1	1	1	41	8	4	4	1	0					7		0	1	0		1	1	4	0	1	9	12	21	0	2	4000	2	Biomass	3
628	1106_54	1106 54 2	1	NG7	1106	54	2	1106	349938	1	5	2	2	6	1	96	3	1	1	45	8	4	5	2	1					7		0	1	0		1	1	5	0	2	9	9	21	0	2	3300	2	Biomass	3
629	1106_54	1106 54 2	2	NG7	1106	54	2	1106	349938	1	5	2	2	6	1	96	3	1	1	45	8	4	5	2	1					7		0	1	0		1	2	4	0	1	9		22	0	2	3600	1	Biomass	3
630	1107_8	1107 8 4	1	NG7	1107	8	4	1107	491668	1	5	2	2	6	3	96	1	1	1	60	8	2	1	1	0					7		0	1	0		1	1	1	0	2	9	12	11	0	2	3300	2	Biomass	3
631	1108_15	1108 15 2	1	NG7	1108	15	2	1108	496529	1	5	2	2	6	2	6	1	1	1	49	5	5	2	1	1					7		0	1	0		1	1	2	0	2	9	11	31	0	2	3500	1	Kerosene	3
632	1108_17	1108 17 2	1	NG7	1108	17	2	1108	496529	1	5	2	2	6	2	10	1	1	1	41	5	3	2	2	0	556	1646	2052	1247	0	33	0	1	0		0	1	2	0	2	9	9	31	0	2	3800	2	Kerosene	1
633	1108_17	1108 17 2	2	NG7	1108	17	2	1108	496529	1	5	2	2	6	2	10	1	1	1	41	5	3	2	2	0	556	1646	2052	1247	0	33	0	1	0		0	2	1	0	2	9		11	0	2	3700	2	Kerosene	1
634	1108_27	1108 27 3	1	NG7	1108	27	3	1108	496529	2	5	2	2	6	2	96	1	3	2	45	2	5	1	1	0	670	1794	2082	1160	0	20	0	0			1	1	1	0	2	9	12	22	0	3	4000	1	Low pollution	1
635	1108_29	1108 29 2	1	NG7	1108	29	2	1108	496529	1	5	2	2	5	1	96	1	1	1	38	2	5	2	1	1					7		0	1	0		1	1	2	0	1	9	10	31	1	2	3800	2	Low pollution	1
636	1108_3	1108 3 2	1	NG7	1108	3	2	1108	496529	1	5	2	1	6	2	96	2	1	1	48	8	4	6	2	1					7		0	1	0		1	1	6	0	2	9	5	22	0	2	4500	1	Biomass	3
637	1108_3	1108 3 2	2	NG7	1108	3	2	1108	496529	1	5	2	1	6	2	96	2	1	1	48	8	4	6	2	1					7		0	1	0		1	2	5	0	1	9		22	0	1	5000	1	Biomass	3
638	1108_5	1108 5 2	1	NG7	1108	5	2	1108	496529	1	5	2	0		2	96	2	1	1	41	8	4	6	2	0					7		0	1	1	2	0	1	6	0	2	9	4	96	0	3	4000	2	Biomass	3
639	1108_5	1108 5 2	2	NG7	1108	5	2	1108	496529	1	5	2	0		2	96	2	1	1	41	8	4	6	2	0					7		0	1	1	2	0	2	5	0	2	9		21	0	3	2000	2	Biomass	3
640	1108_8	1108 8 2	1	NG7	1108	8	2	1108	496529	1	5	2	3	2	2	96	2	1	1	40	5	5	5	2	0					7		0	1	0		1	1	5	0	2	9	12	31	0	4	2400	1	Kerosene	1
641	1108_8	1108 8 2	2	NG7	1108	8	2	1108	496529	1	5	2	3	2	2	96	2	1	1	40	5	5	5	2	0					7		0	1	0		1	2	4	0	2	9		31	0	3	3800	2	Kerosene	1
642	1109_2	1109 2 14	1	NG7	1109	2	14	1109	840280	1	5	2	2	6	3	96	2	4	1	65	8	4	2	2	1	723	1516	3146	2075	0	30	0	1	0		1	1	2	0	1	9	14	22	0	3	2500	1	Biomass	2
643	1109_2	1109 2 14	2	NG7	1109	2	14	1109	840280	1	5	2	2	6	3	96	2	4	1	65	8	4	2	2	1	723	1516	3146	2075	0	30	0	1	0		1	2	1	0	2	9		31	0	3	2500	2	Biomass	2
644	1109_29	1109 29 2	1	NG7	1109	29	2	1109	840280	1	5	2	2	6	1	96	1	2	1	40	2	4	1	1	0	743	1747	2434	1394	0	28	0	1	0		1	1	1	0	1	9	13	31	0	2	3800	2	Low pollution	1
645	1109_35	1109 35 1	1	NG7	1109	35	1	1109	840280	1	5	2	3	2	3	96	2	1	2	29	2	4	3	3	1					7		0	1	1	2	1	1	3	0	1	9	15	22	0	2	4500	2	Low pollution	1
646	1109_35	1109 35 1	2	NG7	1109	35	1	1109	840280	1	5	2	3	2	3	96	2	1	2	29	2	4	3	3	1					7		0	1	1	2	1	2	2	0	1	9		21	0	2	4600	1	Low pollution	1
647	1109_35	1109 35 1	3	NG7	1109	35	1	1109	840280	1	5	2	3	2	3	96	2	1	2	29	2	4	3	3	1					7		0	1	1	2	1	3	1	0	2	9		21	0	3	3500	2	Low pollution	1
648	1109_52	1109 52 4	1	NG7	1109	52	4	1109	840280	1	5	2	2	3	3	96	4	1	1	80	8	5	5	2	1					7		0	1	0		0	1	5	0	1	9	0	21	0	3	3600	1	Biomass	3
649	1109_61	1109 61 1	1	NG7	1109	61	1	1109	840280	1	5	2	2	6	3	96	2	1	2	30	8	4	5	1	0					7		0	1	0		0	1	5	0	2	9	98	21	0	3	3500	2	Biomass	3
650	1109_85	1109 85 2	1	NG7	1109	85	2	1109	840280	1	5	2	2	6	3	96	3	2	1	45	8	3	4	2	1					7		0	1	1	1	0	1	4	0	2	10	98	21	0	3	4200	1	Biomass	2
651	1109_85	1109 85 2	2	NG7	1109	85	2	1109	840280	1	5	2	2	6	3	96	3	2	1	45	8	3	4	2	1					7		0	1	1	1	0	2	3	0	2	10		21	0	5	3000	1	Biomass	2
652	1110_13	1110 13 1	1	NG7	1110	13	1	1110	1155181	1	5	2	1	6	3	96	4	3	2	39	8	3	3	1	0					7		0	1	0		1	1	3	0	1	9	10	22	0	2	4000	2	Biomass	3
653	1110_18	1110 18 1	2	NG7	1110	18	1	1110	1155181	1	5	2	0		3	96	2	1	2	30	8	3	4	2	0					7		0	1	1	2	1	2	3	0	2	9		22	0	3	3000	1	Biomass	3
654	1110_44	1110 44 2	1	NG7	1110	44	2	1110	1155181	1	5	2	2	6	3	96	3	3	1	43	8	3	9	1	0					7		0	1	0		1	1	9	0	2	9	14	22	0	3	3000	2	Biomass	2
655	1110_62	1110 62 1	2	NG7	1110	62	1	1110	1155181	1	5	2	2	6	2	96	2	1	2	20	8	3	2	2	1	668	1612	2571	1595	0	21	0	1	0		1	2	1	0	2	9		22	0	3	3300	2	Biomass	3
656	1110_79	1110 79 2	1	NG7	1110	79	2	1110	1155181	1	5	2	2	6	2	96	2	1	1	50	7	4	2	2	0					7		0	1	0		1	1	2	0	1	9	9	22	0	3	3400	2	Biomass	3
657	1110_79	1110 79 2	2	NG7	1110	79	2	1110	1155181	1	5	2	2	6	2	96	2	1	1	50	7	4	2	2	0					7		0	1	0		1	2	1	0	2	9		22	0	3	3800	2	Biomass	3
658	1110_9	1110 9 2	1	NG7	1110	9	2	1110	1155181	1	5	2	2	6	1	96	1	1	1	36	1	5	2	1	0	602	1592	2375	1492	0	25	0	1	0		1	1	2	0	2	9	10	22	0	3	3800	2	Low pollution	2
659	1111_29	1111 29 2	1	NG7	1111	29	2	1111	526193	1	5	2	1	6	2	6	2	1	1	39	8	3	4	1	0					7		0	1	0		1	1	4	0	1	9	10	31	0	3	3000	2	Biomass	2
660	1111_34	1111 34 2	1	NG7	1111	34	2	1111	526193	1	5	2	2	6	2	96	1	1	1	48	8	4	9	1	0					7		0	1	0		1	1	9	0	1	9	8	31	0	2	4200	2	Biomass	2
661	1111_35	1111 35 2	1	NG7	1111	35	2	1111	526193	1	5	2	2	6	1	96	1	1	1	34	8	4	2	1	0	547	1645	2021	1229	0	29	0	1	0		1	1	2	0	1	9	4	22	0	4	2200	2	Biomass	2
662	1111_6	1111 6 2	1	NG7	1111	6	2	1111	526193	1	5	2	3	3	1	10	2	1	1	36	2	5	4	1	0					7		0	1	0		1	1	4	0	1	9	9	31	0	3	3800	2	Low pollution	1
663	1112_3	1112 3 2	1	NG7	1112	3	2	1112	660110	1	5	2	2	2	2	6	3	1	1	38	8	2	5	2	1					7		0	1	0		1	1	5	0	1	9	8	22	0	3	3500	2	Biomass	3
664	1112_3	1112 3 2	2	NG7	1112	3	2	1112	660110	1	5	2	2	2	2	6	3	1	1	38	8	2	5	2	1					7		0	1	0		1	2	4	0	2	9		31	0	3	3800	2	Biomass	3
665	1112_36	1112 36 1	1	NG7	1112	36	1	1112	660110	1	5	2	2	3	2	96	2	1	2	41	8	3	6	2	0	556	1557	2293	1473	0	41	0	1	2	2	1	1	6	0	1	9	10	22	0	3	3400	2	Biomass	2
666	1112_36	1112 36 1	2	NG7	1112	36	1	1112	660110	1	5	2	2	3	2	96	2	1	2	41	8	3	6	2	0	556	1557	2293	1473	0	41	0	1	2	2	1	2	5	0	1	9		22	0	3	3600	2	Biomass	2
667	1113_23	1113 23 2	1	NG7	1113	23	2	1113	695359	1	5	2	1	3	1	6	5	3	1	59	8	1	11	2	1					7		0	1	1	1	1	1	11	0	1	9	5	22	0	3	3300	2	Biomass	2
668	1113_23	1113 23 2	2	NG7	1113	23	2	1113	695359	1	5	2	1	3	1	6	5	3	1	59	8	1	11	2	1					7		0	1	1	1	1	2	10	0	1	9		22	0	3	3000	2	Biomass	2
669	1113_45	1113 45 2	1	NG7	1113	45	2	1113	695359	1	5	2	1	6	1	6	3	1	1	50	8	1	4	2	1					7		0	1	0		1	1	4	0	1	9	6	11	0	2	3500	1	Biomass	2
670	1113_46	1113 46 2	1	NG7	1113	46	2	1113	695359	1	5	2	1	6	1	6	3	1	1	34	8	1	5	3	1					7		0	1	0		1	1	5	0	2	9	3	22	0	3	2800	2	Biomass	3
671	1113_46	1113 46 2	2	NG7	1113	46	2	1113	695359	1	5	2	1	6	1	6	3	1	1	34	8	1	5	3	1					7		0	1	0		1	2	4	0	2	9		11	0	3	3000	2	Biomass	3
672	1114_23	1114 23 1	1	NG7	1114	23	1	1114	932474	2	5	2	1	6	2	96	1	1	2	32	8	3	3	1	0	575	1591	2272	1428	0	32	0	1	0		1	1	3	0	2	9	11	22	0	3	2800	2	Biomass	2
673	1114_37	1114 37 2	2	NG7	1114	37	2	1114	932474	1	5	2	2	4	2	96	3	1	1	44	8	3	6	3	1	554	1558	2282	1465	0	33	0	1	0		1	2	5	0	2	9		22	0	2	4009	1	Biomass	3
674	1115_23	1115 23 2	1	NG7	1115	23	2	1115	480365	1	5	2	1	6	2	96	1	1	1	47	8	2	8	1	0	549	1673	1961	1172	0	37	0	1	0		1	1	8	0	2	9	6	22	0	3	3800	2	Biomass	2
675	1115_26	1115 26 2	1	NG7	1115	26	2	1115	480365	1	5	2	2	6	2	96	1	1	1	49	8	3	5	1	0	657	1633	2464	1509	0	44	0	1	0		1	1	5	0	2	9	12	22	0	3	3500	1	Biomass	3
676	1115_9	1115 9 2	1	NG7	1115	9	2	1115	480365	1	5	2	2	6	2	96	0	1	1	36	2	4	4	1	0	589	1555	2436	1566	0	32	0	1	0		1	1	4	0	1	9	12	21	0	3	3000	2	Low pollution	2
677	1116_16	1116 16 1	1	NG7	1116	16	1	1116	1631249	1	5	2	2	2	2	96	2	1	2	45	8	3	6	2	1	715	1579	2868	1816	0	43	0	1	1	2	1	1	6	0	1	9	9	22	0	3	3600	1	Biomass	3
678	1116_16	1116 16 1	2	NG7	1116	16	1	1116	1631249	1	5	2	2	2	2	96	2	1	2	45	8	3	6	2	1	715	1579	2868	1816	0	43	0	1	1	2	1	2	5	0	1	9		22	0	4	2500	1	Biomass	3
679	1116_3	1116 3 2	2	NG7	1116	3	2	1116	1631249	1	5	2	2	6	2	96	2	1	1	29	8	3	2	2	1					7		0	1	0		0	2	1	0	2	10		31	0	3	3000	2	Biomass	2
680	1116_36	1116 36 2	1	NG7	1116	36	2	1116	1631249	1	5	2	3	3	1	6	2	1	1	45	8	3	4	2	0	549	1605	2131	1328	0	39	0	1	0		1	1	4	0	1	9	12	22	0	4	2300	2	Biomass	2
681	1116_36	1116 36 2	2	NG7	1116	36	2	1116	1631249	1	5	2	3	3	1	6	2	1	1	45	8	3	4	2	0	549	1605	2131	1328	0	39	0	1	0		1	2	3	0	1	9		31	0	3	2800	2	Biomass	2
682	1116_65	1116 65 2	1	NG7	1116	65	2	1116	1631249	1	5	2	2	6	2	96	1	1	1	36	8	2	1	1	0	9995	9995	9999	9999	4	34	0	1	0		1	1	1	0	2	9	12	31	0	3	2800	2	Biomass	2
683	1116_75	1116 75 2	1	NG7	1116	75	2	1116	1631249	2	5	2	1	6	2	96	1	1	1	52	8	3	4	1	0	695	1665	2507	1506	0	38	0	1	1	2	1	1	4	0	2	9	11	22	0	3	3800	2	Biomass	2
684	1117_10	1117 10 4	1	NG7	1117	10	4	1117	713835	1	5	2	0		3	10	1	2	1	64	8	3	6	1	0	917	1618	3503	2165	0	40	0	1	1	2	1	1	6	0	2	9	8	31	1	4	2000	2	Biomass	2
685	1117_32	1117 32 3	1	NG7	1117	32	3	1117	713835	1	5	2	2	6	3	10	1	3	1	60	8	2	1	1	0					7		0	1	0		1	1	1	0	2	9	16	31	0	3	3000	2	Biomass	3
686	1118_16	1118 16 2	1	NG7	1118	16	2	1118	951780	1	5	2	2	6	2	96	2	1	1	43	5	5	4	1	0	597	1617	2283	1412	0	36	0	1	1	2	1	1	4	0	2	9	5	21	0	3	3100	1	Kerosene	2
687	1118_30	1118 30 1	1	NG7	1118	30	1	1118	951780	1	5	2	1	6	2	96	2	1	2	33	8	3	5	2	1	386	1463	1803	1233	0	33	0	1	0		1	1	5	0	1	9	8	31	0	4	2800	2	Biomass	2
688	1118_30	1118 30 1	2	NG7	1118	30	1	1118	951780	1	5	2	1	6	2	96	2	1	2	33	8	3	5	2	1	386	1463	1803	1233	0	33	0	1	0		1	2	4	0	2	9		31	0	3	3000	2	Biomass	2
689	1118_39	1118 39 1	1	NG7	1118	39	1	1118	951780	2	5	2	1	6	2	96	1	1	2	31	5	3	3	1	0					7		0	1	1	2	1	1	3	0	2	9	10	22	0	3	3500	2	Kerosene	1
690	1118_45	1118 45 2	2	NG7	1118	45	2	1118	951780	1	5	2	2	6	1	96	2	1	1	35	8	4	3	2	0					7		0	1	0		1	2	2	0	1	9		12	0	3	3000	2	Biomass	3
691	1118_57	1118 57 2	1	NG7	1118	57	2	1118	951780	1	5	2	2	6	2	96	2	1	1	37	8	4	5	2	0	701	1546	2933	1897	0	32	0	1	0		0	1	5	0	1	9	6	21	0	3	3000	2	Biomass	2
692	1118_57	1118 57 2	2	NG7	1118	57	2	1118	951780	1	5	2	2	6	2	96	2	1	1	37	8	4	5	2	0	701	1546	2933	1897	0	32	0	1	0		0	2	4	0	1	9		21	0	3	3500	2	Biomass	2
693	1118_64	1118 64 2	1	NG7	1118	64	2	1118	951780	1	5	2	2	1	2	96	2	1	1	36	8	3	3	2	1	423	1441	2037	1414	0	28	0	1	0		0	1	3	0	1	9	98	31	0	3	4000	1	Biomass	2
694	1119_22	1119 22 2	1	NG7	1119	22	2	1119	492948	2	5	2	0		2	96	2	4	1	56	8	3	8	1	0					7		0	1	0		1	1	8	0	1	9	8	22	0	3	3800	2	Biomass	3
695	1119_22	1119 22 4	1	NG7	1119	22	4	1119	492948	2	5	2	2	4	2	96	2	4	1	56	8	3	1	1	0					7		0	1	0		0	1	1	0	1	9	9	31	0	3	3500	2	Biomass	3
696	1119_31	1119 31 2	1	NG7	1119	31	2	1119	492948	1	5	2	2	6	2	96	1	1	1	35	5	3	3	1	1	769	1778	2433	1368	0	25	0	1	1	2	0	1	3	0	2	9	8	12	0	4	2200	2	Kerosene	1
697	1119_32	1119 32 2	1	NG7	1119	32	2	1119	492948	1	5	2	2	6	1	6	1	1	1	35	5	4	1	1	1					7		0	1	0		1	1	1	0	1	9	98	21	0	3	3000	1	Kerosene	1
698	1119_7	1119 7 2	1	NG7	1119	7	2	1119	492948	1	5	2	2	2	2	96	2	1	1	36	8	3	5	2	0					7		0	1	0		1	1	5	0	2	9	5	22	0	4	2800	1	Biomass	2
699	1119_8	1119 8 2	1	NG7	1119	8	2	1119	492948	1	5	2	1	6	2	10	3	1	1	38	8	3	6	2	1					7		0	1	0		1	1	6	0	1	9	11	22	0	3	3500	2	Biomass	2
700	1119_8	1119 8 2	2	NG7	1119	8	2	1119	492948	1	5	2	1	6	2	10	3	1	1	38	8	3	6	2	1					7		0	1	0		1	2	5	0	2	9		31	0	3	3400	2	Biomass	2
701	112_10	112 10 2	1	NG7	112	10	2	112	744364	1	1	1	0		3	96	4	2	1	30	8	1	4	2	1					7		0	1	1	1	1	1	4	0	1	9	6	21	0	3	2500	2	Biomass	3
702	112_10	112 10 2	2	NG7	112	10	2	112	744364	1	1	1	0		3	96	4	2	1	30	8	1	4	2	1					7		0	1	1	1	1	2	3	0	2	9		21	0	2	3000	2	Biomass	3
703	112_10	112 10 7	1	NG7	112	10	7	112	744364	1	1	1	0		2	96	4	2	1	30	8	1	4	2	0					7		0	1	1	2	1	1	4	0	2	9	4	21	0	3	3000	2	Biomass	3
704	112_10	112 10 7	2	NG7	112	10	7	112	744364	1	1	1	0		2	96	4	2	1	30	8	1	4	2	0					7		0	1	1	2	1	2	3	0	1	9		21	0	2	2800	2	Biomass	3
705	112_15	112 15 2	1	NG7	112	15	2	112	744364	2	1	1	0		3	96	1	1	1	24	8	1	1	1	1					7		0	1	0		1	1	1	0	2	9	6	21	0	3	2500	2	Biomass	3
706	112_17	112 17 2	1	NG7	112	17	2	112	744364	1	1	1	0		2	96	4	2	1	37	8	1	4	1	0	587	1645	2169	1319	0	30	0	1	1	1	1	1	4	0	1	9	9	23	0	2	3800	2	Biomass	3
707	112_18	112 18 2	1	NG7	112	18	2	112	744364	1	1	1	0		2	96	4	2	1	34	8	1	4	2	1					7		0	1	1	1	1	1	4	0	2	9	4	21	0	4	2500	2	Biomass	3
708	112_18	112 18 2	2	NG7	112	18	2	112	744364	1	1	1	0		2	96	4	2	1	34	8	1	4	2	1					7		0	1	1	1	1	2	3	0	2	9		21	0	3	2800	2	Biomass	3
709	1120_17	1120 17 2	1	NG7	1120	17	2	1120	450696	1	5	2	1	3	2	96	2	1	1	61	8	2	12	2	0	446	1500	1982	1321	0	47	0	1	0		1	1	12	0	2	9	12	22	0	3	3000	2	Biomass	3
710	1120_17	1120 17 2	2	NG7	1120	17	2	1120	450696	1	5	2	1	3	2	96	2	1	1	61	8	2	12	2	0	446	1500	1982	1321	0	47	0	1	0		1	2	11	0	2	9		22	0	3	2800	2	Biomass	3
711	1120_21	1120 21 2	1	NG7	1120	21	2	1120	450696	1	5	2	2	4	2	96	1	1	2	55	8	2	1	1	0	617	1613	2371	1470	0	27	0	1	0		0	1	1	0	1	9	8	31	0	3	3000	2	Biomass	2
712	1120_30	1120 30 2	1	NG7	1120	30	2	1120	450696	1	5	2	1	6	2	96	1	1	1	43	8	2	5	1	0	492	1590	1946	1224	0	42	0	1	1	1	1	1	5	0	1	9	9	22	0	3	2500	2	Biomass	2
713	1121_24	1121 24 1	1	NG7	1121	24	1	1121	1133090	4	5	1	2	6	1	96	1	1	2	36	1	5	5	1	0	680	1655	2483	1500	0	37	0	3			1	1	5	0	1	9	10	22	0	3	3500	2	Low pollution	1
714	1121_43	1121 43 2	1	NG7	1121	43	2	1121	1133090	1	5	1	3	4	2	96	1	1	1	43	1	5	2	1	0					7		0	1	0		1	1	2	0	1	9	9	21	0	2	4200	2	Low pollution	1
715	1121_46	1121 46 3	1	NG7	1121	46	3	1121	1133090	2	5	1	2	6	2	96	1	1	1	32	5	5	1	1	0					7		0	1	0		0	1	1	0	2	9	12	22	0	3	3500	2	Kerosene	3
716	1121_55	1121 55 2	1	NG7	1121	55	2	1121	1133090	2	5	1	2	5	2	96	2	1	1	34	5	5	8	3	1					7		0	1	0		1	1	8	0	1	9	5	31	0	3	3500	2	Kerosene	3
717	1121_55	1121 55 2	2	NG7	1121	55	2	1121	1133090	2	5	1	2	5	2	96	2	1	1	34	5	5	8	3	1					7		0	1	0		1	2	7	0	1	9		31	0	4	2500	2	Kerosene	3
718	1121_55	1121 55 2	3	NG7	1121	55	2	1121	1133090	2	5	1	2	5	2	96	2	1	1	34	5	5	8	3	1					7		0	1	0		1	3	6	0	2	9		31	0	3	3500	2	Kerosene	3
719	1121_57	1121 57 2	1	NG7	1121	57	2	1121	1133090	1	5	1	2	6	2	96	2	1	1	41	1	5	7	2	0	767	1535	3255	2121	0	35	0	1	0		0	1	7	0	1	10	9	31	0	3	3000	2	Low pollution	2
720	1121_57	1121 57 2	2	NG7	1121	57	2	1121	1133090	1	5	1	2	6	2	96	2	1	1	41	1	5	7	2	0	767	1535	3255	2121	0	35	0	1	0		0	2	6	0	1	9		31	0	3	3000	2	Low pollution	2
721	1121_69	1121 69 2	1	NG7	1121	69	2	1121	1133090	1	5	1	2	6	2	96	4	3	2	49	5	5	5	2	1					7		0	1	0		1	1	5	0	2	9	6	31	0	3	3000	2	Kerosene	1
722	1121_69	1121 69 2	2	NG7	1121	69	2	1121	1133090	1	5	1	2	6	2	96	4	3	2	49	5	5	5	2	1					7		0	1	0		1	2	4	0	1	9		31	0	3	3200	2	Kerosene	1
723	1122_32	1122 32 2	2	NG7	1122	32	2	1122	1247999	1	5	1	2	6	2	96	3	1	1	36	5	4	4	3	0	577	1570	2341	1491	0	33	0	1	0		1	2	3	0	1	9		12	0	3	3200	2	Kerosene	1
724	1123_15	1123 15 5	1	NG7	1123	15	5	1123	505244	1	5	1	2	6	2	7	0	2	1	62	5	5	3	2	1	621	1605	2411	1502	0	29	0	1	0		1	1	3	0	2	9	4	22	0	3	3000	2	Kerosene	1
725	1123_15	1123 15 5	2	NG7	1123	15	5	1123	505244	1	5	1	2	6	2	7	0	2	1	62	5	5	3	2	1	621	1605	2411	1502	0	29	0	1	0		1	2	2	0	2	9		22	0	3	3500	2	Kerosene	1
726	1123_18	1123 18 2	1	NG7	1123	18	2	1123	505244	3	5	1	3	2	2	4	3	1	1	34	2	5	3	2	1	689	1565	2813	1798	0	25	0	1	0		1	1	3	0	1	9	10	22	0	3	3500	2	Low pollution	1
727	1123_18	1123 18 2	2	NG7	1123	18	2	1123	505244	3	5	1	3	2	2	4	3	1	1	34	2	5	3	2	1	689	1565	2813	1798	0	25	0	1	0		1	2	2	0	2	9		22	0	3	3500	2	Low pollution	1
728	1123_25	1123 25 1	1	NG7	1123	25	1	1123	505244	1	5	1	2	6	2	96	1	1	2	27	5	5	1	1	0					7		0	2	0		1	1	1	0	2	9	0	12	0	3	3000	1	Kerosene	1
729	1123_9	1123 9 1	1	NG7	1123	9	1	1123	505244	1	5	1	2	6	2	96	2	2	2	27	5	4	2	1	0	916	1633	3435	2103	0	28	0	1	0		0	1	2	0	2	9	9	12	0	2	3700	1	Kerosene	3
730	1124_23	1124 23 2	1	NG7	1124	23	2	1124	1334629	2	5	1	3	5	2	7	2	1	1	90	5	5	2	2	1	695	1550	2893	1866	0	49	0	1	0		1	1	2	0	1	9	7	21	0	4	2600	2	Kerosene	1
731	1124_23	1124 23 2	2	NG7	1124	23	2	1124	1334629	2	5	1	3	5	2	7	2	1	1	90	5	5	2	2	1	695	1550	2893	1866	0	49	0	1	0		1	2	1	0	2	9		22	0	3	2400	2	Kerosene	1
732	1124_30	1124 30 2	1	NG7	1124	30	2	1124	1334629	1	5	1	3	1	2	96	1	1	2	65	8	2	1	1	0					7		0	0			1	1	1	0	2	9	6	12	0	3	3200	2	Biomass	1
733	1124_34	1124 34 1	1	NG7	1124	34	1	1124	1334629	1	5	1	2	6	1	7	4	2	2	33	5	5	3	1	0	853	1610	3291	2044	0	32	0	1	0		1	1	3	0	1	9	7	22	0	3	3200	2	Kerosene	3
734	1124_34	1124 34 5	1	NG7	1124	34	5	1124	1334629	1	5	1	2	6	2	7	4	2	2	33	5	5	3	1	0	580	1543	2436	1579	0	36	0	0			1	1	3	0	2	9	10	21	0	3	3200	2	Kerosene	3
735	1124_9	1124 9 2	1	NG7	1124	9	2	1124	1334629	4	5	1	3	2	2	7	1	3	1	38	5	4	1	1	1					7		0	1	0		1	1	1	0	2	9	10	21	0	3	2800	2	Kerosene	1
736	1125_10	1125 10 2	1	NG7	1125	10	2	1125	1084832	1	5	1	2	6	2	96	2	1	1	40	8	4	5	2	1	557	1610	2149	1335	0	35	0	1	0		1	1	5	0	2	9	9	22	0	2	3900	1	Biomass	2
737	1125_10	1125 10 2	2	NG7	1125	10	2	1125	1084832	1	5	1	2	6	2	96	2	1	1	40	8	4	5	2	1	557	1610	2149	1335	0	35	0	1	0		1	2	4	0	1	9		12	0	2	4000	2	Biomass	2
738	1125_45	1125 45 2	1	NG7	1125	45	2	1125	1084832	1	5	1	2	6	2	3	1	2	1	37	5	5	1	1	1					7		0	1	0		1	1	1	0	1	9	9	22	0	1	3700	1	Kerosene	1
739	1125_46	1125 46 2	1	NG7	1125	46	2	1125	1084832	2	5	1	2	6	2	96	3	1	1	59	5	5	5	3	1					7		0	1	0		0	1	5	0	1	9	9	31	0	2	3500	1	Kerosene	1
740	1125_46	1125 46 2	2	NG7	1125	46	2	1125	1084832	2	5	1	2	6	2	96	3	1	1	59	5	5	5	3	1					7		0	1	0		0	2	4	0	1	9		31	0	2	3500	2	Kerosene	1
741	1125_46	1125 46 2	3	NG7	1125	46	2	1125	1084832	2	5	1	2	6	2	96	3	1	1	59	5	5	5	3	1					7		0	1	0		0	3	3	0	2	9		31	0	2	3500	2	Kerosene	1
742	1126_12	1126 12 2	1	NG7	1126	12	2	1126	2671900	1	5	1	3	5	2	7	1	1	1	35	5	5	1	1	1					7		0	1	0		1	1	1	0	2	9	10	22	0	2	4900	2	Kerosene	2
743	1126_17	1126 17 2	1	NG7	1126	17	2	1126	2671900	1	5	1	2	6	2	96	2	2	1	43	5	5	5	1	0	903	1639	3361	2051	0	42	0	2	0		1	1	5	0	1	9	6	22	0	1	5000	2	Kerosene	2
744	1127_19	1127 19 2	1	NG7	1127	19	2	1127	1248717	4	5	1	2	6	2	6	3	1	1	45	5	5	4	2	1	724	1590	2864	1801	0	27	0	1	0		1	1	4	0	2	9	11	12	0	1	2700	2	Kerosene	1
745	1127_19	1127 19 2	2	NG7	1127	19	2	1127	1248717	4	5	1	2	6	2	6	3	1	1	45	5	5	4	2	1	724	1590	2864	1801	0	27	0	1	0		1	2	3	0	2	9		12	0	1	2500	2	Kerosene	1
746	1127_21	1127 21 3	1	NG7	1127	21	3	1127	1248717	3	5	1	3	3	2	6	1	2	1	58	8	4	1	1	1					7		0	0			1	1	1	0	2	9	7	96	0	3	2600	2	Biomass	3
747	1127_53	1127 53 2	1	NG7	1127	53	2	1127	1248717	2	5	1	3	4	2	96	1	1	1	44	2	5	2	1	1					7		0	1	0		1	1	2	0	2	9	10	31	1	3	3800	2	Low pollution	1
748	1127_55	1127 55 2	1	NG7	1127	55	2	1127	1248717	1	5	1	3	4	1	96	3	1	1	39	2	5	4	2	0	855	1585	3403	2147	0	36	0	1	0		1	1	4	0	1	9	8	31	1	2	4700	1	Low pollution	1
749	1127_55	1127 55 2	2	NG7	1127	55	2	1127	1248717	1	5	1	3	4	1	96	3	1	1	39	2	5	4	2	0	855	1585	3403	2147	0	36	0	1	0		1	2	3	0	1	9		31	0	2	4400	1	Low pollution	1
750	1127_56	1127 56 2	1	NG7	1127	56	2	1127	1248717	2	5	1	3	4	1	96	0	1	1	36	2	5	2	1	0					7		0	1	0		1	1	2	0	2	9	10	31	1	2	4200	2	Low pollution	1
751	1127_58	1127 58 2	1	NG7	1127	58	2	1127	1248717	2	5	1	3	4	2	96	3	1	1	45	2	5	3	3	1					7		0	1	0		1	1	3	0	1	9	9	31	0	3	3300	2	Low pollution	1
752	1127_58	1127 58 2	2	NG7	1127	58	2	1127	1248717	2	5	1	3	4	2	96	3	1	1	45	2	5	3	3	1					7		0	1	0		1	2	2	0	2	9		31	0	3	3500	2	Low pollution	1
753	1127_58	1127 58 2	3	NG7	1127	58	2	1127	1248717	2	5	1	3	4	2	96	3	1	1	45	2	5	3	3	1					7		0	1	0		1	3	1	0	2	9		31	0	1	3600	2	Low pollution	1
754	1128_22	1128 22 2	1	NG7	1128	22	2	1128	3062210	1	5	1	2	5	2	10	1	1	1	35	5	5	1	1	0					7		0	2	0		1	1	1	0	2	10	15	31	0	2	3500	1	Kerosene	1
755	1128_32	1128 32 2	1	NG7	1128	32	2	1128	3062210	1	5	1	2	6	2	96	1	1	1	27	5	5	1	1	1					7		0	2	0		0	1	1	0	1	9	3	12	0	3	3000	1	Kerosene	1
756	1128_38	1128 38 2	1	NG7	1128	38	2	1128	3062210	3	5	1	3	4	1	6	2	1	1	40	2	5	2	2	1	790	1648	2909	1765	0	31	0	1	0		1	1	2	0	1	9	5	22	0	2	3500	1	Low pollution	1
757	1128_38	1128 38 2	2	NG7	1128	38	2	1128	3062210	3	5	1	3	4	1	6	2	1	1	40	2	5	2	2	1	790	1648	2909	1765	0	31	0	1	0		1	2	1	0	2	9		22	0	4	2400	1	Low pollution	1
758	1128_54	1128 54 2	1	NG7	1128	54	2	1128	3062210	3	5	1	3	4	2	96	2	1	1	55	2	5	4	1	0					7		0	1	0		1	1	4	0	2	9	9	22	0	2	4200	2	Low pollution	1
759	1128_67	1128 67 2	1	NG7	1128	67	2	1128	3062210	2	5	1	2	5	2	6	3	1	1	55	2	5	6	3	1	940	1670	3371	2018	0	35	0	1	0		1	1	6	0	2	9	12	31	0	3	3000	2	Low pollution	1
760	1128_67	1128 67 2	2	NG7	1128	67	2	1128	3062210	2	5	1	2	5	2	6	3	1	1	55	2	5	6	3	1	940	1670	3371	2018	0	35	0	1	0		1	2	5	0	2	9		31	0	1	3500	2	Low pollution	1
761	1128_67	1128 67 2	3	NG7	1128	67	2	1128	3062210	2	5	1	2	5	2	6	3	1	1	55	2	5	6	3	1	940	1670	3371	2018	0	35	0	1	0		1	3	4	0	2	9		31	0	3	3000	2	Low pollution	1
762	1128_77	1128 77 2	1	NG7	1128	77	2	1128	3062210	1	5	1	2	6	1	6	1	1	1	45	5	5	4	1	1	740	1528	3169	2074	0	39	0	1	0		1	1	4	0	1	9	0	12	0	2	3500	1	Kerosene	1
763	1128_83	1128 83 2	1	NG7	1128	83	2	1128	3062210	1	5	1	2	2	1	6	1	1	1	45	5	5	5	1	0					7		0	1	0		1	1	5	0	2	9	8	31	0	1	4000	2	Kerosene	1
764	1128_9	1128 9 2	2	NG7	1128	9	2	1128	3062210	1	5	1	2	6	2	96	3	1	1	34	2	5	3	2	1	560	1567	2281	1455	0	28	0	1	0		1	2	2	0	2	9		31	0	3	3500	2	Low pollution	1
765	1128_90	1128 90 2	1	NG7	1128	90	2	1128	3062210	1	5	1	3	4	1	6	2	1	1	30	2	5	2	2	0					7		0	1	0		1	1	2	0	1	9	11	22	0	1	4500	1	Low pollution	1
766	1128_90	1128 90 2	2	NG7	1128	90	2	1128	3062210	1	5	1	3	4	1	6	2	1	1	30	2	5	2	2	0					7		0	1	0		1	2	1	0	2	9		31	0	3	3000	2	Low pollution	1
767	1128_96	1128 96 2	1	NG7	1128	96	2	1128	3062210	1	5	1	2	6	2	96	3	1	1	38	5	5	4	3	1	610	1557	2516	1616	0	36	0	1	0		1	1	4	0	2	9	9	22	0	3	3000	2	Kerosene	1
768	1128_96	1128 96 2	2	NG7	1128	96	2	1128	3062210	1	5	1	2	6	2	96	3	1	1	38	5	5	4	3	1	610	1557	2516	1616	0	36	0	1	0		1	2	3	0	2	9		22	0	3	3900	2	Kerosene	1
769	1128_96	1128 96 2	3	NG7	1128	96	2	1128	3062210	1	5	1	2	6	2	96	3	1	1	38	5	5	4	3	1	610	1557	2516	1616	0	36	0	1	0		1	3	2	0	2	9		12	0	4	2600	2	Kerosene	1
770	1129_10	1129 10 2	1	NG7	1129	10	2	1129	1597351	2	5	1	2	6	2	7	2	1	1	39	5	5	3	2	0	585	1560	2404	1541	0	37	0	1	0		1	1	3	0	2	9	13	22	0	3	3000	1	Kerosene	1
771	1129_10	1129 10 2	2	NG7	1129	10	2	1129	1597351	2	5	1	2	6	2	7	2	1	1	39	5	5	3	2	0	585	1560	2404	1541	0	37	0	1	0		1	2	2	0	1	9		22	0	2	3500	2	Kerosene	1
772	1129_12	1129 12 2	1	NG7	1129	12	2	1129	1597351	2	5	1	3	4	2	6	2	1	1	36	2	5	3	2	0					7		0	1	0		0	1	3	0	2	9	20	31	1	2	3800	2	Low pollution	1
773	1129_12	1129 12 2	2	NG7	1129	12	2	1129	1597351	2	5	1	3	4	2	6	2	1	1	36	2	5	3	2	0					7		0	1	0		0	2	2	0	1	9		21	0	2	3900	2	Low pollution	1
774	1129_18	1129 18 2	1	NG7	1129	18	2	1129	1597351	1	5	1	2	6	1	6	1	1	1	46	2	5	3	1	0					7		0	1	0		1	1	3	0	2	9	7	22	0	3	3500	2	Low pollution	1
775	1129_19	1129 19 2	1	NG7	1129	19	2	1129	1597351	3	5	1	2	6	2	96	3	1	1	40	2	5	6	3	1					7		0	1	0		1	1	6	0	1	9	0	31	0	1	5000	1	Low pollution	1
776	1129_19	1129 19 2	2	NG7	1129	19	2	1129	1597351	3	5	1	2	6	2	96	3	1	1	40	2	5	6	3	1					7		0	1	0		1	2	5	0	1	9		31	0	3	3500	2	Low pollution	1
777	1129_19	1129 19 2	3	NG7	1129	19	2	1129	1597351	3	5	1	2	6	2	96	3	1	1	40	2	5	6	3	1					7		0	1	0		1	3	4	0	2	9		22	0	2	4000	2	Low pollution	1
778	1129_21	1129 21 2	1	NG7	1129	21	2	1129	1597351	2	5	1	2	6	2	7	2	1	1	37	2	5	3	1	0	1083	1637	4041	2469	0	37	0	1	0		0	1	3	0	2	9	6	31	0	3	3300	1	Low pollution	1
779	1129_23	1129 23 2	1	NG7	1129	23	2	1129	1597351	2	5	1	3	4	2	6	2	3	1	36	2	5	3	1	0					7		0	1	0		1	1	3	0	2	9	10	22	0	3	3000	2	Low pollution	1
780	1129_25	1129 25 2	1	NG7	1129	25	2	1129	1597351	1	5	1	2	6	2	96	2	1	1	45	2	5	2	2	1					7		0	1	0		1	1	2	0	2	9	8	21	0	1	3400	1	Low pollution	1
781	1129_32	1129 32 3	1	NG7	1129	32	3	1129	1597351	1	5	1	3	4	2	96	2	1	2	62	5	5	3	2	0	723	1570	2933	1868	0	36	0	1	0		1	1	3	0	2	9	98	22	0	3	3500	2	Kerosene	1
782	1129_32	1129 32 3	2	NG7	1129	32	3	1129	1597351	1	5	1	3	4	2	96	2	1	2	62	5	5	3	2	0	723	1570	2933	1868	0	36	0	1	0		1	2	2	0	2	9		21	0	3	3200	2	Kerosene	1
783	1129_34	1129 34 2	1	NG7	1129	34	2	1129	1597351	1	5	1	3	4	2	7	1	1	1	50	2	5	2	1	0					7		0	1	0		1	1	2	0	2	9	8	31	1	2	4000	2	Low pollution	1
784	1129_45	1129 45 3	1	NG7	1129	45	3	1129	1597351	3	5	1	2	6	2	7	2	1	1	60	5	4	3	2	1					7		0	1	0		1	1	3	0	2	9	11	22	0	1	4200	1	Kerosene	1
785	1129_45	1129 45 3	2	NG7	1129	45	3	1129	1597351	3	5	1	2	6	2	7	2	1	1	60	5	4	3	2	1					7		0	1	0		1	2	2	0	2	9		22	0	1	4800	1	Kerosene	1
786	1129_46	1129 46 2	1	NG7	1129	46	2	1129	1597351	2	5	1	3	0	2	7	1	3	1	50	2	5	5	1	0					7		0	1	0		1	1	5	0	2	9	10	21	0	4	3000	1	Low pollution	1
787	1129_48	1129 48 2	1	NG7	1129	48	2	1129	1597351	1	5	1	2	6	2	7	1	1	1	49	5	4	3	1	0	1018	1547	4254	2750	0	37	0	1	0		0	1	3	0	1	9	14	21	1	3	3800	1	Kerosene	1
788	1129_50	1129 50 2	1	NG7	1129	50	2	1129	1597351	1	5	1	3	4	2	7	0	2	2	69	5	5	1	1	0					7		0	5			1	1	1	0	1	9	12	21	0	2	4000	2	Kerosene	1
789	1129_7	1129 7 2	1	NG7	1129	7	2	1129	1597351	1	5	1	2	6	2	7	3	2	1	33	2	5	4	3	1					7		0	2	0		1	1	4	0	1	9	8	12	0	3	3500	2	Low pollution	1
790	113_30	113 30 8	1	NG7	113	30	8	113	590468	2	1	1	0		3	96	2	3	1	38	8	3	1	1	0	524	1549	2184	1410	0	20	0	1	0		1	1	1	0	1	9	7	21	0	3	2600	1	Biomass	1
791	113_32	113 32 2	1	NG7	113	32	2	113	590468	3	1	1	0		3	96	3	2	1	50	8	3	3	1	0					7		0	1	1	2	1	1	3	0	2	9	5	21	0	3	3500	2	Biomass	2
792	113_32	113 32 4	1	NG7	113	32	4	113	590468	2	1	1	0		3	96	3	2	1	50	8	3	5	1	0					7		0	1	1	1	1	1	5	0	2	9	5	21	0	3	3900	2	Biomass	2
793	113_7	113 7 1	1	NG7	113	7	1	113	590468	1	1	1	2	3	3	96	3	1	2	25	7	4	3	3	0					7		0	1	0		1	1	3	0	1	9	0	21	0	3	3400	1	Biomass	3
794	113_7	113 7 1	3	NG7	113	7	1	113	590468	1	1	1	2	3	3	96	3	1	2	25	7	4	3	3	0					7		0	1	0		1	3	1	0	1	9		21	0	3	3200	2	Biomass	3
795	113_8	113 8 2	1	NG7	113	8	2	113	590468	2	1	1	3	3	3	96	1	1	1	45	7	5	3	1	0					7		0	1	0		0	1	3	0	2	9	5	21	0	3	3000	2	Biomass	1
796	1130_20	1130 20 2	1	NG7	1130	20	2	1130	2691832	1	5	1	3	4	2	96	1	1	1	37	2	5	1	1	0					7		0	1	0		1	1	1	0	1	9	9	21	1	1	4400	1	Low pollution	1
797	1130_26	1130 26 2	1	NG7	1130	26	2	1130	2691832	1	5	1	3	3	3	96	2	2	1	35	2	5	2	2	1	615	1495	2752	1841	0	28	0	1	0		0	1	2	0	2	9	8	31	1	3	3000	1	Low pollution	1
798	1130_26	1130 26 2	2	NG7	1130	26	2	1130	2691832	1	5	1	3	3	3	96	2	2	1	35	2	5	2	2	1	615	1495	2752	1841	0	28	0	1	0		0	2	1	0	2	9		31	1	3	3000	1	Low pollution	1
799	1130_32	1130 32 2	1	NG7	1130	32	2	1130	2691832	3	5	1	2	6	1	6	2	1	1	39	5	5	3	2	0					7		0	1	0		1	1	3	0	2	9	11	21	1	3	2800	1	Kerosene	1
800	1130_32	1130 32 2	2	NG7	1130	32	2	1130	2691832	3	5	1	2	6	1	6	2	1	1	39	5	5	3	2	0					7		0	1	0		1	2	2	0	2	9		21	1	2	3700	1	Kerosene	1
801	1130_44	1130 44 2	1	NG7	1130	44	2	1130	2691832	2	5	1	3	4	2	96	2	1	1	39	5	5	2	2	0	733	1671	2625	1571	0	35	0	1	0		1	1	2	0	2	9	15	31	0	3	3400	2	Kerosene	1
802	1130_44	1130 44 2	2	NG7	1130	44	2	1130	2691832	2	5	1	3	4	2	96	2	1	1	39	5	5	2	2	0	733	1671	2625	1571	0	35	0	1	0		1	2	1	0	2	9		21	1	3	3200	2	Kerosene	1
803	1130_59	1130 59 2	1	NG7	1130	59	2	1130	2691832	2	5	1	2	6	2	6	1	1	1	42	3	5	3	1	0					7		0	1	0		1	1	3	0	2	9	12	22	0	1	3000	2	Low pollution	2
804	1130_62	1130 62 2	1	NG7	1130	62	2	1130	2691832	1	5	1	2	6	2	6	1	1	1	25	2	5	1	1	0	721	1460	3382	2317	0	25	0	1	0		0	1	1	0	1	9	6	96	0	3	4500	1	Low pollution	3
805	1130_80	1130 80 2	1	NG7	1130	80	2	1130	2691832	1	5	1	2	6	2	6	2	1	1	29	8	4	2	2	0	556	1502	2465	1641	0	23	0	1	0		1	1	2	0	1	9	18	11	0	3	3900	2	Biomass	3
806	1130_80	1130 80 2	2	NG7	1130	80	2	1130	2691832	1	5	1	2	6	2	6	2	1	1	29	8	4	2	2	0	556	1502	2465	1641	0	23	0	1	0		1	2	1	0	2	10		31	0	1	4200	2	Biomass	3
807	1130_89	1130 89 2	1	NG7	1130	89	2	1130	2691832	1	5	1	2	6	2	4	2	1	1	28	5	4	2	2	1	649	1553	2691	1733	0	24	0	1	0		1	1	2	0	2	9	7	22	0	2	3500	2	Kerosene	3
808	1131_12	1131 12 2	1	NG7	1131	12	2	1131	2336865	2	5	1	3	4	2	96	1	1	1	43	5	5	2	1	0	540	1545	2262	1464	0	38	0	1	0		1	1	2	0	2	9	20	31	0	3	3200	1	Kerosene	2
809	1131_17	1131 17 2	1	NG7	1131	17	2	1131	2336865	1	5	1	3	2	1	6	1	1	1	35	2	5	1	1	0					7		0	1	0		1	1	1	0	2	9	20	31	1	1	3900	1	Low pollution	2
810	1131_25	1131 25 2	1	NG7	1131	25	2	1131	2336865	1	5	1	2	6	2	6	1	1	1	43	5	4	5	1	0					7		0	1	0		1	1	5	0	2	9	7	31	0	3	3500	2	Kerosene	1
811	1131_36	1131 36 2	1	NG7	1131	36	2	1131	2336865	2	5	1	2	6	2	6	2	1	1	43	5	4	4	2	0	453	1524	1950	1280	0	38	0	1	0		1	1	4	0	1	9	10	22	0	3	3000	2	Kerosene	2
812	1131_4	1131 4 2	1	NG7	1131	4	2	1131	2336865	1	5	1	3	4	2	6	1	1	1	57	5	5	5	2	1	9995	9995	9999	9999	4	38	0	1	0		1	1	5	0	1	9	7	21	0	3	3000	2	Kerosene	1
813	1131_4	1131 4 2	2	NG7	1131	4	2	1131	2336865	1	5	1	3	4	2	6	1	1	1	57	5	5	5	2	1	9995	9995	9999	9999	4	38	0	1	0		1	2	4	0	1	9		21	0	3	3500	2	Kerosene	1
814	1131_49	1131 49 2	1	NG7	1131	49	2	1131	2336865	2	5	1	2	6	1	6	2	1	1	38	5	5	4	3	1					7		0	1	0		1	1	4	0	2	9	8	22	1	3	3900	2	Kerosene	2
815	1131_49	1131 49 2	2	NG7	1131	49	2	1131	2336865	2	5	1	2	6	1	6	2	1	1	38	5	5	4	3	1					7		0	1	0		1	2	3	0	2	9		12	0	2	4000	2	Kerosene	2
816	1131_49	1131 49 2	3	NG7	1131	49	2	1131	2336865	2	5	1	2	6	1	6	2	1	1	38	5	5	4	3	1					7		0	1	0		1	3	2	0	1	9		31	1	3	3200	2	Kerosene	2
817	1131_51	1131 51 2	1	NG7	1131	51	2	1131	2336865	1	5	1	2	6	1	6	2	1	1	44	5	5	4	1	0	1070	1798	3310	1841	0	32	0	1	0		1	1	4	0	1	9	10	22	0	3	3500	1	Kerosene	2
818	1131_57	1131 57 2	1	NG7	1131	57	2	1131	2336865	4	5	1	3	3	1	6	1	1	1	32	5	5	1	1	0					7		0	1	0		1	1	1	0	2	9	11	22	0	1	3800	1	Kerosene	3
819	1131_65	1131 65 2	1	NG7	1131	65	2	1131	2336865	1	5	1	2	6	1	6	2	1	1	35	2	5	2	2	1					7		0	1	0		1	1	2	0	2	9	11	22	0	5	2600	1	Low pollution	1
820	1131_65	1131 65 2	2	NG7	1131	65	2	1131	2336865	1	5	1	2	6	1	6	2	1	1	35	2	5	2	2	1					7		0	1	0		1	2	1	0	1	9		22	0	5	2800	1	Low pollution	1
821	1131_67	1131 67 2	1	NG7	1131	67	2	1131	2336865	3	5	1	2	6	1	6	1	1	1	42	5	5	2	2	1	800	1658	2910	1755	0	30	0	1	0		1	1	2	0	1	9	11	31	1	3	2900	2	Kerosene	2
822	1131_67	1131 67 2	2	NG7	1131	67	2	1131	2336865	3	5	1	2	6	1	6	1	1	1	42	5	5	2	2	1	800	1658	2910	1755	0	30	0	1	0		1	2	1	0	1	9		31	1	1	3000	2	Kerosene	2
823	1131_70	1131 70 2	1	NG7	1131	70	2	1131	2336865	1	5	1	3	1	2	6	2	1	1	32	5	5	2	2	0					7		0	1	0		0	1	2	0	1	9	10	31	1	3	3500	2	Kerosene	1
824	1131_70	1131 70 2	2	NG7	1131	70	2	1131	2336865	1	5	1	3	1	2	6	2	1	1	32	5	5	2	2	0					7		0	1	0		0	2	1	0	2	9		31	1	2	4800	2	Kerosene	1
825	1132_1	1132 1 1	1	NG7	1132	1	1	1132	962728	4	5	1	1	6	2	7	3	1	2	39	5	3	8	2	0	919	1672	3287	1966	0	36	0	1	0		0	1	8	0	2	9	9	11	0	1	3500	2	Kerosene	3
826	1132_24	1132 24 2	1	NG7	1132	24	2	1132	962728	1	5	1	2	6	2	7	1	1	1	39	5	5	3	1	0	667	1494	2988	2000	0	35	0	1	0		1	1	3	0	1	10	10	22	1	3	3000	2	Kerosene	1
827	1132_27	1132 27 2	1	NG7	1132	27	2	1132	962728	1	5	1	3	3	2	6	2	1	1	50	5	5	3	1	0					7		0	1	0		0	1	3	0	1	9	8	31	0	2	4000	2	Kerosene	1
828	1132_29	1132 29 2	2	NG7	1132	29	2	1132	962728	4	5	1	2	6	2	7	3	1	1	40	5	5	4	2	1	823	1520	3562	2344	0	27	0	1	0		1	2	3	0	2	9		22	0	3	3400	2	Kerosene	3
829	1132_34	1132 34 2	1	NG7	1132	34	2	1132	962728	3	5	1	2	6	2	7	3	1	1	38	5	5	5	2	0	941	1649	3461	2099	0	32	0	1	0		0	1	5	0	2	9	16	31	0	3	3400	2	Kerosene	1
830	1132_34	1132 34 2	2	NG7	1132	34	2	1132	962728	3	5	1	2	6	2	7	3	1	1	38	5	5	5	2	0	941	1649	3461	2099	0	32	0	1	0		0	2	4	0	1	9		31	0	3	3500	2	Kerosene	1
831	1132_35	1132 35 2	1	NG7	1132	35	2	1132	962728	3	5	1	2	6	2	96	1	1	1	33	5	5	2	1	0					7		0	1	0		1	1	2	0	1	9	10	22	0	3	3500	2	Kerosene	1
832	1132_4	1132 4 2	1	NG7	1132	4	2	1132	962728	1	5	1	2	6	1	6	2	1	1	52	5	5	3	2	1					7		0	1	0		1	1	3	0	1	9	6	22	0	4	3000	2	Kerosene	3
833	1132_4	1132 4 2	2	NG7	1132	4	2	1132	962728	1	5	1	2	6	1	6	2	1	1	52	5	5	3	2	1					7		0	1	0		1	2	2	0	2	9		31	0	3	3400	2	Kerosene	3
834	1132_41	1132 41 2	1	NG7	1132	41	2	1132	962728	1	5	1	3	4	2	7	2	1	1	38	5	5	2	2	1					7		0	1	0		1	1	2	0	2	9	20	31	0	3	2500	1	Kerosene	2
835	1132_41	1132 41 2	2	NG7	1132	41	2	1132	962728	1	5	1	3	4	2	7	2	1	1	38	5	5	2	2	1					7		0	1	0		1	2	1	0	2	9		31	0	5	2500	2	Kerosene	2
836	1133_10	1133 10 3	1	NG7	1133	10	3	1133	1088301	1	5	1	2	6	2	7	2	1	1	63	5	5	3	2	1	606	1645	2239	1361	0	29	0	0			0	1	3	0	1	9	18	12	0	1	3600	1	Kerosene	1
837	1133_10	1133 10 3	2	NG7	1133	10	3	1133	1088301	1	5	1	2	6	2	7	2	1	1	63	5	5	3	2	1	606	1645	2239	1361	0	29	0	0			0	2	2	0	1	9		12	0	5	2500	2	Kerosene	1
838	1133_15	1133 15 2	1	NG7	1133	15	2	1133	1088301	3	5	1	3	4	2	7	1	1	1	35	5	4	1	1	0	606	1539	2559	1662	0	33	0	1	0		1	1	1	0	1	9	10	31	1	3	3300	2	Kerosene	1
839	1133_17	1133 17 2	1	NG7	1133	17	2	1133	1088301	1	5	1	2	6	2	7	1	1	1	38	5	5	2	1	0					7		0	1	0		1	1	2	0	2	9	8	22	0	4	2500	2	Kerosene	3
840	1133_27	1133 27 1	1	NG7	1133	27	1	1133	1088301	1	5	1	3	4	2	7	1	1	2	35	5	5	2	1	0					7		0	1	0		1	1	2	0	1	9	8	22	0	3	3500	2	Kerosene	3
841	1133_3	1133 3 2	1	NG7	1133	3	2	1133	1088301	1	5	1	2	3	2	96	2	1	1	36	5	4	5	2	1					7		0	2	0		1	1	5	0	1	9	7	12	0	4	2200	1	Kerosene	3
842	1133_31	1133 31 2	1	NG7	1133	31	2	1133	1088301	5	5	1	2	6	2	7	1	1	2	55	5	4	1	1	0	508	1630	1912	1173	0	20	0	0			1	1	1	0	2	9	5	21	0	3	2600	2	Kerosene	1
843	1133_41	1133 41 1	1	NG7	1133	41	1	1133	1088301	1	5	1	2	6	2	7	2	1	2	34	5	4	5	2	1	1106	1630	4163	2554	0	36	0	2	98	98	1	1	5	0	2	10	6	22	0	1	3000	1	Kerosene	2
844	1133_43	1133 43 1	1	NG7	1133	43	1	1133	1088301	1	5	1	2	6	2	7	1	1	2	35	5	4	4	1	0					7		0	1	0		1	1	4	0	1	9	5	31	1	2	4500	2	Kerosene	3
845	1133_46	1133 46 2	1	NG7	1133	46	2	1133	1088301	2	5	1	2	6	2	96	2	1	1	44	5	5	3	2	1	871	1684	3071	1824	0	34	0	1	0		1	1	3	0	1	9	20	31	0	2	4200	2	Kerosene	1
846	1133_46	1133 46 2	2	NG7	1133	46	2	1133	1088301	2	5	1	2	6	2	96	2	1	1	44	5	5	3	2	1	871	1684	3071	1824	0	34	0	1	0		1	2	2	0	1	9		31	1	2	4200	2	Kerosene	1
847	1133_52	1133 52 3	1	NG7	1133	52	3	1133	1088301	1	5	1	2	6	2	7	1	2	1	56	5	4	1	1	0	581	1633	2179	1334	0	25	0	1	0		0	1	1	0	1	9	10	12	0	1	4000	2	Kerosene	1
848	1133_7	1133 7 1	1	NG7	1133	7	1	1133	1088301	1	5	1	2	6	2	7	1	1	2	32	5	4	5	1	0					7		0	0			1	1	5	0	1	9	6	21	0	2	5000	2	Kerosene	3
849	1133_8	1133 8 2	1	NG7	1133	8	2	1133	1088301	3	5	1	2	6	2	7	2	1	1	41	5	4	4	2	0					7		0	1	0		1	1	4	0	2	9	12	12	0	5	2500	2	Kerosene	3
850	1133_8	1133 8 2	2	NG7	1133	8	2	1133	1088301	3	5	1	2	6	2	7	2	1	1	41	5	4	4	2	0					7		0	1	0		1	2	3	0	2	9		12	0	4	3700	2	Kerosene	3
851	1134_14	1134 14 2	1	NG7	1134	14	2	1134	1790121	1	5	1	2	6	3	10	2	1	1	34	5	5	2	1	0	620	1576	2496	1584	0	32	0	1	0		1	1	2	0	1	9	20	31	0	2	3500	1	Kerosene	1
852	1134_28	1134 28 2	1	NG7	1134	28	2	1134	1790121	1	5	1	2	6	2	96	3	1	1	35	5	4	5	3	1	630	1530	2691	1759	0	26	0	1	0		0	1	5	0	1	9	14	31	0	3	3900	2	Kerosene	3
853	1134_28	1134 28 2	3	NG7	1134	28	2	1134	1790121	1	5	1	2	6	2	96	3	1	1	35	5	4	5	3	1	630	1530	2691	1759	0	26	0	1	0		0	3	3	0	1	9		21	0	2	4200	2	Kerosene	3
854	1134_38	1134 38 2	2	NG7	1134	38	2	1134	1790121	1	5	1	2	6	2	6	2	1	1	32	5	5	6	2	0					7		0	1	0		1	2	5	0	1	9		22	0	4	2500	2	Kerosene	3
855	1134_40	1134 40 2	1	NG7	1134	40	2	1134	1790121	2	5	1	2	6	2	4	1	1	1	38	5	5	2	1	1					7		0	1	0		1	1	2	0	2	9	9	12	0	1	4800	2	Kerosene	3
856	1134_45	1134 45 2	1	NG7	1134	45	2	1134	1790121	2	5	1	2	6	2	96	1	2	1	40	2	5	2	1	0					7		0	1	0		1	1	2	0	2	9	10	31	0	3	3200	1	Low pollution	3
857	1134_50	1134 50 2	1	NG7	1134	50	2	1134	1790121	1	5	1	2	6	3	96	1	1	1	40	5	5	2	1	0	605	1712	2064	1206	0	27	0	1	0		1	1	2	0	2	9	20	31	0	1	4500	2	Kerosene	3
858	1134_57	1134 57 2	1	NG7	1134	57	2	1134	1790121	1	5	1	2	6	2	6	1	1	1	57	5	5	1	1	0	600	1589	2376	1495	0	44	0	1	0		0	1	1	0	1	9	20	12	0	3	4500	2	Kerosene	1
859	1134_59	1134 59 2	1	NG7	1134	59	2	1134	1790121	4	5	1	1	1	1	6	2	1	1	46	5	5	3	1	0					7		0	1	0		1	1	3	0	2	9	10	22	0	1	3000	2	Kerosene	1
860	1134_64	1134 64 2	1	NG7	1134	64	2	1134	1790121	3	5	1	2	6	2	96	2	2	1	43	5	5	6	2	0	720	1614	2764	1712	0	38	0	1	0		1	1	6	0	2	9	8	31	0	4	3000	2	Kerosene	3
861	1134_64	1134 64 2	2	NG7	1134	64	2	1134	1790121	3	5	1	2	6	2	96	2	2	1	43	5	5	6	2	0	720	1614	2764	1712	0	38	0	1	0		1	2	5	0	1	9		31	0	2	4400	2	Kerosene	3
862	1134_66	1134 66 2	1	NG7	1134	66	2	1134	1790121	1	5	1	3	3	2	6	1	1	1	48	5	5	2	1	0					7		0	1	0		1	1	2	0	1	9	15	21	0	3	3600	2	Kerosene	1
863	1134_7	1134 7 1	1	NG7	1134	7	1	1134	1790121	2	5	1	3	3	2	9	0	1	2	34	2	5	5	1	0	550	1500	2444	1630	0	34	0	3			1	1	5	0	1	9	11	12	0	1	4000	2	Low pollution	3
864	1135_31	1135 31 2	1	NG7	1135	31	2	1135	1608313	3	5	1	2	6	1	6	3	1	1	40	5	5	4	2	1					7		0	1	0		1	1	4	0	2	9	0	31	0	5	4000	2	Kerosene	2
865	1135_31	1135 31 2	2	NG7	1135	31	2	1135	1608313	3	5	1	2	6	1	6	3	1	1	40	5	5	4	2	1					7		0	1	0		1	2	3	0	1	9		31	0	1	5000	2	Kerosene	2
866	1135_43	1135 43 2	1	NG7	1135	43	2	1135	1608313	3	5	1	2	6	2	6	1	1	1	34	5	5	1	1	0	640	1556	2643	1699	0	35	0	1	0		1	1	1	0	1	9	15	31	0	3	3200	2	Kerosene	3
867	1136_14	1136 14 4	1	NG7	1136	14	4	1136	789085	1	5	1	2	6	2	96	1	2	1	60	8	4	2	1	0	513	1510	2250	1490	0	25	0	1	0		0	1	2	0	2	9	5	31	0	3	3500	2	Biomass	3
868	1136_46	1136 46 2	1	NG7	1136	46	2	1136	789085	2	5	1	2	6	2	96	2	2	1	38	8	3	3	1	0	551	1735	1830	1055	0	31	0	1	0		1	1	3	0	1	9	10	22	0	2	4800	2	Biomass	2
869	1136_9	1136 9 1	2	NG7	1136	9	1	1136	789085	5	5	1	1	2	1	96	2	1	2	25	8	2	4	2	1	637	1683	2249	1336	0	25	0	1	0		1	2	3	0	2	9		12	0	2	5000	2	Biomass	3
870	1137_10	1137 10 2	1	NG7	1137	10	2	1137	995760	1	5	1	3	2	2	96	3	1	1	34	1	5	3	2	0	601	1640	2235	1363	0	21	0	1	0		0	1	3	0	1	9	8	21	0	3	3200	2	Low pollution	2
871	1137_10	1137 10 2	2	NG7	1137	10	2	1137	995760	1	5	1	3	2	2	96	3	1	1	34	1	5	3	2	0	601	1640	2235	1363	0	21	0	1	0		0	2	2	0	1	9		21	0	3	3000	2	Low pollution	2
872	1137_13	1137 13 2	2	NG7	1137	13	2	1137	995760	1	5	1	2	5	2	7	2	1	1	33	1	5	2	2	0	581	1602	2264	1413	0	25	0	1	0		1	2	1	0	1	9		21	0	2	4000	2	Low pollution	2
873	1137_7	1137 7 2	2	NG7	1137	7	2	1137	995760	1	5	1	2	6	2	7	2	1	1	33	1	4	2	2	0	464	1544	1946	1261	0	27	0	2	0		0	2	1	0	2	9		21	0	3	3200	1	Low pollution	3
874	1139_17	1139 17 2	1	NG7	1139	17	2	1139	1316793	3	5	1	2	6	2	7	1	1	1	30	5	4	1	1	0					7		0	1	0		1	1	1	0	1	9	10	22	0	3	3000	2	Kerosene	2
875	114_29	114 29 3	1	NG7	114	29	3	114	609878	1	1	1	1	6	3	10	2	2	1	39	8	3	1	1	0					7		0	1	1	2	1	1	1	0	1	9	8	21	0	2	4000	2	Biomass	3
876	1140_55	1140 55 2	1	NG7	1140	55	2	1140	793540	2	5	2	2	3	2	96	1	1	1	35	1	4	4	2	1	788	1619	3006	1857	0	32	0	1	0		1	1	4	0	1	9	11	12	0	1	4000	2	Low pollution	2
877	1141_31	1141 31 3	1	NG7	1141	31	3	1141	1477500	1	5	2	2	6	2	96	1	3	2	53	8	3	1	1	1	493	1555	2039	1311	0	26	0	1	0		1	1	1	0	2	9	10	31	0	3	3000	1	Biomass	2
878	1141_64	1141 64 8	1	NG7	1141	64	8	1141	1477500	2	5	2	2	6	2	96	2	3	1	42	8	3	2	2	0					7		0	1	0		1	1	2	0	2	9	20	31	0	1	3700	2	Biomass	3
879	1141_64	1141 64 8	2	NG7	1141	64	8	1141	1477500	2	5	2	2	6	2	96	2	3	1	42	8	3	2	2	0					7		0	1	0		1	2	1	0	1	9		31	0	2	3500	2	Biomass	3
880	1142_15	1142 15 2	3	NG7	1142	15	2	1142	1290212	2	5	2	2	6	2	96	3	1	1	33	5	5	4	3	1					7		0	1	0		1	3	2	0	1	9		31	0	3	3400	2	Kerosene	3
881	1142_29	1142 29 1	1	NG7	1142	29	1	1142	1290212	1	5	2	2	6	2	96	2	1	2	30	8	3	3	2	0	552	1448	2633	1818	0	32	0	1	0		1	1	3	0	1	9	7	21	1	3	3500	1	Biomass	2
882	1142_29	1142 29 1	2	NG7	1142	29	1	1142	1290212	1	5	2	2	6	2	96	2	1	2	30	8	3	3	2	0	552	1448	2633	1818	0	32	0	1	0		1	2	2	0	2	9		31	0	3	3500	2	Biomass	2
883	1143_12	1143 12 2	1	NG7	1143	12	2	1143	1067637	2	5	2	3	2	2	96	2	1	1	40	2	5	2	2	0					7		0	1	0		1	1	2	0	1	9	10	22	0	5	2500	2	Low pollution	3
884	1143_12	1143 12 2	2	NG7	1143	12	2	1143	1067637	2	5	2	3	2	2	96	2	1	1	40	2	5	2	2	0					7		0	1	0		1	2	1	0	2	9		22	0	3	3500	2	Low pollution	3
885	1143_20	1143 20 2	1	NG7	1143	20	2	1143	1067637	2	5	2	1	6	2	7	2	1	1	38	5	4	5	1	0					7		0	1	0		1	1	5	0	1	10	6	22	0	1	4500	2	Kerosene	3
886	1143_40	1143 40 2	1	NG7	1143	40	2	1143	1067637	2	5	2	3	4	2	7	2	1	1	41	2	5	2	1	0					7		0	1	0		1	1	2	0	1	9	10	22	0	3	3000	2	Low pollution	1
887	1144_44	1144 44 2	1	NG7	1144	44	2	1144	1415071	2	5	2	2	6	2	7	1	1	1	27	8	4	1	1	1	614	1570	2491	1587	0	23	0	1	0		0	1	1	0	1	9	6	12	0	1	4600	1	Biomass	2
888	1146_16	1146 16 2	1	NG7	1146	16	2	1146	656568	1	5	2	3	4	2	6	1	1	1	41	5	5	1	1	1					7		0	1	0		0	1	1	0	1	9	8	22	0	1	4400	1	Kerosene	1
889	1147_3	1147 3 2	1	NG7	1147	3	2	1147	1050384	1	5	2	3	5	1	96	2	1	1	30	8	5	2	1	0					7		0	1	0		0	1	2	0	2	9	10	22	0	2	4500	2	Biomass	2
890	1149_31	1149 31 2	1	NG7	1149	31	2	1149	2479175	1	5	2	1	6	2	6	2	2	1	64	8	3	8	1	0	680	1545	2849	1844	0	45	0	1	0		1	1	8	0	1	9	7	12	0	3	3500	1	Biomass	2
891	115_31	115 31 2	1	NG7	115	31	2	115	769608	1	1	1	1	6	3	10	2	1	1	40	8	3	6	2	0					7		0	1	0		1	1	6	0	2	9	17	22	0	3	2400	1	Biomass	2
892	115_37	115 37 2	1	NG7	115	37	2	115	769608	1	1	1	3	4	2	10	2	1	1	46	8	3	4	2	0					7		0	1	0		1	1	4	0	2	9	18	22	0	3	2400	2	Biomass	2
893	115_37	115 37 2	2	NG7	115	37	2	115	769608	1	1	1	3	4	2	10	2	1	1	46	8	3	4	2	0					7		0	1	0		1	2	3	0	2	9		22	0	2	3500	2	Biomass	2
894	1150_1	1150 1 2	1	NG7	1150	1	2	1150	850003	3	5	2	3	4	1	6	1	3	1	56	8	5	5	1	0	1202	1683	4244	2521	0	41	0	1	0		1	1	5	0	2	9	8	21	0	3	3200	2	Biomass	2
895	1150_16	1150 16 2	1	NG7	1150	16	2	1150	850003	2	5	2	2	6	2	4	1	1	1	39	5	5	2	2	1	725	1567	2953	1884	0	36	0	1	0		0	1	2	0	1	9	10	31	1	1	3500	1	Kerosene	1
896	1150_16	1150 16 2	2	NG7	1150	16	2	1150	850003	2	5	2	2	6	2	4	1	1	1	39	5	5	2	2	1	725	1567	2953	1884	0	36	0	1	0		0	2	1	0	1	9		21	0	5	1200	2	Kerosene	1
897	1150_21	1150 21 2	1	NG7	1150	21	2	1150	850003	1	5	2	3	3	2	6	1	1	1	45	5	5	5	1	0					7		0	1	0		1	1	5	0	1	9	15	31	0	4	2500	2	Kerosene	1
898	1150_25	1150 25 2	1	NG7	1150	25	2	1150	850003	2	5	2	2	6	2	96	2	1	1	52	5	5	3	2	0					7		0	1	0		1	1	3	0	2	9	9	31	0	1	3500	2	Kerosene	1
899	1150_25	1150 25 2	2	NG7	1150	25	2	1150	850003	2	5	2	2	6	2	96	2	1	1	52	5	5	3	2	0					7		0	1	0		1	2	2	0	2	9		31	0	3	3000	2	Kerosene	1
900	1150_28	1150 28 2	1	NG7	1150	28	2	1150	850003	3	5	2	2	6	2	96	2	1	1	35	2	5	3	2	0					7		0	1	0		0	1	3	0	2	9	20	31	0	1	4500	2	Low pollution	1
901	1150_29	1150 29 2	1	NG7	1150	29	2	1150	850003	1	5	2	3	4	2	5	1	1	1	43	2	5	2	1	0					7		0	1	0		1	1	2	0	2	9	6	22	0	3	3000	2	Low pollution	1
902	1150_34	1150 34 2	1	NG7	1150	34	2	1150	850003	1	5	2	3	2	1	6	1	1	1	42	5	5	3	1	0	911	1596	3576	2241	0	37	0	1	0		1	1	3	0	2	9	7	12	0	3	2800	2	Kerosene	1
903	1150_35	1150 35 2	1	NG7	1150	35	2	1150	850003	1	5	2	2	6	1	6	2	1	1	39	2	5	6	2	0					7		0	1	0		1	1	6	0	1	9	8	22	0	4	2800	2	Low pollution	1
904	1150_35	1150 35 2	2	NG7	1150	35	2	1150	850003	1	5	2	2	6	1	6	2	1	1	39	2	5	6	2	0					7		0	1	0		1	2	5	0	1	9		22	0	3	3500	2	Low pollution	1
905	1150_6	1150 6 2	1	NG7	1150	6	2	1150	850003	2	5	2	3	4	2	6	4	1	1	38	5	5	4	4	1					7		0	1	0		0	1	4	0	1	9	9	31	0	1	3000	2	Kerosene	1
906	1151_15	1151 15 2	1	NG7	1151	15	2	1151	1549437	1	5	2	3	3	2	6	0	1	1	42	8	4	3	1	0	453	1540	1910	1240	0	39	0	1	0		1	1	3	0	1	10	8	31	0	2	5000	2	Biomass	2
907	1151_22	1151 22 2	1	NG7	1151	22	2	1151	1549437	1	5	2	2	3	2	6	1	1	1	41	8	4	1	1	1	713	1500	3169	2113	0	34	0	1	0		1	1	1	0	2	9	9	31	1	3	3200	2	Biomass	2
908	1151_46	1151 46 1	2	NG7	1151	46	1	1151	1549437	2	5	2	3	4	2	6	2	3	2	30	8	5	2	2	1	688	1628	2596	1595	0	30	0	1	0		1	2	1	0	2	9		21	0	3	3200	2	Biomass	2
909	1151_49	1151 49 2	1	NG7	1151	49	2	1151	1549437	1	5	2	2	6	2	6	2	1	1	39	8	4	6	1	0					7		0	1	0		1	1	6	0	2	9	7	22	0	3	2500	1	Biomass	2
910	1152_19	1152 19 2	1	NG7	1152	19	2	1152	1934531	3	5	2	3	4	2	6	2	1	1	37	2	5	3	1	0					7		0	1	0		1	1	3	0	2	9	6	22	0	3	3200	2	Low pollution	1
911	1152_39	1152 39 2	1	NG7	1152	39	2	1152	1934531	1	5	2	2	6	2	6	1	1	1	34	2	5	3	1	0	690	1649	2538	1539	0	31	0	1	0		1	1	3	0	2	9	20	31	0	1	4600	2	Low pollution	1
912	1153_10	1153 10 3	1	NG7	1153	10	3	1153	1453502	1	5	2	2	6	2	7	1	1	2	80	5	4	1	1	1					7		0	1	0		1	1	1	0	1	9	1	31	0	3	4200	2	Kerosene	3
913	1153_21	1153 21 2	1	NG7	1153	21	2	1153	1453502	1	5	2	2	6	2	7	1	2	1	37	5	4	1	1	1	751	1572	3039	1933	0	30	0	1	1	1	0	1	1	0	2	9	20	31	1	2	4500	2	Kerosene	1
914	1153_35	1153 35 1	1	NG7	1153	35	1	1153	1453502	1	5	2	3	2	2	7	1	2	2	42	5	5	5	1	0					7		0	1	0		1	1	5	0	1	9	10	21	0	3	2900	2	Kerosene	2
915	1153_47	1153 47 2	1	NG7	1153	47	2	1153	1453502	1	5	2	2	6	2	6	1	1	1	35	5	5	2	1	1	419	1540	1767	1147	0	28	0	1	0		1	1	2	0	1	9	8	21	0	4	2700	2	Kerosene	2
916	1153_50	1153 50 2	2	NG7	1153	50	2	1153	1453502	2	5	2	2	6	2	6	2	2	1	37	5	4	5	2	0					7		0	1	0		1	2	4	0	1	9		31	0	2	3900	2	Kerosene	3
917	1153_55	1153 55 2	2	NG7	1153	55	2	1153	1453502	1	5	2	2	6	2	7	3	1	1	35	5	5	3	3	1	755	1610	2913	1809	0	21	0	1	0		1	2	2	0	1	10		31	0	3	3000	2	Kerosene	1
918	1153_55	1153 55 2	3	NG7	1153	55	2	1153	1453502	1	5	2	2	6	2	7	3	1	1	35	5	5	3	3	1	755	1610	2913	1809	0	21	0	1	0		1	3	1	0	1	10		31	0	3	3200	2	Kerosene	1
919	1153_72	1153 72 1	1	NG7	1153	72	1	1153	1453502	2	5	2	2	6	2	7	0	1	2	27	5	5	3	1	0	658	1600	2570	1606	0	27	0	2	0		1	1	3	0	1	9	8	22	0	2	3600	2	Kerosene	2
920	1154_13	1154 13 2	1	NG7	1154	13	2	1154	1153621	2	5	2	2	6	2	96	3	1	1	32	5	5	3	2	1	620	1680	2197	1308	0	28	0	1	0		0	1	3	0	1	9	9	96	0	3	3200	1	Kerosene	1
921	1154_13	1154 13 2	2	NG7	1154	13	2	1154	1153621	2	5	2	2	6	2	96	3	1	1	32	5	5	3	2	1	620	1680	2197	1308	0	28	0	1	0		0	2	2	0	1	9		21	0	3	3400	2	Kerosene	1
922	1154_20	1154 20 2	2	NG7	1154	20	2	1154	1153621	1	5	2	2	5	2	96	2	1	1	29	5	5	2	2	1					7		0	1	0		1	2	1	0	1	9		22	0	3	3900	2	Kerosene	3
923	1154_28	1154 28 2	1	NG7	1154	28	2	1154	1153621	1	5	2	3	3	2	96	1	1	1	37	2	5	1	1	1					7		0	1	0		0	1	1	0	1	9	10	21	0	2	4000	2	Low pollution	2
924	1154_33	1154 33 2	1	NG7	1154	33	2	1154	1153621	1	5	2	2	6	2	96	1	1	1	41	8	5	3	2	0					7		0	1	0		0	1	3	0	2	9	15	31	1	2	4500	2	Biomass	2
925	1154_42	1154 42 2	1	NG7	1154	42	2	1154	1153621	1	5	2	3	4	2	96	2	1	1	34	2	5	2	1	0					7		0	1	0		1	1	2	0	2	9	14	31	0	1	4500	2	Low pollution	1
926	1154_46	1154 46 2	1	NG7	1154	46	2	1154	1153621	1	5	2	3	4	2	4	2	2	1	40	5	5	2	2	1	470	1474	2163	1468	0	26	0	1	0		0	1	2	0	2	9	15	21	0	3	3300	2	Kerosene	2
927	1154_46	1154 46 2	2	NG7	1154	46	2	1154	1153621	1	5	2	3	4	2	4	2	2	1	40	5	5	2	2	1	470	1474	2163	1468	0	26	0	1	0		0	2	1	0	2	9		31	0	3	3500	2	Kerosene	2
928	1154_48	1154 48 2	2	NG7	1154	48	2	1154	1153621	1	5	2	0		3	3	2	1	1	30	5	4	6	2	1					7		0	1	0		0	2	5	0	1	9		22	0	3	3000	2	Kerosene	3
929	1154_52	1154 52 2	1	NG7	1154	52	2	1154	1153621	1	5	2	2	6	1	96	1	1	1	30	5	5	1	1	0	750	1598	2937	1838	0	23	0	1	0		0	1	1	0	2	9	9	22	0	4	2500	1	Kerosene	3
930	1155_38	1155 38 2	1	NG7	1155	38	2	1155	1601455	1	5	2	2	6	2	96	2	1	1	36	8	3	2	2	1					7		0	1	0		0	1	2	0	2	9	2	21	0	3	3500	2	Biomass	3
931	1155_44	1155 44 2	1	NG7	1155	44	2	1155	1601455	1	5	2	2	6	2	96	1	1	1	37	8	3	2	1	0					7		0	1	0		1	1	2	0	2	9	6	31	0	3	3500	2	Biomass	3
932	1157_3	1157 3 2	2	NG7	1157	3	2	1157	722225	3	5	2	3	2	2	3	2	1	1	42	5	5	4	2	0	765	1618	2922	1806	0	31	0	1	0		1	2	3	0	2	9		22	0	1	3500	2	Kerosene	3
933	1158_100	1158 100 2	1	NG7	1158	100	2	1158	1774161	2	5	2	3	4	2	6	1	1	2	69	2	5	2	1	0	809	1660	2936	1769	0	29	0	1	0		1	1	2	0	1	9	16	31	0	3	3250	2	Low pollution	1
934	1158_48	1158 48 2	1	NG7	1158	48	2	1158	1774161	2	5	2	2	6	2	96	1	1	1	49	5	5	2	1	0					7		0	1	2	3	1	1	2	0	1	9	9	21	1	2	4000	2	Kerosene	1
935	1158_59	1158 59 2	2	NG7	1158	59	2	1158	1774161	1	5	2	2	6	2	4	2	1	1	36	5	5	2	2	0					7		0	1	0		1	2	1	0	2	10		31	0	3	2500	2	Kerosene	1
936	1159_26	1159 26 2	1	NG7	1159	26	2	1159	1084787	1	5	2	2	6	2	96	2	1	1	33	5	5	3	2	0	623	1490	2806	1883	0	30	0	1	0		1	1	3	0	2	9	8	22	0	3	2700	1	Kerosene	1
937	1159_26	1159 26 2	2	NG7	1159	26	2	1159	1084787	1	5	2	2	6	2	96	2	1	1	33	5	5	3	2	0	623	1490	2806	1883	0	30	0	1	0		1	2	2	0	1	9		31	0	3	2700	1	Kerosene	1
938	1159_37	1159 37 2	1	NG7	1159	37	2	1159	1084787	1	5	2	2	6	2	7	1	2	2	52	5	5	1	1	0					7		0	0			0	1	1	0	2	9	3	22	0	3	3200	2	Kerosene	2
939	1160_10	1160 10 2	1	NG7	1160	10	2	1160	561083	1	5	2	2	6	2	96	1	1	1	35	8	2	2	2	1	648	1548	2704	1747	0	24	0	1	0		0	1	2	0	2	9	7	12	0	2	3900	1	Biomass	3
940	1160_23	1160 23 1	1	NG7	1160	23	1	1160	561083	2	5	2	2	6	2	96	1	1	2	26	8	2	1	1	0					7		0	0			1	1	1	0	2	9	20	22	0	3	3300	2	Biomass	3
941	1160_3	1160 3 2	1	NG7	1160	3	2	1160	561083	1	5	2	2	6	2	96	1	1	1	38	8	3	1	1	1					7		0	0			0	1	1	0	2	9	4	22	0	3	3600	2	Biomass	3
942	1160_42	1160 42 2	2	NG7	1160	42	2	1160	561083	1	5	2	2	6	2	96	2	1	2	53	5	3	3	2	0					7		0	0			0	2	2	0	2	9		22	0	3	3500	2	Kerosene	2
943	1160_46	1160 46 2	2	NG7	1160	46	2	1160	561083	2	5	2	2	6	2	96	2	1	1	41	8	4	2	2	1	754	1655	2753	1663	0	33	0	1	0		1	2	1	0	2	9		22	0	1	4400	2	Biomass	2
944	1160_5	1160 5 2	2	NG7	1160	5	2	1160	561083	4	5	2	2	6	2	96	2	1	1	46	8	2	7	2	0	449	1585	1787	1128	0	34	0	1	0		1	2	6	0	1	9		12	0	2	4000	2	Biomass	3
945	1161_11	1161 11 2	1	NG7	1161	11	2	1161	617055	2	5	2	2	5	2	7	1	1	2	51	5	4	1	1	0	669	1506	2950	1959	0	24	0	0			0	1	1	0	1	9	10	22	0	2	4100	2	Kerosene	1
946	1161_37	1161 37 1	1	NG7	1161	37	1	1161	617055	1	5	2	2	5	2	7	2	2	2	39	8	4	7	2	1					7		0	1	0		1	1	7	0	1	9	18	22	0	3	3500	2	Biomass	2
947	1162_12	1162 12 2	1	NG7	1162	12	2	1162	474910	1	6	1	2	2	2	10	1	1	1	42	8	3	3	3	0					7		0	1	0		0	1	3	0	1	9	9	22	0	1	3000	2	Biomass	3
948	1162_12	1162 12 2	2	NG7	1162	12	2	1162	474910	1	6	1	2	2	2	10	1	1	1	42	8	3	3	3	0					7		0	1	0		0	2	2	0	1	9		11	0	3	2500	2	Biomass	3
949	1162_12	1162 12 2	3	NG7	1162	12	2	1162	474910	1	6	1	2	2	2	10	1	1	1	42	8	3	3	3	0					7		0	1	0		0	3	1	0	2	9		22	0	1	3200	2	Biomass	3
950	1162_24	1162 24 2	1	NG7	1162	24	2	1162	474910	1	6	1	1	6	3	10	1	2	1	35	8	4	5	1	0	781	1650	2869	1739	0	37	0	1	1	2	1	1	5	0	1	9	14	22	0	2	3000	1	Biomass	3
951	1162_32	1162 32 2	1	NG7	1162	32	2	1162	474910	1	6	1	2	6	3	10	1	1	1	25	8	3	1	1	1					7		0	2	0		0	1	1	0	1	9	8	22	0	3	2800	2	Biomass	3
952	1162_6	1162 6 1	1	NG7	1162	6	1	1162	474910	1	6	1	1	6	2	10	2	1	2	32	8	2	4	1	1	513	1502	2274	1514	0	32	0	1	0		0	1	4	0	1	9	1	22	0	1	3300	2	Biomass	1
953	1163_13	1163 13 2	1	NG7	1163	13	2	1163	588475	1	6	1	2	6	2	10	1	1	1	57	8	4	5	1	0					7		0	1	0		1	1	5	0	1	9	8	22	0	2	3400	1	Biomass	3
954	1163_17	1163 17 1	1	NG7	1163	17	1	1163	588475	1	6	1	2	6	2	10	2	1	2	31	7	5	4	2	1	529	1621	2013	1242	0	31	0	5			1	1	4	0	1	9	7	22	0	3	2900	1	Biomass	2
955	1163_17	1163 17 1	2	NG7	1163	17	1	1163	588475	1	6	1	2	6	2	10	2	1	2	31	7	5	4	2	1	529	1621	2013	1242	0	31	0	5			1	2	3	0	2	9		22	0	2	3100	2	Biomass	2
956	1163_34	1163 34 2	1	NG7	1163	34	2	1163	588475	1	6	1	2	5	2	10	1	1	1	26	8	3	1	1	0	513	1485	2326	1567	0	25	0	1	1	2	0	1	1	0	2	9	6	11	0	3	2800	2	Biomass	3
957	1163_5	1163 5 2	1	NG7	1163	5	2	1163	588475	1	6	1	3	2	2	10	1	1	1	30	2	4	1	1	0	569	1542	2393	1552	0	28	0	1	0		0	1	1	0	1	9	7	11	0	2	3200	1	Low pollution	2
958	1163_51	1163 51 2	1	NG7	1163	51	2	1163	588475	1	6	1	3	2	2	10	2	2	1	40	2	4	6	2	0	648	1585	2579	1627	0	37	0	1	0		1	1	6	0	2	9	2	96	0	1	3300	2	Low pollution	1
959	1163_51	1163 51 2	2	NG7	1163	51	2	1163	588475	1	6	1	3	2	2	10	2	2	1	40	2	4	6	2	0	648	1585	2579	1627	0	37	0	1	0		1	2	5	0	2	9		21	0	1	3400	2	Low pollution	1
960	1163_53	1163 53 2	1	NG7	1163	53	2	1163	588475	1	6	1	2	3	2	10	1	1	1	22	8	3	1	1	1					7		0	1	0		1	1	1	0	1	9	0	22	0	2	2800	2	Biomass	3
961	1163_56	1163 56 2	1	NG7	1163	56	2	1163	588475	1	6	1	2	3	2	10	2	1	1	45	1	3	4	1	1	583	1590	2306	1450	0	36	0	1	1	2	1	1	4	0	2	9	20	22	0	3	2800	2	Low pollution	3
962	1164_11	1164 11 1	1	NG7	1164	11	1	1164	489143	1	6	1	3	3	2	10	1	1	2	39	2	5	4	1	1	943	1662	3414	2054	0	38	0	1	0		1	1	4	0	1	9	9	31	1	3	2500	2	Low pollution	1
963	1164_15	1164 15 2	1	NG7	1164	15	2	1164	489143	1	6	1	2	6	2	10	1	1	1	35	5	3	2	1	0	453	1524	1950	1280	0	30	0	1	0		1	1	2	0	1	9	14	21	1	3	3500	2	Kerosene	2
964	1164_28	1164 28 2	1	NG7	1164	28	2	1164	489143	1	6	1	3	4	2	10	2	1	1	62	2	5	2	1	0					7		0	1	0		1	1	2	0	2	9	13	21	0	3	2500	2	Low pollution	1
965	1164_35	1164 35 2	1	NG7	1164	35	2	1164	489143	1	6	1	3	3	2	10	0	1	1	41	2	5	2	1	0	624	1602	2431	1518	0	31	0	1	0		1	1	2	0	2	9	6	22	0	3	3000	2	Low pollution	1
966	1164_36	1164 36 5	1	NG7	1164	36	5	1164	489143	1	6	1	2	6	3	10	1	2	1	63	2	4	1	1	1					7		0	1	0		1	1	1	0	1	9	8	21	1	1	4100	1	Low pollution	1
967	1164_7	1164 7 2	1	NG7	1164	7	2	1164	489143	1	6	1	2	6	2	6	2	1	1	35	8	3	2	2	1	634	1608	2452	1525	0	34	0	1	0		1	1	2	0	1	9	7	22	0	3	2500	2	Biomass	2
968	1164_7	1164 7 2	2	NG7	1164	7	2	1164	489143	1	6	1	2	6	2	6	2	1	1	35	8	3	2	2	1	634	1608	2452	1525	0	34	0	1	0		1	2	1	0	1	9		31	0	1	3500	2	Biomass	2
969	1165_143	1165 143 2	1	NG7	1165	143	2	1165	2495094	1	6	1	1	6	3	10	3	2	1	70	8	2	7	1	1					7		0	1	1	2	1	1	7	0	2	9	4	22	0	4	1400	2	Biomass	3
970	1165_143	1165 143 9	1	NG7	1165	143	9	1165	2495094	2	6	1	3	2	3	10	3	2	1	70	8	2	2	2	0					7		0	1	0		0	1	2	0	1	9	7	31	0	2	4000	2	Biomass	3
971	1165_143	1165 143 9	2	NG7	1165	143	9	1165	2495094	2	6	1	3	2	3	10	3	2	1	70	8	2	2	2	0					7		0	1	0		0	2	1	0	1	9		21	0	2	4000	2	Biomass	3
972	1165_74	1165 74 10	1	NG7	1165	74	10	1165	2495094	1	6	1	2	6	2	10	2	4	1	70	8	1	1	1	0					7		0	0			1	1	1	0	1	9	20	96	0	2	3500	2	Biomass	3
973	1166_22	1166 22 1	1	NG7	1166	22	1	1166	431843	1	6	1	3	4	2	10	1	1	2	32	2	4	1	1	0					7		0	1	0		1	1	1	0	1	9	6	21	0	3	3200	2	Low pollution	1
974	1166_27	1166 27 1	1	NG7	1166	27	1	1166	431843	2	6	1	3	3	2	96	1	1	2	28	2	4	1	1	0	696	1737	2307	1328	0	27	0	1	0		1	1	1	0	2	9	8	21	0	3	2500	2	Low pollution	1
975	1166_28	1166 28 2	1	NG7	1166	28	2	1166	431843	1	6	1	3	4	2	10	2	1	1	43	2	5	3	1	0					7		0	1	0		1	1	3	0	1	9	7	21	0	1	4000	2	Low pollution	1
976	1166_9	1166 9 1	1	NG7	1166	9	1	1166	431843	1	6	1	3	4	2	10	2	2	2	30	2	5	1	1	0	924	1729	3091	1788	0	30	0	1	1	1	1	1	1	0	1	9	18	21	0	2	3900	2	Low pollution	1
977	1168_10	1168 10 4	1	NG7	1168	10	4	1168	851522	1	6	1	2	4	2	10	2	1	1	62	7	5	3	2	0	483	1586	1920	1211	0	29	0	1	1	2	1	1	3	0	1	9	16	22	0	2	3500	2	Biomass	2
978	1168_10	1168 10 4	2	NG7	1168	10	4	1168	851522	1	6	1	2	4	2	10	2	1	1	62	7	5	3	2	0	483	1586	1920	1211	0	29	0	1	1	2	1	2	2	0	2	9		22	0	3	2100	2	Biomass	2
979	1168_29	1168 29 2	1	NG7	1168	29	2	1168	851522	1	6	1	2	6	2	10	3	1	1	35	8	4	4	2	1	558	1603	2172	1355	0	24	0	1	0		1	1	4	0	1	9	18	22	1	3	2300	2	Biomass	3
980	1168_29	1168 29 2	2	NG7	1168	29	2	1168	851522	1	6	1	2	6	2	10	3	1	1	35	8	4	4	2	1	558	1603	2172	1355	0	24	0	1	0		1	2	3	0	2	9		22	0	2	3100	2	Biomass	3
981	1168_36	1168 36 2	2	NG7	1168	36	2	1168	851522	1	6	1	2	5	2	10	2	1	1	28	8	3	2	2	1	504	1587	2001	1261	0	21	0	2	0		1	2	1	0	2	9		22	0	3	3000	1	Biomass	3
982	1169_23	1169 23 2	1	NG7	1169	23	2	1169	545506	1	6	1	2	6	2	10	1	1	1	22	8	4	1	1	1	544	1711	1858	1086	0	20	0	1	0		1	1	1	0	2	9	18	22	0	2	3200	1	Biomass	3
983	1169_27	1169 27 2	1	NG7	1169	27	2	1169	545506	2	6	1	2	6	2	10	1	1	1	30	5	5	2	1	0	516	1762	1662	943	0	25	0	1	0		1	1	2	0	2	9	20	31	0	2	3500	2	Kerosene	2
984	1169_31	1169 31 2	1	NG7	1169	31	2	1169	545506	1	6	1	2	3	2	96	2	1	1	36	5	4	4	1	0	390	1373	2069	1507	0	30	0	1	0		1	1	4	0	1	9	2	22	0	2	3600	2	Kerosene	2
985	117_23	117 23 3	1	NG7	117	23	3	117	522752	1	1	1	0		3	10	2	2	1	80	8	2	7	1	0					7		0	1	0		1	1	7	0	2	9	5	31	0	3	3500	1	Biomass	3
986	117_3	117 3 2	1	NG7	117	3	2	117	522752	1	1	1	1	6	3	10	3	2	1	40	8	4	5	1	0	477	1548	1991	1286	0	35	0	1	0		1	1	5	0	1	9	5	11	0	3	2800	2	Biomass	3
987	117_6	117 6 2	1	NG7	117	6	2	117	522752	1	1	1	1	6	3	10	1	2	1	56	8	1	7	2	1	449	1525	1931	1266	0	36	0	1	0		1	1	7	0	1	9	10	21	0	2	3500	2	Biomass	3
988	1170_21	1170 21 2	1	NG7	1170	21	2	1170	694034	1	6	1	2	6	2	10	0	1	1	28	8	4	1	1	0					7		0	0			0	1	1	0	2	9	16	21	0	3	2500	2	Biomass	3
989	1170_22	1170 22 2	1	NG7	1170	22	2	1170	694034	1	6	1	2	6	2	10	2	1	1	30	8	4	5	2	1					7		0	1	1	1	1	1	5	0	1	9	12	12	0	3	4000	2	Biomass	3
990	1170_22	1170 22 2	2	NG7	1170	22	2	1170	694034	1	6	1	2	6	2	10	2	1	1	30	8	4	5	2	1					7		0	1	1	1	1	2	4	0	2	9		12	0	3	3500	1	Biomass	3
991	1170_24	1170 24 2	1	NG7	1170	24	2	1170	694034	2	6	1	2	5	2	10	2	1	1	30	5	3	5	3	1	626	1650	2299	1394	0	29	0	1	0		1	1	5	0	2	9	10	12	0	2	3500	1	Kerosene	3
992	1170_42	1170 42 3	1	NG7	1170	42	3	1170	694034	1	6	1	2	6	2	10	0	1	1	69	7	3	1	1	1	880	1637	3284	2006	0	23	0	0			1	1	1	0	2	9	5	22	0	1	3500	2	Biomass	3
993	1171_16	1171 16 2	1	NG7	1171	16	2	1171	771149	1	6	1	3	4	2	10	2	1	1	35	5	5	5	2	0					7		0	1	0		1	1	5	0	2	9	2	96	0	1	3500	2	Kerosene	1
994	1171_16	1171 16 2	2	NG7	1171	16	2	1171	771149	1	6	1	3	4	2	10	2	1	1	35	5	5	5	2	0					7		0	1	0		1	2	4	0	1	9		22	0	1	3700	2	Kerosene	1
995	1171_3	1171 3 2	1	NG7	1171	3	2	1171	771149	1	6	1	2	6	2	6	2	1	1	40	5	5	6	2	0					7		0	1	0		1	1	6	0	1	9	15	96	0	2	3500	1	Kerosene	1
996	1171_3	1171 3 2	2	NG7	1171	3	2	1171	771149	1	6	1	2	6	2	6	2	1	1	40	5	5	6	2	0					7		0	1	0		1	2	5	0	2	9		21	0	2	3000	2	Kerosene	1
997	1171_41	1171 41 1	1	NG7	1171	41	1	1171	771149	1	6	1	2	6	2	96	2	1	2	36	2	5	3	1	0					7		0	1	0		1	1	3	0	2	9	2	31	0	1	3900	2	Low pollution	1
998	1171_48	1171 48 1	1	NG7	1171	48	1	1171	771149	1	6	1	3	2	2	10	1	1	2	26	2	5	2	2	0					7		0	1	0		1	1	2	0	2	9	14	31	0	2	3000	2	Low pollution	1
999	1171_50	1171 50 2	1	NG7	1171	50	2	1171	771149	1	6	1	3	2	2	10	1	1	1	32	1	5	1	1	0	531	1666	1913	1148	0	28	0	1	0		1	1	1	0	2	9	6	22	0	1	3500	2	Low pollution	1
1000	1172_10	1172 10 2	1	NG7	1172	10	2	1172	771149	1	6	1	3	2	2	10	1	1	1	37	2	4	1	1	0					7		0	1	0		1	1	1	0	1	9	5	21	0	1	2400	2	Low pollution	1
1001	1172_13	1172 13 2	1	NG7	1172	13	2	1172	771149	1	6	1	2	6	2	6	3	1	1	28	5	5	3	3	0	673	1520	2913	1916	0	27	0	1	0		1	1	3	0	2	9	18	12	0	4	2500	1	Kerosene	2
1002	1172_18	1172 18 2	1	NG7	1172	18	2	1172	771149	1	6	1	2	6	2	96	1	1	1	25	2	5	1	1	1	607	1517	2638	1739	0	25	0	1	0		0	1	1	0	1	9	20	96	0	3	2700	1	Low pollution	2
1003	1172_21	1172 21 2	1	NG7	1172	21	2	1172	771149	1	6	1	2	6	2	10	1	1	1	31	2	5	2	1	0					7		0	1	0		0	1	2	0	2	9	4	22	0	3	3000	2	Low pollution	2
1004	1172_30	1172 30 2	1	NG7	1172	30	2	1172	771149	3	6	1	1	6	2	10	1	1	1	45	5	5	2	1	0					7		0	1	0		1	1	2	0	1	9	6	22	0	1	3200	2	Kerosene	2
1005	1172_40	1172 40 1	1	NG7	1172	40	1	1172	771149	1	6	1	2	6	2	10	1	1	2	44	2	5	4	1	0					7		0	1	0		1	1	4	0	2	9	8	31	0	2	4800	2	Low pollution	1
1006	1172_41	1172 41 2	1	NG7	1172	41	2	1172	771149	1	6	1	3	2	2	10	1	1	1	26	2	3	1	1	1					7		0	1	0		1	1	1	0	1	9	6	22	0	2	3500	1	Low pollution	1
1007	1172_43	1172 43 2	1	NG7	1172	43	2	1172	771149	1	6	1	2	6	1	6	2	1	1	38	2	5	2	2	0	859	1688	3015	1786	0	24	0	1	0		1	1	2	0	1	9	5	22	0	5	2500	2	Low pollution	1
1008	1172_43	1172 43 2	2	NG7	1172	43	2	1172	771149	1	6	1	2	6	1	6	2	1	1	38	2	5	2	2	0	859	1688	3015	1786	0	24	0	1	0		1	2	1	0	1	9		22	0	5	2400	2	Low pollution	1
1009	1172_48	1172 48 2	1	NG7	1172	48	2	1172	771149	1	6	1	3	2	2	10	3	1	1	47	2	5	3	3	1	831	1617	3178	1965	0	40	0	1	0		1	1	3	0	1	9	9	21	0	1	3200	2	Low pollution	1
1010	1172_48	1172 48 2	2	NG7	1172	48	2	1172	771149	1	6	1	3	2	2	10	3	1	1	47	2	5	3	3	1	831	1617	3178	1965	0	40	0	1	0		1	2	2	0	1	9		21	0	1	3500	2	Low pollution	1
1011	1172_48	1172 48 2	3	NG7	1172	48	2	1172	771149	1	6	1	3	2	2	10	3	1	1	47	2	5	3	3	1	831	1617	3178	1965	0	40	0	1	0		1	3	1	0	1	9		21	0	1	3500	2	Low pollution	1
1012	1172_8	1172 8 1	1	NG7	1172	8	1	1172	771149	1	6	1	3	3	2	10	0	1	2	38	2	5	2	1	0	649	1582	2593	1639	0	38	0	1	0		1	1	2	0	2	9	12	11	0	2	3600	2	Low pollution	1
1013	1173_1	1173 1 2	1	NG7	1173	1	2	1173	582280	2	6	1	3	3	2	10	1	1	1	40	2	5	3	1	0	631	1627	2384	1465	0	38	0	1	0		1	1	3	0	1	9	17	21	0	2	3200	2	Low pollution	2
1014	1173_25	1173 25 2	1	NG7	1173	25	2	1173	582280	2	6	1	2	3	1	96	0	1	1	36	2	4	4	2	0	781	1580	3129	1980	0	29	0	1	1	2	1	1	4	0	2	9	19	21	0	2	3100	2	Low pollution	2
1015	1173_25	1173 25 2	2	NG7	1173	25	2	1173	582280	2	6	1	2	3	1	96	0	1	1	36	2	4	4	2	0	781	1580	3129	1980	0	29	0	1	1	2	1	2	3	0	2	9		21	0	2	3300	2	Low pollution	2
1016	1173_30	1173 30 1	1	NG7	1173	30	1	1173	582280	1	6	1	3	2	2	10	1	1	2	45	2	4	9	2	0	649	1534	2758	1798	0	46	0	1	1	2	1	1	9	0	2	9	14	22	0	3	4200	2	Low pollution	1
1017	1173_41	1173 41 2	1	NG7	1173	41	2	1173	582280	2	6	1	3	1	2	10	1	1	1	43	2	5	5	1	0					7		0	1	0		1	1	5	0	1	9	6	22	0	3	3300	1	Low pollution	1
1018	1174_1	1174 1 2	1	NG7	1174	1	2	1174	444988	1	6	1	2	6	2	10	1	1	1	32	2	4	1	1	1	548	1553	2272	1463	0	23	0	1	0		1	1	1	0	2	9	10	22	0	3	2200	2	Low pollution	1
1019	1174_49	1174 49 2	1	NG7	1174	49	2	1174	444988	1	6	1	2	6	2	10	2	1	1	39	7	4	2	2	1	439	1492	1972	1322	0	31	0	1	0		1	1	2	0	1	9	0	12	0	1	4100	2	Biomass	3
1020	1174_49	1174 49 2	2	NG7	1174	49	2	1174	444988	1	6	1	2	6	2	10	2	1	1	39	7	4	2	2	1	439	1492	1972	1322	0	31	0	1	0		1	2	1	0	2	9		12	0	2	3200	2	Biomass	3
1021	1174_51	1174 51 2	1	NG7	1174	51	2	1174	444988	1	6	1	2	6	2	10	1	1	1	34	5	5	2	1	0					7		0	1	0		1	1	2	0	1	9	10	11	0	3	3200	1	Kerosene	2
1022	1175_13	1175 13 2	1	NG7	1175	13	2	1175	444988	1	6	1	2	6	2	10	0	1	1	30	7	4	2	2	1					7		0	1	0		1	1	2	0	2	9	8	22	0	1	2500	1	Biomass	2
1023	1175_33	1175 33 2	1	NG7	1175	33	2	1175	444988	2	6	1	2	6	2	10	1	1	1	36	2	5	2	1	0					7		0	1	0		1	1	2	0	2	9	16	22	0	2	3500	2	Low pollution	2
1024	1175_58	1175 58 2	1	NG7	1175	58	2	1175	444988	1	6	1	2	6	2	10	2	3	2	45	2	5	1	1	1	599	1635	2241	1370	0	24	0	1	1	2	1	1	1	0	2	9	8	22	0	3	2500	1	Low pollution	2
1025	1176_1	1176 1 2	2	NG7	1176	1	2	1176	791928	1	6	1	2	4	2	10	3	3	1	30	7	4	4	2	0	647	1656	2359	1425	0	27	0	1	0		1	2	3	0	1	9		96	0	1	3500	2	Biomass	3
1026	1176_1	1176 1 9	1	NG7	1176	1	9	1176	791928	2	6	1	2	6	2	10	3	3	1	30	7	4	3	1	0	533	1616	2041	1263	0	28	0	1	1	2	1	1	3	0	2	9	8	12	0	2	3500	2	Biomass	3
1027	1176_103	1176 103 1	1	NG7	1176	103	1	1176	791928	1	6	1	3	2	2	10	1	1	2	31	2	4	3	1	0					7		0	1	0		1	1	3	0	2	9	20	22	0	3	4000	2	Low pollution	1
1028	1176_12	1176 12 4	1	NG7	1176	12	4	1176	791928	2	6	1	3	2	2	10	3	1	1	69	2	5	4	2	0	560	1695	1949	1150	0	36	0	1	0		1	1	4	0	1	9	12	22	0	1	3600	2	Low pollution	2
1029	1176_12	1176 12 4	2	NG7	1176	12	4	1176	791928	2	6	1	3	2	2	10	3	1	1	69	2	5	4	2	0	560	1695	1949	1150	0	36	0	1	0		1	2	3	0	1	9		22	0	1	3200	2	Low pollution	2
1030	1176_29	1176 29 2	1	NG7	1176	29	2	1176	791928	1	6	1	3	4	1	10	2	1	1	40	2	5	3	2	0					7		0	1	0		1	1	3	0	1	9	8	21	0	1	3300	1	Low pollution	1
1031	1176_29	1176 29 2	2	NG7	1176	29	2	1176	791928	1	6	1	3	4	1	10	2	1	1	40	2	5	3	2	0					7		0	1	0		1	2	2	0	1	9		21	0	1	3500	1	Low pollution	1
1032	1176_5	1176 5 2	1	NG7	1176	5	2	1176	791928	2	6	1	3	5	2	10	2	1	1	40	2	5	2	1	0					7		0	1	0		1	1	2	0	1	9	16	21	0	3	3250	1	Low pollution	2
1033	1176_57	1176 57 2	1	NG7	1176	57	2	1176	791928	2	6	1	2	5	2	10	1	1	1	36	7	4	4	2	0					7		0	1	0		1	1	4	0	2	9	16	21	0	2	3100	2	Biomass	3
1034	1176_57	1176 57 2	2	NG7	1176	57	2	1176	791928	2	6	1	2	5	2	10	1	1	1	36	7	4	4	2	0					7		0	1	0		1	2	3	0	2	9		22	0	2	3200	2	Biomass	3
1035	1176_61	1176 61 2	1	NG7	1176	61	2	1176	791928	1	6	1	2	5	3	10	1	1	1	60	2	4	2	1	0					7		0	1	0		1	1	2	0	2	9	20	21	0	2	3400	1	Low pollution	2
1036	1176_75	1176 75 2	1	NG7	1176	75	2	1176	791928	1	6	1	2	6	2	10	2	1	1	28	2	4	2	1	0	523	1586	2079	1311	0	23	0	1	0		1	1	2	0	1	9	18	22	0	3	2500	2	Low pollution	2
1037	1176_78	1176 78 2	1	NG7	1176	78	2	1176	791928	1	6	1	3	3	2	10	1	1	1	35	8	4	1	1	0					7		0	1	0		1	1	1	0	1	9	19	22	0	3	2800	2	Biomass	3
1038	1177_12	1177 12 2	1	NG7	1177	12	2	1177	535306	2	6	1	2	3	2	10	2	1	1	55	8	4	10	2	0	482	1544	2022	1309	0	40	0	1	1	2	1	1	10	0	2	9	3	11	0	3	2500	1	Biomass	3
1039	1177_18	1177 18 1	1	NG7	1177	18	1	1177	535306	1	6	1	2	3	2	10	2	1	2	32	8	2	5	1	0	426	1501	1891	1260	0	32	0	1	1	1	1	1	5	0	1	9	14	21	0	2	3100	2	Biomass	3
1040	1177_29	1177 29 1	1	NG7	1177	29	1	1177	535306	1	6	1	3	3	2	10	2	1	2	27	7	3	2	2	1	585	1607	2265	1410	0	28	0	1	0		1	1	2	0	1	9	18	21	0	3	2800	1	Biomass	3
1041	1177_29	1177 29 1	2	NG7	1177	29	1	1177	535306	1	6	1	3	3	2	10	2	1	2	27	7	3	2	2	1	585	1607	2265	1410	0	28	0	1	0		1	2	1	0	2	9		22	0	2	3000	2	Biomass	3
1042	1177_3	1177 3 2	1	NG7	1177	3	2	1177	535306	1	6	1	3	4	2	10	1	1	1	39	2	4	3	1	0					7		0	1	0		1	1	3	0	2	9	14	22	0	1	3800	1	Low pollution	2
1043	1177_32	1177 32 2	1	NG7	1177	32	2	1177	535306	1	6	1	2	6	2	10	2	1	1	24	8	3	1	1	0	531	1573	2146	1364	0	24	0	1	0		1	1	1	0	2	9	18	22	0	3	3400	1	Biomass	2
1044	1177_6	1177 6 2	1	NG7	1177	6	2	1177	535306	1	6	1	3	3	2	10	2	1	1	35	2	4	2	1	0					7		0	1	0		1	1	2	0	1	9	16	22	0	1	3500	1	Low pollution	2
1045	1178_10	1178 10 2	2	NG7	1178	10	2	1178	416859	1	6	1	2	4	2	10	1	1	1	30	8	1	2	2	0	616	1653	2254	1364	0	23	1	1	0		1	2	1	0	2	9		12	0	3	2600	2	Biomass	3
1046	1178_19	1178 19 2	1	NG7	1178	19	2	1178	416859	2	6	1	3	4	2	10	2	2	1	45	8	5	5	2	0	1115	1658	4056	2446	0	37	0	1	0		1	1	5	0	1	9	18	31	0	2	3600	2	Biomass	3
1047	1178_19	1178 19 2	2	NG7	1178	19	2	1178	416859	2	6	1	3	4	2	10	2	2	1	45	8	5	5	2	0	1115	1658	4056	2446	0	37	0	1	0		1	2	4	0	1	9		21	0	2	3200	2	Biomass	3
1048	1178_3	1178 3 4	1	NG7	1178	3	4	1178	416859	1	6	1	2	6	2	10	1	2	1	71	8	3	1	1	0	649	1590	2567	1615	0	21	0	1	0		1	1	1	0	1	9	18	31	0	2	3200	2	Biomass	2
1049	1178_30	1178 30 2	1	NG7	1178	30	2	1178	416859	1	6	1	2	5	3	10	0	1	1	43	8	2	8	1	0					7		0	1	0		1	1	8	0	2	9	14	22	0	3	3200	2	Biomass	3
1050	1178_31	1178 31 3	1	NG7	1178	31	3	1178	416859	2	6	1	2	5	2	10	1	3	1	40	8	4	1	1	0	530	1597	2078	1301	0	24	0	1	0		1	1	1	0	2	9	19	22	0	3	2800	2	Biomass	3
1051	1179_27	1179 27 2	1	NG7	1179	27	2	1179	605118	1	6	1	2	6	2	96	1	1	1	40	8	3	3	1	0	673	1695	2342	1382	0	36	0	1	0		1	1	3	0	1	9	19	22	0	2	3200	2	Biomass	3
1052	1179_7	1179 7 3	1	NG7	1179	7	3	1179	605118	2	6	1	2	3	3	10	1	1	1	85	7	3	6	2	0					7		0	5			1	1	6	0	2	9	18	21	0	3	2000	2	Biomass	3
1053	1179_7	1179 7 3	2	NG7	1179	7	3	1179	605118	2	6	1	2	3	3	10	1	1	1	85	7	3	6	2	0					7		0	5			1	2	5	0	1	9		11	0	3	2200	2	Biomass	3
1054	1179_9	1179 9 2	1	NG7	1179	9	2	1179	605118	1	6	1	1	6	3	10	1	1	1	38	8	1	5	2	1	473	1435	2297	1601	0	29	0	1	0		1	1	5	0	2	9	12	31	0	3	2500	1	Biomass	3
1055	118_10	118 10 2	1	NG7	118	10	2	118	566853	1	1	1	2	6	2	10	1	1	1	43	2	4	1	1	0					7		0	1	0		1	1	1	0	2	9	10	21	1	3	1900	2	Low pollution	1
1056	118_25	118 25 2	1	NG7	118	25	2	118	566853	1	1	1	3	5	2	10	1	1	1	58	2	5	2	1	0					7		0	1	0		1	1	2	0	2	9	16	31	0	3	3400	2	Low pollution	1
1057	118_5	118 5 1	1	NG7	118	5	1	118	566853	1	1	1	3	4	3	10	2	1	2	35	2	5	2	2	0	627	1572	2537	1614	0	35	0	1	0		1	1	2	0	2	9	6	21	0	3	2750	1	Low pollution	1
1058	118_5	118 5 1	2	NG7	118	5	1	118	566853	1	1	1	3	4	3	10	2	1	2	35	2	5	2	2	0	627	1572	2537	1614	0	35	0	1	0		1	2	1	0	2	9		21	0	3	2600	2	Low pollution	1
1059	118_7	118 7 2	1	NG7	118	7	2	118	566853	1	1	1	3	3	3	10	1	1	1	43	2	5	5	1	0					7		0	1	0		1	1	5	0	2	9	7	31	0	2	3500	1	Low pollution	1
1060	1180_17	1180 17 2	1	NG7	1180	17	2	1180	368119	1	6	1	2	6	2	10	1	1	2	55	5	4	2	1	0					7		0	1	0		1	1	2	0	1	9	9	12	0	2	3600	1	Kerosene	2
1061	1180_25	1180 25 2	1	NG7	1180	25	2	1180	368119	1	6	1	1	6	2	10	1	1	1	45	8	4	6	1	0					7		0	1	0		1	1	6	0	2	9	18	12	0	2	3500	1	Biomass	3
1062	1180_34	1180 34 2	1	NG7	1180	34	2	1180	368119	1	6	1	2	6	2	96	2	1	1	43	2	5	3	2	1					7		0	1	0		1	1	3	0	1	9	20	22	0	3	2500	2	Low pollution	2
1063	1180_9	1180 9 2	1	NG7	1180	9	2	1180	368119	1	6	1	2	6	2	10	2	1	2	51	8	4	2	2	0	529	1657	1927	1163	0	22	0	1	0		1	1	2	0	2	9	16	22	0	2	3200	1	Biomass	3
1064	1180_9	1180 9 2	2	NG7	1180	9	2	1180	368119	1	6	1	2	6	2	10	2	1	2	51	8	4	2	2	0	529	1657	1927	1163	0	22	0	1	0		1	2	1	0	1	10		22	0	2	3400	1	Biomass	3
1065	1181_1	1181 1 1	1	NG7	1181	1	1	1181	368119	1	6	1	3	3	2	10	2	1	2	28	2	5	1	1	0	711	1674	2537	1516	0	29	0	1	0		1	1	1	0	1	9	15	22	0	3	3000	2	Low pollution	1
1066	1181_17	1181 17 1	1	NG7	1181	17	1	1181	368119	1	6	1	2	6	2	10	2	1	2	27	2	5	3	2	0					7		0	5			1	1	3	0	1	9	19	22	0	2	3200	2	Low pollution	1
1067	1181_17	1181 17 1	2	NG7	1181	17	1	1181	368119	1	6	1	2	6	2	10	2	1	2	27	2	5	3	2	0					7		0	5			1	2	2	0	1	9		22	0	1	4500	2	Low pollution	1
1068	1181_24	1181 24 2	1	NG7	1181	24	2	1181	368119	3	6	1	1	6	3	10	1	2	1	40	8	1	5	1	0					7		0	1	1	1	1	1	5	0	2	10	16	31	0	1	4100	2	Biomass	3
1069	1181_26	1181 26 2	1	NG7	1181	26	2	1181	368119	2	6	1	1	6	2	10	1	1	1	75	8	1	3	1	0					7		0	1	0		1	1	3	0	2	9	6	22	0	1	3600	2	Biomass	3
1070	1181_29	1181 29 2	1	NG7	1181	29	2	1181	368119	1	6	1	2	2	3	10	2	1	1	40	8	1	1	1	1	536	1566	2186	1396	0	21	0	1	0		1	1	1	0	2	9	17	31	0	2	3700	2	Biomass	3
1071	1181_32	1181 32 2	1	NG7	1181	32	2	1181	368119	1	6	1	0		2	96	2	1	1	42	8	2	6	2	0	496	1554	2054	1322	0	35	0	1	1	2	1	1	6	0	2	9	14	22	0	2	3800	2	Biomass	2
1072	1182_24	1182 24 2	1	NG7	1182	24	2	1182	421358	1	6	1	2	6	2	10	0	1	2	67	8	1	2	1	0					7		0	1	0		1	1	2	0	2	9	16	22	0	3	2600	2	Biomass	3
1073	1182_7	1182 7 2	1	NG7	1182	7	2	1182	421358	2	6	1	2	6	2	10	1	1	1	27	2	5	1	1	0	608	1548	2537	1639	0	20	0	1	0		1	1	1	0	2	9	17	22	0	2	3300	2	Low pollution	2
1074	1183_13	1183 13 1	1	NG7	1183	13	1	1183	584464	1	6	1	3	2	2	10	1	1	2	27	7	4	2	2	0	539	1567	2195	1401	0	27	0	1	0		1	1	2	0	2	9	19	22	0	2	3500	2	Biomass	2
1075	1183_23	1183 23 2	1	NG7	1183	23	2	1183	584464	1	6	1	2	6	2	10	1	1	1	42	7	5	3	1	0					7		0	1	0		1	1	3	0	2	9	18	22	0	1	4800	2	Biomass	3
1076	1183_3	1183 3 2	1	NG7	1183	3	2	1183	584464	1	6	1	2	6	2	10	1	1	2	89	7	4	1	1	1					7		0	0			1	1	1	0	1	9	4	96	0	3	2800	1	Biomass	2
1077	1183_30	1183 30 1	1	NG7	1183	30	1	1183	584464	1	6	1	2	6	2	10	1	2	2	39	5	4	4	1	0	610	1658	2219	1338	0	39	0	1	1	1	1	1	4	0	1	9	20	31	0	3	2700	2	Kerosene	1
1078	1183_34	1183 34 2	1	NG7	1183	34	2	1183	584464	3	6	1	2	6	3	10	1	1	1	40	8	3	3	2	1	612	1602	2385	1489	0	32	0	1	0		1	1	3	0	2	9	20	31	1	3	4200	2	Biomass	3
1079	1183_43	1183 43 2	1	NG7	1183	43	2	1183	584464	1	6	1	1	6	2	10	4	3	1	37	5	4	5	3	1	690	1603	2685	1675	0	30	0	1	0		1	1	5	0	2	9	19	22	0	1	4400	2	Kerosene	3
1080	1183_43	1183 43 2	2	NG7	1183	43	2	1183	584464	1	6	1	1	6	2	10	4	3	1	37	5	4	5	3	1	690	1603	2685	1675	0	30	0	1	0		1	2	4	0	2	9		22	0	2	3500	2	Kerosene	3
1081	1183_43	1183 43 2	3	NG7	1183	43	2	1183	584464	1	6	1	1	6	2	10	4	3	1	37	5	4	5	3	1	690	1603	2685	1675	0	30	0	1	0		1	3	3	0	2	9		22	0	1	4400	2	Kerosene	3
1082	1184_31	1184 31 2	1	NG7	1184	31	2	1184	598161	1	6	1	2	6	2	10	2	1	1	26	8	4	1	1	0	570	1471	2634	1791	0	24	0	1	0		1	1	1	0	2	9	0	12	0	2	3500	2	Biomass	3
1083	1184_40	1184 40 1	1	NG7	1184	40	1	1184	598161	1	6	1	1	6	2	10	1	2	2	43	7	4	6	1	0	725	1697	2518	1484	0	42	0	1	0		1	1	6	0	2	9	17	12	0	2	3200	2	Biomass	3
1084	1184_7	1184 7 2	1	NG7	1184	7	2	1184	598161	1	6	1	3	4	2	10	1	1	1	30	2	4	1	1	0	462	1595	1816	1139	0	29	0	1	0		1	1	1	0	1	9	9	22	0	3	3000	2	Low pollution	1
1085	1185_14	1185 14 2	2	NG7	1185	14	2	1185	578224	3	6	1	1	6	2	96	1	2	1	40	8	3	8	2	0	544	1580	2179	1379	0	36	0	1	0		1	2	7	0	1	9		31	0	2	3500	2	Biomass	3
1086	1185_27	1185 27 12	1	NG7	1185	27	12	1185	578224	2	6	1	2	6	2	10	2	4	1	49	8	3	2	2	0	459	1550	1911	1233	0	25	0	1	0		1	1	2	0	2	9	4	22	0	3	3400	1	Biomass	3
1087	1185_27	1185 27 12	2	NG7	1185	27	12	1185	578224	2	6	1	2	6	2	10	2	4	1	49	8	3	2	2	0	459	1550	1911	1233	0	25	0	1	0		1	2	1	0	2	9		22	0	3	3000	1	Biomass	3
1088	1185_32	1185 32 2	1	NG7	1185	32	2	1185	578224	1	6	1	2	6	3	10	1	1	2	56	8	3	1	1	0	456	1572	1845	1174	0	22	0	1	0		1	1	1	0	2	9	17	22	0	1	4100	1	Biomass	3
1089	1186_15	1186 15 2	1	NG7	1186	15	2	1186	672354	1	6	1	2	6	2	10	1	1	1	33	2	4	1	1	0	570	1590	2255	1418	0	26	0	1	0		0	1	1	0	2	9	4	31	0	3	3000	1	Low pollution	2
1090	1186_38	1186 38 2	2	NG7	1186	38	2	1186	672354	2	6	1	2	3	2	10	1	1	1	43	8	4	3	2	1					7		0	1	0		1	2	2	0	2	9		22	0	2	3200	2	Biomass	3
1091	1186_41	1186 41 2	1	NG7	1186	41	2	1186	672354	2	6	1	2	6	2	10	0	1	2	55	5	5	1	1	0					7		0	0			1	1	1	0	1	9	20	21	0	3	2500	2	Kerosene	2
1092	1186_43	1186 43 6	1	NG7	1186	43	6	1186	672354	1	6	1	2	6	2	10	2	2	1	75	8	4	2	1	0					7		0	1	0		1	1	2	0	1	9	18	12	0	2	3700	1	Biomass	3
1093	1186_50	1186 50 2	1	NG7	1186	50	2	1186	672354	1	6	1	2	5	2	10	1	1	1	23	8	4	1	1	1	555	1526	2383	1562	0	19	0	2	0		1	1	1	0	1	9	19	22	0	2	4100	1	Biomass	3
1094	1186_8	1186 8 2	1	NG7	1186	8	2	1186	672354	3	6	1	1	6	2	10	2	1	1	45	8	4	4	2	0					7		0	1	0		0	1	4	0	2	9	2	22	0	5	2500	1	Biomass	3
1095	1186_8	1186 8 2	2	NG7	1186	8	2	1186	672354	3	6	1	1	6	2	10	2	1	1	45	8	4	4	2	0					7		0	1	0		0	2	3	0	2	9		22	0	5	2000	2	Biomass	3
1096	1187_20	1187 20 2	1	NG7	1187	20	2	1187	795501	1	6	1	1	6	2	96	1	1	1	54	8	3	7	2	1					7		0	1	1	2	1	1	7	0	2	9	13	22	0	2	3500	1	Biomass	3
1097	1187_20	1187 20 2	2	NG7	1187	20	2	1187	795501	1	6	1	1	6	2	96	1	1	1	54	8	3	7	2	1					7		0	1	1	2	1	2	6	0	1	9		22	0	2	3600	2	Biomass	3
1098	1187_22	1187 22 2	1	NG7	1187	22	2	1187	795501	2	6	1	2	3	2	10	1	1	1	39	8	3	3	2	0	862	1637	3217	1965	0	27	0	1	0		1	1	3	0	2	9	18	21	0	1	4200	2	Biomass	2
1099	1187_22	1187 22 2	2	NG7	1187	22	2	1187	795501	2	6	1	2	3	2	10	1	1	1	39	8	3	3	2	0	862	1637	3217	1965	0	27	0	1	0		1	2	2	0	2	9		21	0	2	3200	2	Biomass	2
1100	1187_30	1187 30 2	1	NG7	1187	30	2	1187	795501	2	6	1	1	6	2	10	1	1	1	32	8	2	4	3	1					7		0	1	0		1	1	4	0	1	9	18	22	0	3	3000	1	Biomass	3
1101	1187_4	1187 4 4	1	NG7	1187	4	4	1187	795501	2	6	1	1	5	2	96	2	2	2	35	8	3	8	1	0	464	1518	2014	1326	0	41	0	1	0		1	1	8	0	1	9	19	22	0	2	3600	2	Biomass	3
1102	1187_40	1187 40 3	1	NG7	1187	40	3	1187	795501	1	6	1	2	6	2	10	1	1	1	65	8	1	1	1	0	538	1605	2088	1301	0	21	0	5			1	1	1	0	2	9	4	22	0	3	3300	2	Biomass	3
1103	1187_58	1187 58 2	1	NG7	1187	58	2	1187	795501	2	6	1	2	5	1	96	1	1	1	26	8	1	1	1	0	512	1574	2067	1313	0	19	0	1	1	1	1	1	1	0	2	9	13	22	0	3	2700	1	Biomass	3
1104	1188_11	1188 11 1	1	NG7	1188	11	1	1188	306269	2	6	2	2	6	2	10	1	1	2	25	5	4	1	1	0	657	1595	2583	1619	0	25	0	2	0		1	1	1	0	2	9	8	22	0	3	2800	2	Kerosene	3
1105	1188_14	1188 14 2	1	NG7	1188	14	2	1188	306269	2	6	2	1	6	2	10	1	1	1	70	8	3	5	1	0					7		0	1	1	2	1	1	5	0	1	9	15	22	0	2	3500	1	Biomass	3
1106	1188_24	1188 24 2	1	NG7	1188	24	2	1188	306269	2	6	2	2	6	2	10	3	2	1	50	8	4	5	2	1	823	1708	2821	1652	0	29	0	1	1	2	1	1	5	0	1	9	15	22	0	3	2800	2	Biomass	3
1107	1188_24	1188 24 2	2	NG7	1188	24	2	1188	306269	2	6	2	2	6	2	10	3	2	1	50	8	4	5	2	1	823	1708	2821	1652	0	29	0	1	1	2	1	2	4	0	1	9		22	0	3	3000	2	Biomass	3
1108	1188_36	1188 36 2	1	NG7	1188	36	2	1188	306269	1	6	2	2	6	2	10	1	1	1	35	8	3	4	1	0	490	1569	1990	1269	0	27	0	1	1	2	1	1	4	0	2	9	12	21	0	2	3000	1	Biomass	2
1109	1188_4	1188 4 2	1	NG7	1188	4	2	1188	306269	1	6	2	2	6	2	10	2	1	1	35	5	5	3	1	0					7		0	1	0		1	1	3	0	2	9	8	22	0	2	3200	2	Kerosene	3
1110	1188_6	1188 6 2	1	NG7	1188	6	2	1188	306269	1	6	2	2	6	3	10	1	1	1	31	8	4	2	1	1					7		0	2	0		1	1	2	0	1	9	12	22	0	1	3200	2	Biomass	3
1111	1188_7	1188 7 1	1	NG7	1188	7	1	1188	306269	1	6	2	2	6	2	10	1	2	2	36	5	4	4	1	0	481	1521	2079	1367	0	36	0	1	1	2	0	1	4	0	2	9	9	22	0	1	4000	2	Kerosene	3
1112	1189_11	1189 11 2	1	NG7	1189	11	2	1189	157866	2	6	2	1	6	2	10	1	2	1	64	7	4	7	2	0	718	1666	2587	1553	0	46	0	1	1	2	1	1	7	0	1	9	6	22	0	1	3500	2	Biomass	2
1113	1189_11	1189 11 2	2	NG7	1189	11	2	1189	157866	2	6	2	1	6	2	10	1	2	1	64	7	4	7	2	0	718	1666	2587	1553	0	46	0	1	1	2	1	2	6	0	1	9		11	0	1	3600	2	Biomass	2
1114	1189_13	1189 13 2	1	NG7	1189	13	2	1189	157866	1	6	2	1	6	2	10	1	2	1	35	8	3	5	1	0					7		0	1	0		1	1	5	0	1	9	14	22	0	3	3000	2	Biomass	2
1115	1189_14	1189 14 2	1	NG7	1189	14	2	1189	157866	1	6	2	3	4	1	10	1	2	1	45	8	4	5	1	0	695	1588	2756	1736	0	43	0	1	0		1	1	5	0	1	9	10	22	0	1	2500	2	Biomass	2
1116	1189_17	1189 17 1	1	NG7	1189	17	1	1189	157866	1	6	2	2	2	3	10	1	1	2	35	8	2	3	1	0	533	1533	2268	1479	0	35	0	5			1	1	3	0	2	9	8	22	0	2	3200	2	Biomass	3
1117	1189_24	1189 24 2	1	NG7	1189	24	2	1189	157866	1	6	2	2	6	2	10	2	1	1	35	8	4	2	2	0	800	1575	3225	2048	0	27	0	1	0		1	1	2	0	1	9	12	22	0	1	4100	2	Biomass	3
1118	1189_24	1189 24 2	2	NG7	1189	24	2	1189	157866	1	6	2	2	6	2	10	2	1	1	35	8	4	2	2	0	800	1575	3225	2048	0	27	0	1	0		1	2	1	0	1	9		21	0	1	4500	2	Biomass	3
1119	1189_30	1189 30 2	1	NG7	1189	30	2	1189	157866	1	6	2	2	3	2	10	0	1	1	48	8	4	6	1	0	633	1640	2354	1435	0	36	0	1	0		1	1	6	0	1	9	20	22	0	2	5000	2	Biomass	3
1120	119_1	119 1 1	1	NG7	119	1	1	119	621710	1	1	1	3	5	2	10	1	1	2	34	2	5	1	1	0					7		0	1	0		1	1	1	0	2	9	18	36	0	2	4500	2	Low pollution	1
1121	119_10	119 10 1	1	NG7	119	10	1	119	621710	1	1	1	3	3	3	10	1	1	2	24	2	4	1	1	1	600	1592	2367	1487	0	24	0	1	0		0	1	1	0	1	9	14	31	0	3	2600	1	Low pollution	1
1122	119_18	119 18 2	1	NG7	119	18	2	119	621710	1	1	1	3	4	3	10	2	1	1	36	2	5	4	1	1					7		0	1	0		1	1	4	0	2	10	3	11	0	3	3200	2	Low pollution	1
1123	119_20	119 20 2	1	NG7	119	20	2	119	621710	1	1	1	3	4	2	6	1	1	1	40	2	5	2	1	0					7		0	1	0		1	1	2	0	1	9	16	31	0	2	3800	2	Low pollution	1
1124	119_23	119 23 2	1	NG7	119	23	2	119	621710	1	1	1	2	6	2	10	0	1	1	57	5	4	1	1	0					7		0	1	0		0	1	1	0	1	9	6	31	0	3	2300	2	Kerosene	1
1125	119_25	119 25 2	1	NG7	119	25	2	119	621710	1	1	1	3	2	2	10	1	2	1	38	2	4	2	1	0					7		0	1	0		1	1	2	0	1	9	15	96	0	2	3250	2	Low pollution	1
1126	119_27	119 27 1	1	NG7	119	27	1	119	621710	1	1	1	2	6	2	10	1	1	2	45	2	5	8	1	0	715	1615	2741	1697	0	45	0	1	0		1	1	8	0	2	9	10	11	0	2	3800	2	Low pollution	1
1127	119_34	119 34 2	1	NG7	119	34	2	119	621710	1	1	1	3	4	3	10	1	1	1	35	2	5	3	1	0	598	1665	2157	1296	0	32	0	1	0		1	1	3	0	1	9	12	21	0	3	2800	2	Low pollution	1
1128	119_5	119 5 2	1	NG7	119	5	2	119	621710	1	1	1	3	3	2	10	1	1	1	30	5	4	1	1	0					7		0	1	0		1	1	1	0	1	9	98	31	0	2	3500	2	Kerosene	1
1129	119_6	119 6 2	1	NG7	119	6	2	119	621710	1	1	1	3	3	2	10	2	1	1	34	5	5	2	1	0					7		0	1	0		1	1	2	0	2	9	17	31	0	3	2800	2	Kerosene	1
1130	119_9	119 9 2	1	NG7	119	9	2	119	621710	1	1	1	3	2	3	10	2	1	1	34	7	4	2	2	0					7		0	1	0		0	1	2	0	1	9	7	21	0	3	2800	2	Biomass	1
1131	119_9	119 9 2	2	NG7	119	9	2	119	621710	1	1	1	3	2	3	10	2	1	1	34	7	4	2	2	0					7		0	1	0		0	2	1	0	1	9		21	0	3	2800	2	Biomass	1
1132	1190_1	1190 1 2	1	NG7	1190	1	2	1190	475049	3	6	2	3	2	3	10	2	1	1	42	7	4	2	2	0					7		0	1	0		1	1	2	0	2	9	6	22	0	2	3200	2	Biomass	3
1133	1190_1	1190 1 2	2	NG7	1190	1	2	1190	475049	3	6	2	3	2	3	10	2	1	1	42	7	4	2	2	0					7		0	1	0		1	2	1	0	1	9		22	0	3	2100	2	Biomass	3
1134	1190_11	1190 11 2	1	NG7	1190	11	2	1190	475049	1	6	2	0		2	96	2	1	1	34	8	4	5	2	0	476	1620	1814	1120	0	30	0	1	0		1	1	5	0	1	9	12	22	0	2	3400	2	Biomass	3
1135	1190_11	1190 11 2	2	NG7	1190	11	2	1190	475049	1	6	2	0		2	96	2	1	1	34	8	4	5	2	0	476	1620	1814	1120	0	30	0	1	0		1	2	4	0	2	9		21	0	2	3200	2	Biomass	3
1136	1190_12	1190 12 2	1	NG7	1190	12	2	1190	475049	1	6	2	2	6	3	10	3	1	1	30	8	4	3	2	0					7		0	1	0		1	1	3	0	1	9	9	22	0	1	3800	2	Biomass	3
1137	1190_12	1190 12 2	2	NG7	1190	12	2	1190	475049	1	6	2	2	6	3	10	3	1	1	30	8	4	3	2	0					7		0	1	0		1	2	2	0	1	9		22	0	3	3800	2	Biomass	3
1138	1190_23	1190 23 1	1	NG7	1190	23	1	1190	475049	2	6	2	1	6	2	10	0	1	2	45	8	4	9	1	0					7		0	5			1	1	9	0	2	9	12	22	0	3	2100	1	Biomass	3
1139	1190_27	1190 27 2	1	NG7	1190	27	2	1190	475049	2	6	2	2	6	2	10	1	1	1	28	5	5	1	1	0	502	1631	1887	1157	0	20	0	0			1	1	1	0	1	9	6	22	0	2	3500	2	Kerosene	1
1140	1190_31	1190 31 2	1	NG7	1190	31	2	1190	475049	1	6	2	2	6	2	10	1	1	1	76	7	3	1	1	0					7		0	1	0		1	1	1	0	1	9	10	22	0	1	3700	2	Biomass	1
1141	1190_38	1190 38 2	1	NG7	1190	38	2	1190	475049	1	6	2	3	4	2	10	1	1	1	31	2	4	1	1	0	711	1590	2812	1769	0	27	0	1	0		1	1	1	0	1	9	8	22	0	3	3200	2	Low pollution	1
1142	1190_44	1190 44 2	1	NG7	1190	44	2	1190	475049	1	6	2	2	5	2	10	2	1	1	28	5	4	2	2	0	658	1701	2274	1337	0	20	0	2	0		1	1	2	0	1	9	6	22	0	3	3200	2	Kerosene	1
1143	1190_44	1190 44 2	2	NG7	1190	44	2	1190	475049	1	6	2	2	5	2	10	2	1	1	28	5	4	2	2	0	658	1701	2274	1337	0	20	0	2	0		1	2	1	0	2	9		22	0	3	2800	2	Kerosene	1
1144	1190_45	1190 45 4	1	NG7	1190	45	4	1190	475049	1	6	2	2	3	2	10	0	2	1	50	8	3	1	1	0					7		0	0			1	1	1	0	1	9	12	21	0	3	2300	2	Biomass	3
1145	1190_5	1190 5 2	1	NG7	1190	5	2	1190	475049	1	6	2	3	4	2	10	1	1	1	38	8	4	2	1	1	520	1492	2336	1566	0	32	0	1	0		1	1	2	0	2	9	16	12	0	2	3200	1	Biomass	3
1146	1190_55	1190 55 2	1	NG7	1190	55	2	1190	475049	1	6	2	2	6	3	10	2	1	1	44	8	4	5	2	0	606	1624	2298	1415	0	35	0	1	0		1	1	5	0	2	9	19	22	0	3	3500	2	Biomass	2
1147	1190_55	1190 55 2	2	NG7	1190	55	2	1190	475049	1	6	2	2	6	3	10	2	1	1	44	8	4	5	2	0	606	1624	2298	1415	0	35	0	1	0		1	2	4	0	1	9		22	0	3	3000	2	Biomass	2
1148	1191_1	1191 1 2	1	NG7	1191	1	2	1191	313491	1	6	2	3	2	2	10	1	2	1	35	2	5	4	3	1					7		0	1	0		0	1	4	0	2	9	20	21	0	3	4300	2	Low pollution	1
1149	1191_21	1191 21 2	1	NG7	1191	21	2	1191	313491	1	6	2	2	6	2	10	1	1	1	38	2	5	1	1	1	630	1560	2589	1659	0	25	0	1	1	2	1	1	1	0	2	9	7	22	0	1	3000	2	Low pollution	1
1150	1192_19	1192 19 2	1	NG7	1192	19	2	1192	499892	2	6	2	3	4	2	10	2	1	1	38	2	5	3	1	1	610	1513	2665	1761	0	32	0	1	0		1	1	3	0	2	9	6	22	0	3	3200	2	Low pollution	1
1151	1192_35	1192 35 2	1	NG7	1192	35	2	1192	499892	1	6	2	3	2	2	10	2	1	1	33	8	4	2	2	1					7		0	1	0		1	1	2	0	2	9	12	31	1	2	3000	2	Biomass	3
1152	1192_35	1192 35 2	2	NG7	1192	35	2	1192	499892	1	6	2	3	2	2	10	2	1	1	33	8	4	2	2	1					7		0	1	0		1	2	1	0	2	9		21	0	2	3500	2	Biomass	3
1153	1192_39	1192 39 2	1	NG7	1192	39	2	1192	499892	1	6	2	3	3	2	10	1	2	1	45	8	3	4	1	0					7		0	1	0		1	1	4	0	2	9	16	31	1	2	3400	2	Biomass	3
1154	1192_43	1192 43 2	1	NG7	1192	43	2	1192	499892	3	6	2	2	6	3	96	2	1	1	35	5	4	3	2	0	526	1573	2126	1351	0	29	0	1	0		1	1	3	0	2	9	16	22	0	3	3000	1	Kerosene	2
1155	1192_7	1192 7 2	1	NG7	1192	7	2	1192	499892	4	6	2	1	6	2	10	1	1	1	40	7	4	5	2	1	658	1652	2411	1459	0	37	0	1	0		1	1	5	0	1	9	3	22	0	3	3200	1	Biomass	3
1156	1193_60	1193 60 2	1	NG7	1193	60	2	1193	762547	1	6	2	1	6	3	96	1	1	1	37	8	1	4	1	0					7		0	1	0		1	1	4	0	1	9	4	31	0	3	3000	2	Biomass	3
1157	1194_16	1194 16 2	1	NG7	1194	16	2	1194	356921	1	6	2	3	4	3	10	3	1	1	37	2	5	3	2	1					7		0	1	0		1	1	3	0	1	9	17	31	0	2	3300	2	Low pollution	2
1158	1194_16	1194 16 2	2	NG7	1194	16	2	1194	356921	1	6	2	3	4	3	10	3	1	1	37	2	5	3	2	1					7		0	1	0		1	2	2	0	1	9		21	0	3	2500	2	Low pollution	2
1159	1194_27	1194 27 2	1	NG7	1194	27	2	1194	356921	1	6	2	2	6	2	10	1	1	1	51	2	5	4	1	0	625	1635	2338	1430	0	37	0	1	0		1	1	4	0	2	9	12	22	0	2	3400	1	Low pollution	2
1160	1194_36	1194 36 2	1	NG7	1194	36	2	1194	356921	1	6	2	3	4	2	10	3	1	1	37	8	4	4	4	1					7		0	1	0		1	1	4	0	1	9	8	31	0	3	2800	1	Biomass	3
1161	1194_36	1194 36 2	4	NG7	1194	36	2	1194	356921	1	6	2	3	4	2	10	3	1	1	37	8	4	4	4	1					7		0	1	0		1	4	1	0	1	9		22	0	3	2400	2	Biomass	3
1162	1194_40	1194 40 2	1	NG7	1194	40	2	1194	356921	1	6	2	3	4	2	10	2	1	1	45	5	5	2	1	0	492	1624	1865	1149	0	36	0	1	0		1	1	2	0	1	9	16	22	0	3	2900	1	Kerosene	1
1163	1194_43	1194 43 2	1	NG7	1194	43	2	1194	356921	2	6	2	2	6	2	10	1	3	1	50	8	4	7	1	0					7		0	1	0		1	1	7	0	1	9	16	22	0	3	4000	2	Biomass	2
1164	1194_58	1194 58 9	1	NG7	1194	58	9	1194	356921	1	6	2	2	6	2	10	1	4	1	70	8	3	2	1	0					7		0	1	0		1	1	2	0	1	9	15	22	0	3	3800	2	Biomass	2
1165	1194_7	1194 7 2	1	NG7	1194	7	2	1194	356921	1	6	2	2	6	2	10	1	1	1	46	8	3	2	2	0	518	1545	2170	1405	0	40	0	1	0		1	1	2	0	2	9	20	22	0	2	3900	2	Biomass	3
1166	1194_7	1194 7 2	2	NG7	1194	7	2	1194	356921	1	6	2	2	6	2	10	1	1	1	46	8	3	2	2	0	518	1545	2170	1405	0	40	0	1	0		1	2	1	0	2	9		12	0	1	4200	2	Biomass	3
1167	1195_18	1195 18 1	1	NG7	1195	18	1	1195	544903	1	6	2	2	6	2	10	2	1	2	23	8	4	2	2	1	537	1600	2098	1311	0	23	0	1	0		1	1	2	0	1	9	3	31	0	1	3400	1	Biomass	2
1168	1195_19	1195 19 2	1	NG7	1195	19	2	1195	544903	1	6	2	2	6	2	10	2	2	1	30	5	4	2	1	1					7		0	1	0		1	1	2	0	1	9	19	22	0	2	3200	2	Kerosene	1
1169	1195_37	1195 37 1	1	NG7	1195	37	1	1195	544903	1	6	2	2	6	2	10	1	1	2	30	2	5	4	1	0	690	1518	2994	1973	0	35	0	4			1	1	4	0	1	10	18	21	0	1	4000	2	Low pollution	1
1170	1195_42	1195 42 3	1	NG7	1195	42	3	1195	544903	1	6	2	2	5	2	10	1	1	1	80	8	4	1	1	0	476	1494	2133	1427	0	22	0	2	0		1	1	1	0	1	9	15	31	1	1	3500	2	Biomass	3
1171	1195_47	1195 47 1	2	NG7	1195	47	1	1195	544903	3	6	2	2	6	2	10	2	1	2	28	8	4	2	2	1	560	1542	2355	1527	0	28	0	1	1	1	0	2	1	0	2	9		22	0	3	3200	1	Biomass	2
1172	1196_1	1196 1 2	1	NG7	1196	1	2	1196	322929	1	6	2	0		2	10	3	1	1	31	8	4	2	2	1	602	1578	2418	1532	0	22	0	1	0		1	1	2	0	1	9	20	12	0	1	3200	2	Biomass	3
1173	1196_29	1196 29 2	2	NG7	1196	29	2	1196	322929	1	6	2	1	6	2	10	2	1	1	45	8	3	2	2	1	571	1637	2131	1302	0	20	0	1	0		1	2	1	0	1	9		96	0	3	2500	1	Biomass	2
1174	1196_3	1196 3 1	1	NG7	1196	3	1	1196	322929	2	6	2	2	6	2	10	1	1	2	28	8	5	2	1	0					7		0	1	0		1	1	2	0	2	9	17	22	0	2	3000	2	Biomass	3
1175	1196_5	1196 5 1	2	NG7	1196	5	1	1196	322929	2	6	2	2	6	2	10	2	2	2	35	8	4	4	2	1	553	1551	2299	1482	0	35	0	1	1	2	1	2	3	0	1	9		22	0	2	3300	2	Biomass	3
1176	1196_8	1196 8 2	1	NG7	1196	8	2	1196	322929	3	6	2	1	6	3	10	2	2	1	31	8	3	3	2	1	559	1670	2004	1200	0	30	0	1	1	2	1	1	3	0	2	9	19	31	0	3	2200	1	Biomass	3
1177	1196_8	1196 8 2	2	NG7	1196	8	2	1196	322929	3	6	2	1	6	3	10	2	2	1	31	8	3	3	2	1	559	1670	2004	1200	0	30	0	1	1	2	1	2	2	0	2	9		31	0	2	3000	2	Biomass	3
1178	1197_12	1197 12 2	1	NG7	1197	12	2	1197	1263135	1	6	1	3	2	2	6	3	1	1	32	2	5	3	2	1	548	1597	2149	1345	0	28	0	1	0		0	1	3	0	2	9	15	31	0	3	2700	1	Low pollution	3
1179	1197_29	1197 29 2	1	NG7	1197	29	2	1197	1263135	1	6	1	2	6	2	10	2	1	1	32	5	5	2	2	1	741	1637	2765	1689	0	24	0	1	0		1	1	2	0	1	9	8	36	0	2	4500	2	Kerosene	2
1180	1197_29	1197 29 2	2	NG7	1197	29	2	1197	1263135	1	6	1	2	6	2	10	2	1	1	32	5	5	2	2	1	741	1637	2765	1689	0	24	0	1	0		1	2	1	0	1	9		31	0	3	2800	1	Kerosene	2
1181	1197_3	1197 3 2	1	NG7	1197	3	2	1197	1263135	1	6	1	2	6	2	10	1	1	2	73	2	5	2	1	0					7		0	1	0		1	1	2	0	1	9	8	21	0	3	2800	1	Low pollution	3
1182	1197_45	1197 45 2	1	NG7	1197	45	2	1197	1263135	1	6	1	2	1	3	10	2	1	1	31	5	4	2	1	0	608	1649	2236	1356	0	28	0	1	0		1	1	2	0	1	9	12	31	0	2	3800	2	Kerosene	3
1183	1197_51	1197 51 2	1	NG7	1197	51	2	1197	1263135	1	6	1	2	6	2	6	1	1	1	35	5	4	2	1	0	552	1636	2062	1261	0	31	0	1	0		0	1	2	0	2	9	10	36	0	3	3000	2	Kerosene	3
1184	1197_53	1197 53 2	1	NG7	1197	53	2	1197	1263135	2	6	1	1	6	3	10	2	1	1	40	5	4	4	1	0					7		0	1	0		0	1	4	0	1	9	15	22	0	4	2600	2	Kerosene	3
1185	1198_36	1198 36 2	1	NG7	1198	36	2	1198	2252123	1	6	1	2	6	2	6	1	1	1	31	2	5	2	1	0	675	1554	2795	1799	0	26	0	1	0		1	1	2	0	1	9	15	22	0	3	3800	2	Low pollution	1
1186	1198_56	1198 56 2	1	NG7	1198	56	2	1198	2252123	1	6	1	2	3	2	96	2	1	1	40	5	5	4	2	1	565	1473	2604	1768	0	27	0	1	0		1	1	4	0	1	10	14	31	0	4	2600	2	Kerosene	2
1187	1198_79	1198 79 2	1	NG7	1198	79	2	1198	2252123	1	6	1	2	6	3	10	1	1	1	32	5	4	1	1	1					7		0	1	0		0	1	1	0	2	9	10	22	0	3	2900	2	Kerosene	3
1188	1198_86	1198 86 2	1	NG7	1198	86	2	1198	2252123	1	6	1	2	6	3	10	2	1	1	35	2	5	4	1	1	632	1548	2637	1704	0	30	0	1	3	1	0	1	4	0	2	9	20	31	0	2	3700	1	Low pollution	1
1189	1199_14	1199 14 2	1	NG7	1199	14	2	1199	1418838	1	6	1	3	2	2	6	2	3	1	40	2	5	2	2	1	764	1532	3255	2125	0	34	0	1	0		1	1	2	0	2	9	15	31	0	3	3500	1	Low pollution	1
1190	1199_14	1199 14 2	2	NG7	1199	14	2	1199	1418838	1	6	1	3	2	2	6	2	3	1	40	2	5	2	2	1	764	1532	3255	2125	0	34	0	1	0		1	2	1	0	2	9		31	0	3	3000	1	Low pollution	1
1191	1199_18	1199 18 3	1	NG7	1199	18	3	1199	1418838	1	6	1	3	4	2	10	2	2	1	55	2	5	2	2	1					7		0	1	0		1	1	2	0	2	9	10	31	0	3	3000	2	Low pollution	1
1192	1199_18	1199 18 3	2	NG7	1199	18	3	1199	1418838	1	6	1	3	4	2	10	2	2	1	55	2	5	2	2	1					7		0	1	0		1	2	1	0	1	9		31	0	3	3200	2	Low pollution	1
1193	1199_43	1199 43 3	1	NG7	1199	43	3	1199	1418838	2	6	1	2	3	3	3	2	2	1	38	2	5	1	1	1					7		0	1	1	2	0	1	1	0	1	9	20	22	0	4	2400	2	Low pollution	1
1194	1199_46	1199 46 2	1	NG7	1199	46	2	1199	1418838	1	6	1	2	6	2	6	2	1	1	38	2	5	5	3	1	730	1631	2744	1683	0	33	0	1	0		1	1	5	0	1	9	20	31	1	3	4100	1	Low pollution	1
1195	1199_48	1199 48 2	1	NG7	1199	48	2	1199	1418838	1	6	1	2	5	3	10	1	1	1	46	2	5	5	1	0					7		0	1	0		1	1	5	0	2	9	10	22	0	4	2000	2	Low pollution	1
1196	1199_52	1199 52 2	1	NG7	1199	52	2	1199	1418838	1	6	1	2	6	2	6	2	1	1	39	5	5	3	1	0	569	1631	2139	1311	0	33	0	2	0		1	1	3	0	1	9	1	31	0	4	3400	2	Kerosene	2
1197	1199_58	1199 58 2	1	NG7	1199	58	2	1199	1418838	1	6	1	2	6	1	6	1	1	1	47	2	5	5	1	0	680	1554	2816	1812	0	37	0	1	0		0	1	5	0	2	9	20	31	1	2	4000	2	Low pollution	1
1198	1199_60	1199 60 2	1	NG7	1199	60	2	1199	1418838	1	6	1	2	6	2	10	2	2	1	45	2	5	3	3	0					7		0	1	0		1	1	3	0	2	9	98	12	0	2	4600	2	Low pollution	1
1199	1199_60	1199 60 2	2	NG7	1199	60	2	1199	1418838	1	6	1	2	6	2	10	2	2	1	45	2	5	3	3	0					7		0	1	0		1	2	2	0	1	9		12	0	2	5000	2	Low pollution	1
1200	1199_8	1199 8 2	1	NG7	1199	8	2	1199	1418838	1	6	1	2	6	2	6	2	1	1	40	5	5	3	1	0	756	1538	3196	2078	0	32	0	1	0		1	1	3	0	1	9	98	31	0	3	3800	2	Kerosene	1
1201	12_12	12 12 2	2	NG7	12	12	2	12	616545	1	1	2	0		1	9	2	1	1	41	8	1	3	2	0					7		0	1	0		1	2	2	0	2	9		11	0	3	2700	1	Biomass	2
1202	120_28	120 28 2	1	NG7	120	28	2	120	992485	1	1	1	3	2	3	10	1	1	1	36	2	5	2	1	0	577	1620	2199	1357	0	28	0	1	1	2	0	1	2	0	2	9	4	11	0	3	2700	2	Low pollution	1
1203	120_35	120 35 2	1	NG7	120	35	2	120	992485	1	1	1	1	6	3	10	2	1	1	35	7	3	6	2	1					7		0	1	0		1	1	6	0	2	9	9	31	0	4	2000	2	Biomass	3
1204	120_35	120 35 2	2	NG7	120	35	2	120	992485	1	1	1	1	6	3	10	2	1	1	35	7	3	6	2	1					7		0	1	0		1	2	5	0	1	9		31	0	4	2500	2	Biomass	3
1205	120_37	120 37 2	2	NG7	120	37	2	120	992485	1	1	1	3	2	3	10	2	1	1	32	7	4	3	2	1					7		0	1	0		1	2	2	0	2	9		22	0	3	3200	2	Biomass	1
1206	120_56	120 56 1	1	NG7	120	56	1	120	992485	1	1	1	1	6	3	10	2	1	2	30	7	4	4	1	0	515	1599	2014	1260	0	30	0	1	0		1	1	4	0	2	9	8	21	0	2	3600	2	Biomass	3
1207	1200_10	1200 10 2	1	NG7	1200	10	2	1200	1508923	2	6	1	2	6	2	10	1	1	1	35	5	5	1	1	0	569	1691	1990	1177	0	30	0	1	0		1	1	1	0	1	9	4	31	0	3	3000	1	Kerosene	2
1208	1200_15	1200 15 2	1	NG7	1200	15	2	1200	1508923	1	6	1	2	6	3	10	2	1	1	47	5	4	3	2	1					7		0	1	1	2	1	1	3	0	2	9	6	12	0	3	3200	2	Kerosene	2
1209	1200_30	1200 30 2	1	NG7	1200	30	2	1200	1508923	2	6	1	2	6	3	10	1	1	1	40	5	5	3	1	0	760	1622	2889	1781	0	38	0	1	0		1	1	3	0	1	10	18	31	0	3	4000	2	Kerosene	2
1210	1200_33	1200 33 2	1	NG7	1200	33	2	1200	1508923	1	6	1	1	6	3	10	1	1	1	40	7	5	4	1	0					7		0	1	0		1	1	4	0	1	9	98	31	0	3	3500	2	Biomass	3
1211	1200_4	1200 4 2	1	NG7	1200	4	2	1200	1508923	1	6	1	3	2	2	96	2	1	1	46	2	5	2	2	0	1050	1669	3769	2259	0	31	0	1	0		1	1	2	0	2	9	12	21	0	3	3400	2	Low pollution	3
1212	1200_4	1200 4 2	2	NG7	1200	4	2	1200	1508923	1	6	1	3	2	2	96	2	1	1	46	2	5	2	2	0	1050	1669	3769	2259	0	31	0	1	0		1	2	1	0	2	9		31	0	3	3000	2	Low pollution	3
1213	1201_101	1201 101 2	1	NG7	1201	101	2	1201	2498535	1	6	1	3	2	2	6	1	1	1	49	5	5	3	1	0					7		0	1	0		1	1	3	0	2	9	15	31	0	3	2500	2	Kerosene	2
1214	1201_33	1201 33 2	1	NG7	1201	33	2	1201	2498535	1	6	1	2	6	2	6	3	1	1	38	2	5	3	3	1	584	1714	1988	1160	0	25	0	1	0		0	1	3	0	1	9	20	31	0	3	3100	2	Low pollution	1
1215	1201_33	1201 33 2	2	NG7	1201	33	2	1201	2498535	1	6	1	2	6	2	6	3	1	1	38	2	5	3	3	1	584	1714	1988	1160	0	25	0	1	0		0	2	2	0	2	9		31	0	3	3400	1	Low pollution	1
1216	1201_33	1201 33 2	3	NG7	1201	33	2	1201	2498535	1	6	1	2	6	2	6	3	1	1	38	2	5	3	3	1	584	1714	1988	1160	0	25	0	1	0		0	3	1	0	2	9		31	0	3	3000	2	Low pollution	1
1217	1201_45	1201 45 2	1	NG7	1201	45	2	1201	2498535	1	6	1	3	4	2	96	1	1	1	41	2	5	2	1	0	515	1674	1838	1098	0	36	0	1	0		1	1	2	0	1	9	15	31	0	2	4000	1	Low pollution	1
1218	1201_53	1201 53 2	1	NG7	1201	53	2	1201	2498535	1	6	1	3	4	2	6	1	1	1	42	2	5	2	1	0					7		0	1	0		1	1	2	0	2	9	20	21	0	3	3000	2	Low pollution	1
1219	1201_57	1201 57 1	2	NG7	1201	57	1	1201	2498535	1	6	1	2	6	2	10	2	1	2	30	2	5	2	2	0	527	1518	2287	1507	0	32	0	1	0		1	2	1	0	1	9		31	0	4	2800	2	Low pollution	1
1220	1201_61	1201 61 2	1	NG7	1201	61	2	1201	2498535	2	6	1	2	6	2	96	3	1	1	41	5	5	3	2	1					7		0	1	0		1	1	3	0	1	9	10	31	0	2	3500	2	Kerosene	1
1221	1201_77	1201 77 2	1	NG7	1201	77	2	1201	2498535	2	6	1	3	1	2	6	2	1	1	41	2	5	3	2	0					7		0	1	0		1	1	3	0	1	9	10	31	1	3	3700	2	Low pollution	2
1222	1201_77	1201 77 2	2	NG7	1201	77	2	1201	2498535	2	6	1	3	1	2	6	2	1	1	41	2	5	3	2	0					7		0	1	0		1	2	2	0	1	9		21	1	3	3100	2	Low pollution	2
1223	1201_85	1201 85 2	1	NG7	1201	85	2	1201	2498535	1	6	1	3	4	2	6	1	2	1	45	2	5	4	1	0					7		0	1	0		1	1	4	0	1	9	18	31	0	3	3700	2	Low pollution	1
1224	1201_89	1201 89 2	1	NG7	1201	89	2	1201	2498535	1	6	1	3	2	2	6	1	1	1	44	2	5	1	1	0					7		0	1	0		1	1	1	0	2	9	10	31	0	2	3500	1	Low pollution	2
1225	1201_93	1201 93 2	1	NG7	1201	93	2	1201	2498535	2	6	1	3	4	2	6	1	1	1	41	2	5	4	1	0	1198	1638	4465	2726	0	37	0	1	0		1	1	4	0	1	9	12	31	1	2	4200	2	Low pollution	2
1226	1201_97	1201 97 2	1	NG7	1201	97	2	1201	2498535	2	6	1	3	2	1	96	1	2	1	51	5	5	7	3	0					7		0	1	0		1	1	7	0	1	9	18	31	1	3	3500	2	Kerosene	2
1227	1202_15	1202 15 2	1	NG7	1202	15	2	1202	1889649	1	6	1	2	6	2	96	1	1	1	56	5	5	5	2	0	1187	1546	4966	3212	0	35	0	1	0		1	1	5	0	1	9	8	31	0	3	3000	2	Kerosene	1
1228	1202_24	1202 24 2	1	NG7	1202	24	2	1202	1889649	1	6	1	2	5	2	6	3	1	1	35	5	5	3	3	0	892	1597	3497	2190	0	24	0	1	0		0	1	3	0	1	9	98	22	0	3	3300	1	Kerosene	3
1229	1202_24	1202 24 2	2	NG7	1202	24	2	1202	1889649	1	6	1	2	5	2	6	3	1	1	35	5	5	3	3	0	892	1597	3497	2190	0	24	0	1	0		0	2	2	0	1	9		22	0	3	3000	1	Kerosene	3
1230	1202_24	1202 24 2	3	NG7	1202	24	2	1202	1889649	1	6	1	2	5	2	6	3	1	1	35	5	5	3	3	0	892	1597	3497	2190	0	24	0	1	0		0	3	1	0	2	9		21	0	3	3300	1	Kerosene	3
1231	1202_33	1202 33 2	1	NG7	1202	33	2	1202	1889649	2	6	1	3	5	2	6	2	1	1	38	2	5	3	2	0	629	1589	2491	1568	0	38	0	1	0		1	1	3	0	1	9	98	31	0	3	2300	2	Low pollution	1
1232	1202_33	1202 33 2	2	NG7	1202	33	2	1202	1889649	2	6	1	3	5	2	6	2	1	1	38	2	5	3	2	0	629	1589	2491	1568	0	38	0	1	0		1	2	2	0	2	9		31	0	3	2800	2	Low pollution	1
1233	1202_39	1202 39 2	1	NG7	1202	39	2	1202	1889649	2	6	1	2	6	1	6	1	2	1	48	2	5	6	1	0					7		0	1	0		1	1	6	0	1	9	10	31	1	3	3200	2	Low pollution	1
1234	1202_42	1202 42 2	1	NG7	1202	42	2	1202	1889649	1	6	1	3	4	2	96	1	1	1	43	2	5	3	1	0	9995	9995	9999	9999	4	41	0	1	0		1	1	3	0	2	9	12	21	1	3	3900	2	Low pollution	1
1235	1202_6	1202 6 5	2	NG7	1202	6	5	1202	1889649	1	6	1	2	3	3	10	1	3	1	70	5	5	4	2	1	808	1533	3438	2243	0	37	0	1	0		1	2	3	0	1	9		21	0	3	3000	2	Kerosene	3
1236	1202_66	1202 66 2	1	NG7	1202	66	2	1202	1889649	1	6	1	2	6	2	6	2	1	1	42	2	5	3	2	0					7		0	1	0		1	1	3	0	1	9	16	31	0	3	2800	2	Low pollution	1
1237	1202_66	1202 66 2	2	NG7	1202	66	2	1202	1889649	1	6	1	2	6	2	6	2	1	1	42	2	5	3	2	0					7		0	1	0		1	2	2	0	1	9		31	0	3	3100	2	Low pollution	1
1238	1202_78	1202 78 2	1	NG7	1202	78	2	1202	1889649	1	6	1	3	4	2	96	1	2	1	42	2	5	3	1	0	678	1596	2662	1668	0	39	0	1	0		1	1	3	0	2	9	10	36	0	4	2800	2	Low pollution	1
1239	1202_81	1202 81 2	1	NG7	1202	81	2	1202	1889649	1	6	1	3	4	2	6	1	1	1	45	2	5	1	1	0					7		0	1	0		1	1	1	0	2	9	18	12	0	3	3200	2	Low pollution	1
1240	1202_9	1202 9 2	1	NG7	1202	9	2	1202	1889649	1	6	1	3	2	1	6	1	1	1	30	2	5	1	1	0					7		0	1	0		1	1	1	0	1	9	16	31	0	3	3100	2	Low pollution	2
1241	1203_52	1203 52 2	1	NG7	1203	52	2	1203	1749932	1	6	1	2	5	2	10	1	1	1	37	5	4	1	1	1					7		0	1	0		0	1	1	0	1	9	15	31	0	4	2500	1	Kerosene	2
1242	1203_56	1203 56 3	1	NG7	1203	56	3	1203	1749932	1	6	1	3	7	3	10	1	2	1	62	2	5	2	1	0	1072	1605	4161	2593	0	45	0	1	1	2	1	1	2	0	1	9	20	31	1	1	5000	2	Low pollution	1
1243	1203_59	1203 59 2	1	NG7	1203	59	2	1203	1749932	1	6	1	2	6	2	10	3	1	1	35	5	4	4	2	0					7		0	1	0		0	1	4	0	2	9	98	31	0	3	2500	2	Kerosene	2
1244	1203_62	1203 62 2	1	NG7	1203	62	2	1203	1749932	1	6	1	3	2	2	96	1	1	1	42	2	5	1	1	1					7		0	1	0		1	1	1	0	2	9	20	31	1	2	3500	2	Low pollution	1
1245	1203_65	1203 65 2	1	NG7	1203	65	2	1203	1749932	1	6	1	3	2	2	10	2	1	1	45	2	5	4	2	0	764	1661	2769	1667	0	36	0	1	0		1	1	4	0	2	9	14	31	0	2	3800	2	Low pollution	1
1246	1203_65	1203 65 2	2	NG7	1203	65	2	1203	1749932	1	6	1	3	2	2	10	2	1	1	45	2	5	4	2	0	764	1661	2769	1667	0	36	0	1	0		1	2	3	0	1	9		31	0	3	3200	1	Low pollution	1
1247	1203_74	1203 74 2	1	NG7	1203	74	2	1203	1749932	1	6	1	2	6	2	96	1	1	1	39	2	5	1	1	0	572	1656	2086	1260	0	26	0	1	0		0	1	1	0	1	9	8	31	0	3	3000	2	Low pollution	1
1248	1203_80	1203 80 2	2	NG7	1203	80	2	1203	1749932	1	6	1	2	6	2	6	2	1	1	35	5	4	4	2	0					7		0	1	0		0	2	3	0	2	9		96	0	2	3500	2	Kerosene	3
1249	1203_89	1203 89 2	1	NG7	1203	89	2	1203	1749932	1	6	1	2	6	2	4	2	1	1	45	2	5	3	2	0					7		0	1	98	98	0	1	3	0	2	9	12	12	0	3	3400	1	Low pollution	1
1250	1203_89	1203 89 2	2	NG7	1203	89	2	1203	1749932	1	6	1	2	6	2	4	2	1	1	45	2	5	3	2	0					7		0	1	98	98	0	2	2	0	2	9		31	1	3	3200	1	Low pollution	1
1251	1204_19	1204 19 2	1	NG7	1204	19	2	1204	1369512	1	6	1	2	6	2	6	2	1	1	41	5	5	4	2	0	583	1553	2417	1557	0	33	0	1	0		1	1	4	0	1	9	98	31	0	3	3800	2	Kerosene	1
1252	1204_19	1204 19 2	2	NG7	1204	19	2	1204	1369512	1	6	1	2	6	2	6	2	1	1	41	5	5	4	2	0	583	1553	2417	1557	0	33	0	1	0		1	2	3	0	1	9		31	0	2	4600	2	Kerosene	1
1253	1204_26	1204 26 2	1	NG7	1204	26	2	1204	1369512	1	6	1	1	6	2	10	2	1	1	31	2	5	2	2	0	470	1585	1871	1180	0	27	0	1	0		1	1	2	0	1	9	19	31	0	2	4000	1	Low pollution	1
1254	1204_26	1204 26 2	2	NG7	1204	26	2	1204	1369512	1	6	1	1	6	2	10	2	1	1	31	2	5	2	2	0	470	1585	1871	1180	0	27	0	1	0		1	2	1	0	2	9		31	0	3	3500	2	Low pollution	1
1255	1204_29	1204 29 2	1	NG7	1204	29	2	1204	1369512	1	6	1	3	2	2	10	2	1	1	42	2	5	2	2	1					7		0	1	0		1	1	2	0	2	9	9	21	1	3	3900	2	Low pollution	1
1256	1204_29	1204 29 2	2	NG7	1204	29	2	1204	1369512	1	6	1	3	2	2	10	2	1	1	42	2	5	2	2	1					7		0	1	0		1	2	1	0	1	9		21	1	2	3800	2	Low pollution	1
1257	1204_31	1204 31 2	1	NG7	1204	31	2	1204	1369512	1	6	1	3	2	2	10	1	1	1	39	2	5	3	2	0					7		0	1	0		1	1	3	0	1	9	20	31	0	3	2500	2	Low pollution	2
1258	1204_36	1204 36 2	1	NG7	1204	36	2	1204	1369512	1	6	1	3	2	2	10	1	1	1	45	2	5	1	1	1					7		0	1	0		1	1	1	0	1	9	15	31	0	3	3200	2	Low pollution	1
1259	1204_5	1204 5 2	1	NG7	1204	5	2	1204	1369512	1	6	1	3	4	2	96	2	1	1	42	2	5	2	1	0	754	1637	2814	1719	0	37	0	1	0		0	1	2	0	2	9	18	31	1	2	4000	2	Low pollution	1
1260	1204_50	1204 50 2	1	NG7	1204	50	2	1204	1369512	1	6	1	3	4	2	10	1	1	1	36	2	5	2	1	0					7		0	1	0		0	1	2	0	1	10	98	31	0	3	3000	2	Low pollution	2
1261	1204_58	1204 58 2	1	NG7	1204	58	2	1204	1369512	1	6	1	3	2	2	96	2	1	1	43	2	5	4	2	1					7		0	1	0		1	1	4	0	1	9	15	36	0	1	3700	2	Low pollution	1
1262	1204_58	1204 58 2	2	NG7	1204	58	2	1204	1369512	1	6	1	3	2	2	96	2	1	1	43	2	5	4	2	1					7		0	1	0		1	2	3	0	1	9		21	1	1	4500	2	Low pollution	1
1263	1204_72	1204 72 2	1	NG7	1204	72	2	1204	1369512	1	6	1	2	6	2	6	1	1	1	37	2	5	5	2	0					7		0	1	0		1	1	5	0	1	9	12	31	0	2	4000	1	Low pollution	3
1264	1205_18	1205 18 2	2	NG7	1205	18	2	1205	1312449	1	6	1	3	4	2	10	2	1	1	38	2	5	3	2	0					7		0	1	0		1	2	2	0	1	9		22	0	2	4200	1	Low pollution	1
1265	1205_29	1205 29 2	1	NG7	1205	29	2	1205	1312449	1	6	1	3	4	2	10	2	1	1	36	2	5	2	1	0					7		0	1	0		1	1	2	0	2	9	12	31	0	1	3900	2	Low pollution	1
1266	1205_34	1205 34 2	1	NG7	1205	34	2	1205	1312449	1	6	1	2	6	2	10	0	1	1	62	2	5	2	1	0	712	1688	2499	1480	0	41	0	1	0		1	1	2	0	1	9	10	26	0	1	4000	2	Low pollution	1
1267	1205_4	1205 4 2	1	NG7	1205	4	2	1205	1312449	2	6	1	3	3	2	10	1	1	1	41	2	5	3	1	0					7		0	1	0		1	1	3	0	1	9	20	31	0	3	3100	2	Low pollution	1
1268	1205_6	1205 6 2	1	NG7	1205	6	2	1205	1312449	1	6	1	3	4	2	6	2	1	1	38	2	5	2	1	0	851	1753	2769	1580	0	31	0	1	0		1	1	2	0	2	9	12	31	0	3	4000	2	Low pollution	1
1269	1205_67	1205 67 2	1	NG7	1205	67	2	1205	1312449	1	6	1	3	4	3	10	1	1	1	38	2	5	2	1	0					7		0	1	0		1	1	2	0	2	9	8	31	0	1	3200	2	Low pollution	1
1270	1205_69	1205 69 2	1	NG7	1205	69	2	1205	1312449	1	6	1	3	2	2	10	2	1	1	35	2	5	2	2	1	638	1528	2730	1787	0	33	0	1	0		1	1	2	0	1	9	12	22	0	3	3000	1	Low pollution	1
1271	1205_69	1205 69 2	2	NG7	1205	69	2	1205	1312449	1	6	1	3	2	2	10	2	1	1	35	2	5	2	2	1	638	1528	2730	1787	0	33	0	1	0		1	2	1	0	1	9		22	0	3	3000	2	Low pollution	1
1272	1206_106	1206 106 2	1	NG7	1206	106	2	1206	2263499	2	6	1	2	6	3	10	1	2	1	32	2	4	1	1	1					7		0	1	0		0	1	1	0	1	9	15	31	1	1	4500	2	Low pollution	2
1273	1206_110	1206 110 1	1	NG7	1206	110	1	1206	2263499	1	6	1	1	5	2	10	2	2	2	35	5	4	2	1	0	626	1636	2339	1430	0	35	0	5			0	1	2	0	2	9	16	22	0	2	3200	1	Kerosene	2
1274	1206_113	1206 113 2	1	NG7	1206	113	2	1206	2263499	1	6	1	2	6	2	96	1	1	1	39	2	5	2	1	0					7		0	1	0		0	1	2	0	1	9	9	21	0	1	4700	2	Low pollution	2
1275	1206_38	1206 38 2	1	NG7	1206	38	2	1206	2263499	3	6	1	2	3	3	10	3	1	1	40	2	5	3	3	1	600	1545	2514	1627	0	36	0	1	0		1	1	3	0	1	9	7	31	0	1	4000	2	Low pollution	1
1276	1206_38	1206 38 2	2	NG7	1206	38	2	1206	2263499	3	6	1	2	3	3	10	3	1	1	40	2	5	3	3	1	600	1545	2514	1627	0	36	0	1	0		1	2	2	0	1	9		31	0	1	3900	2	Low pollution	1
1277	1206_38	1206 38 2	3	NG7	1206	38	2	1206	2263499	3	6	1	2	3	3	10	3	1	1	40	2	5	3	3	1	600	1545	2514	1627	0	36	0	1	0		1	3	1	0	2	9		96	0	1	4200	2	Low pollution	1
1278	1206_50	1206 50 2	1	NG7	1206	50	2	1206	2263499	1	6	1	2	6	2	4	1	1	1	40	5	5	2	1	0	559	1604	2173	1355	0	33	0	1	0		1	1	2	0	2	9	6	31	0	1	3050	2	Kerosene	2
1279	1206_86	1206 86 2	1	NG7	1206	86	2	1206	2263499	1	6	1	2	6	3	10	2	1	1	44	2	5	3	2	0	645	1621	2455	1514	0	38	0	1	0		1	1	3	0	1	9	12	31	0	1	3800	2	Low pollution	2
1280	1206_86	1206 86 2	2	NG7	1206	86	2	1206	2263499	1	6	1	2	6	3	10	2	1	1	44	2	5	3	2	0	645	1621	2455	1514	0	38	0	1	0		1	2	2	0	1	9		31	0	1	4300	2	Low pollution	2
1281	1206_98	1206 98 2	1	NG7	1206	98	2	1206	2263499	1	6	1	2	6	2	96	3	1	1	37	2	5	4	2	0	735	1582	2937	1856	0	26	0	1	0		0	1	4	0	2	9	17	21	1	3	2400	1	Low pollution	2
1282	1206_98	1206 98 2	2	NG7	1206	98	2	1206	2263499	1	6	1	2	6	2	96	3	1	1	37	2	5	4	2	0	735	1582	2937	1856	0	26	0	1	0		0	2	3	0	1	9		31	0	2	3500	1	Low pollution	2
1283	1207_1	1207 1 3	1	NG7	1207	1	3	1207	2396646	1	6	1	3	4	2	10	1	2	1	51	2	5	1	1	0					7		0	0			1	1	1	0	1	9	2	31	0	3	3500	1	Low pollution	1
1284	1207_10	1207 10 2	1	NG7	1207	10	2	1207	2396646	1	6	1	2	6	2	10	1	1	1	30	2	5	3	3	0	527	1570	2138	1362	0	22	0	1	0		0	1	3	0	1	9	8	36	0	1	3500	2	Low pollution	3
1285	1207_10	1207 10 2	2	NG7	1207	10	2	1207	2396646	1	6	1	2	6	2	10	1	1	1	30	2	5	3	3	0	527	1570	2138	1362	0	22	0	1	0		0	2	2	0	1	9		22	0	1	3500	2	Low pollution	3
1286	1207_10	1207 10 2	3	NG7	1207	10	2	1207	2396646	1	6	1	2	6	2	10	1	1	1	30	2	5	3	3	0	527	1570	2138	1362	0	22	0	1	0		0	3	1	0	1	9		22	0	2	2500	2	Low pollution	3
1287	1207_106	1207 106 2	1	NG7	1207	106	2	1207	2396646	1	6	1	2	3	1	96	2	1	1	35	3	5	2	2	0					7		0	1	0		1	1	2	0	1	9	2	21	0	2	3000	2	Low pollution	2
1288	1207_106	1207 106 2	2	NG7	1207	106	2	1207	2396646	1	6	1	2	3	1	96	2	1	1	35	3	5	2	2	0					7		0	1	0		1	2	1	0	1	9		21	0	2	3000	2	Low pollution	2
1289	1207_111	1207 111 2	1	NG7	1207	111	2	1207	2396646	2	6	1	3	3	1	10	1	1	1	40	2	5	2	1	0	504	1529	2156	1410	0	37	0	1	0		1	1	2	0	1	9	8	31	1	3	3500	1	Low pollution	2
1290	1207_119	1207 119 2	1	NG7	1207	119	2	1207	2396646	1	6	1	3	3	3	10	1	1	1	35	5	5	2	1	0					7		0	1	0		1	1	2	0	2	9	0	96	0	2	2700	2	Kerosene	1
1291	1207_22	1207 22 2	1	NG7	1207	22	2	1207	2396646	1	6	1	3	4	3	10	3	1	1	36	2	5	4	3	1	769	1611	2963	1839	0	32	0	1	0		1	1	4	0	1	9	8	22	0	1	3500	2	Low pollution	3
1292	1207_22	1207 22 2	2	NG7	1207	22	2	1207	2396646	1	6	1	3	4	3	10	3	1	1	36	2	5	4	3	1	769	1611	2963	1839	0	32	0	1	0		1	2	3	0	2	9		22	0	3	2500	2	Low pollution	3
1293	1207_22	1207 22 2	3	NG7	1207	22	2	1207	2396646	1	6	1	3	4	3	10	3	1	1	36	2	5	4	3	1	769	1611	2963	1839	0	32	0	1	0		1	3	2	0	2	9		22	0	2	3500	2	Low pollution	3
1294	1207_31	1207 31 2	1	NG7	1207	31	2	1207	2396646	1	6	1	3	3	2	10	1	1	1	41	2	5	1	1	0					7		0	1	0		1	1	1	0	1	9	8	22	0	1	3200	2	Low pollution	1
1295	1207_48	1207 48 2	1	NG7	1207	48	2	1207	2396646	1	6	1	3	6	1	6	1	1	1	37	3	5	3	1	0	848	1648	3122	1895	0	33	0	1	0		1	1	3	0	1	9	8	21	0	1	3700	2	Low pollution	1
1296	1207_52	1207 52 2	1	NG7	1207	52	2	1207	2396646	1	6	1	3	4	2	10	2	1	1	43	2	5	3	2	0					7		0	1	0		1	1	3	0	1	9	9	22	1	1	3800	2	Low pollution	1
1297	1207_52	1207 52 2	2	NG7	1207	52	2	1207	2396646	1	6	1	3	4	2	10	2	1	1	43	2	5	3	2	0					7		0	1	0		1	2	2	0	1	9		22	0	2	3600	2	Low pollution	1
1298	1207_56	1207 56 2	1	NG7	1207	56	2	1207	2396646	1	6	1	3	4	3	10	1	1	1	39	3	5	1	1	0					7		0	1	0		1	1	1	0	1	9	8	21	0	2	3000	2	Low pollution	1
1299	1207_60	1207 60 2	1	NG7	1207	60	2	1207	2396646	1	6	1	2	6	3	10	1	1	1	35	5	5	1	1	0	558	1642	2070	1260	0	29	0	1	0		0	1	1	0	1	9	9	31	1	3	3300	1	Kerosene	1
1300	1207_64	1207 64 2	1	NG7	1207	64	2	1207	2396646	1	6	1	3	2	3	10	2	1	1	40	2	5	2	1	0					7		0	1	0		0	1	2	0	1	9	98	12	0	3	3500	1	Low pollution	1
1301	1207_98	1207 98 2	1	NG7	1207	98	2	1207	2396646	1	6	1	2	1	2	10	1	1	1	39	5	5	2	1	0	583	1530	2490	1628	0	32	0	0			1	1	2	0	1	9	10	31	0	3	3500	1	Kerosene	3
1302	1208_124	1208 124 2	1	NG7	1208	124	2	1208	3690074	1	6	1	1	2	2	96	2	1	1	38	7	4	2	1	0					7		0	1	0		0	1	2	0	2	9	13	22	0	3	3200	2	Biomass	3
1303	1208_131	1208 131 2	1	NG7	1208	131	2	1208	3690074	1	6	1	2	3	3	10	2	1	1	33	5	5	2	1	1					7		0	1	0		1	1	2	0	2	9	12	31	0	3	3100	1	Kerosene	1
1304	1208_137	1208 137 2	1	NG7	1208	137	2	1208	3690074	1	6	1	2	6	2	6	1	1	1	31	2	5	1	1	0	992	1574	4004	2544	0	24	0	1	0		0	1	1	0	1	9	12	21	1	2	3500	1	Low pollution	1
1305	1208_150	1208 150 2	1	NG7	1208	150	2	1208	3690074	2	6	1	3	4	3	10	2	1	1	32	2	5	2	2	1					7		0	1	0		1	1	2	0	2	9	12	31	0	3	3400	1	Low pollution	1
1306	1208_150	1208 150 2	2	NG7	1208	150	2	1208	3690074	2	6	1	3	4	3	10	2	1	1	32	2	5	2	2	1					7		0	1	0		1	2	1	0	2	9		31	0	3	3500	2	Low pollution	1
1307	1208_157	1208 157 2	1	NG7	1208	157	2	1208	3690074	1	6	1	3	3	2	10	1	1	1	36	2	5	1	1	0	703	1600	2746	1716	0	31	0	1	0		1	1	1	0	2	9	16	21	0	1	4500	2	Low pollution	1
1308	1208_163	1208 163 2	1	NG7	1208	163	2	1208	3690074	1	6	1	2	6	3	10	1	1	1	46	2	5	1	1	0					7		0	1	0		1	1	1	0	1	9	11	31	0	3	3500	1	Low pollution	1
1309	1208_170	1208 170 2	1	NG7	1208	170	2	1208	3690074	1	6	1	3	4	2	96	2	1	1	32	5	5	2	2	1					7		0	1	0		1	1	2	0	1	9	8	11	0	3	3000	2	Kerosene	1
1310	1208_170	1208 170 2	2	NG7	1208	170	2	1208	3690074	1	6	1	3	4	2	96	2	1	1	32	5	5	2	2	1					7		0	1	0		1	2	1	0	1	9		22	0	3	3000	2	Kerosene	1
1311	1208_176	1208 176 2	1	NG7	1208	176	2	1208	3690074	1	6	1	3	6	2	10	2	2	1	40	2	5	2	1	0	676	1620	2574	1589	0	31	0	1	0		1	1	2	0	2	9	11	21	0	2	3800	2	Low pollution	1
1312	1208_182	1208 182 2	1	NG7	1208	182	2	1208	3690074	1	6	1	3	2	2	4	2	1	1	42	2	5	3	2	0					7		0	1	0		0	1	3	0	2	9	5	21	1	3	3200	2	Low pollution	1
1313	1208_182	1208 182 2	2	NG7	1208	182	2	1208	3690074	1	6	1	3	2	2	4	2	1	1	42	2	5	3	2	0					7		0	1	0		0	2	2	0	2	9		21	1	3	3400	2	Low pollution	1
1314	1208_189	1208 189 2	1	NG7	1208	189	2	1208	3690074	1	6	1	2	6	2	6	1	2	1	47	2	5	3	1	1					7		0	1	0		1	1	3	0	1	9	9	31	1	3	3200	2	Low pollution	1
1315	1208_21	1208 21 2	1	NG7	1208	21	2	1208	3690074	1	6	1	2	6	2	96	1	1	1	40	2	5	1	1	1	711	1549	2963	1913	0	34	0	1	0		0	1	1	0	1	9	12	31	0	3	3400	2	Low pollution	1
1316	1208_53	1208 53 2	1	NG7	1208	53	2	1208	3690074	1	6	1	2	6	1	6	0	1	1	58	5	5	4	1	0					7		0	1	0		1	1	4	0	2	9	18	31	0	3	3000	2	Kerosene	1
1317	1208_73	1208 73 2	1	NG7	1208	73	2	1208	3690074	1	6	1	2	6	2	10	0	1	1	37	5	4	3	1	1					7		0	1	0		0	1	3	0	2	9	4	22	0	3	3200	2	Kerosene	1
1318	1208_8	1208 8 2	1	NG7	1208	8	2	1208	3690074	1	6	1	3	3	2	10	1	1	1	42	2	5	2	1	0					7		0	1	0		0	1	2	0	1	9	20	31	1	1	4500	2	Low pollution	2
1319	1209_19	1209 19 2	1	NG7	1209	19	2	1209	1749932	2	6	1	2	6	2	6	2	1	1	43	2	5	3	1	1	610	1643	2260	1375	0	36	0	1	0		1	1	3	0	1	9	14	26	0	1	3800	1	Low pollution	1
1320	1209_28	1209 28 2	1	NG7	1209	28	2	1209	1749932	2	6	1	3	3	2	10	1	1	1	35	2	5	3	2	0	620	1602	2416	1508	0	32	0	1	0		1	1	3	0	1	9	10	31	0	4	2500	1	Low pollution	1
1321	1209_28	1209 28 2	2	NG7	1209	28	2	1209	1749932	2	6	1	3	3	2	10	1	1	1	35	2	5	3	2	0	620	1602	2416	1508	0	32	0	1	0		1	2	2	0	2	9		31	0	4	2800	1	Low pollution	1
1322	1209_3	1209 3 2	1	NG7	1209	3	2	1209	1749932	1	6	1	2	5	1	10	1	1	1	41	5	5	3	1	0					7		0	1	0		1	1	3	0	2	9	9	31	0	2	2700	1	Kerosene	2
1323	1209_37	1209 37 2	1	NG7	1209	37	2	1209	1749932	2	6	1	2	6	2	6	1	1	1	45	5	5	2	2	0	836	1636	3123	1909	0	31	0	1	0		1	1	2	0	1	9	14	31	0	1	4200	2	Kerosene	1
1324	1209_37	1209 37 2	2	NG7	1209	37	2	1209	1749932	2	6	1	2	6	2	6	1	1	1	45	5	5	2	2	0	836	1636	3123	1909	0	31	0	1	0		1	2	1	0	2	9		31	0	2	3500	1	Kerosene	1
1325	1209_46	1209 46 2	1	NG7	1209	46	2	1209	1749932	1	6	1	3	4	2	10	1	1	1	35	2	5	1	1	0	601	1632	2256	1383	0	34	0	1	0		1	1	1	0	1	9	18	31	1	1	3800	1	Low pollution	1
1326	1209_52	1209 52 2	1	NG7	1209	52	2	1209	1749932	1	6	1	2	6	2	10	2	1	1	41	2	5	6	2	1					7		0	1	0		1	1	6	0	1	9	10	21	0	3	2300	1	Low pollution	1
1327	1209_6	1209 6 2	1	NG7	1209	6	2	1209	1749932	1	6	1	2	6	2	6	1	1	1	33	2	5	1	1	0					7		0	1	0		1	1	1	0	2	9	13	31	0	4	2300	1	Low pollution	1
1328	1209_62	1209 62 2	1	NG7	1209	62	2	1209	1749932	1	6	1	2	6	2	98	3	1	1	38	2	5	4	2	1					7		0	1	0		0	1	4	0	2	9	6	31	0	1	3600	1	Low pollution	2
1329	1209_62	1209 62 2	2	NG7	1209	62	2	1209	1749932	1	6	1	2	6	2	98	3	1	1	38	2	5	4	2	1					7		0	1	0		0	2	3	0	2	9		31	0	2	2600	1	Low pollution	2
1330	1209_65	1209 65 2	1	NG7	1209	65	2	1209	1749932	3	6	1	3	2	2	10	1	1	1	52	2	5	1	1	1	879	1557	3626	2329	0	40	0	1	0		1	1	1	0	1	9	1	12	0	3	2500	2	Low pollution	1
1331	1209_80	1209 80 2	1	NG7	1209	80	2	1209	1749932	3	6	1	3	4	2	6	1	1	1	40	5	5	4	1	0					7		0	1	0		1	1	4	0	2	9	14	31	0	3	2800	1	Kerosene	1
1332	1209_83	1209 83 2	1	NG7	1209	83	2	1209	1749932	2	6	1	3	0	1	6	1	1	1	33	2	5	1	1	1	680	1626	2572	1582	0	22	0	2	0		0	1	1	0	1	9	10	31	0	3	2900	2	Low pollution	1
1333	1209_86	1209 86 2	1	NG7	1209	86	2	1209	1749932	2	6	1	3	3	2	6	1	1	1	35	5	5	1	1	0					7		0	1	0		1	1	1	0	1	9	11	31	0	2	4000	2	Kerosene	1
1334	121_12	121 12 2	1	NG7	121	12	2	121	567134	1	1	1	3	2	2	10	1	1	1	32	5	3	1	1	0	757	1617	2895	1790	0	30	0	1	0		1	1	1	0	1	9	5	21	0	2	3500	2	Kerosene	2
1335	121_25	121 25 2	1	NG7	121	25	2	121	567134	1	1	1	3	4	3	10	2	1	1	42	5	5	4	2	0	805	1630	3030	1859	0	34	0	1	0		0	1	4	0	2	9	10	21	0	2	3900	2	Kerosene	1
1336	121_25	121 25 2	2	NG7	121	25	2	121	567134	1	1	1	3	4	3	10	2	1	1	42	5	5	4	2	0	805	1630	3030	1859	0	34	0	1	0		0	2	3	0	2	9		21	0	2	3800	2	Kerosene	1
1337	121_27	121 27 2	1	NG7	121	27	2	121	567134	1	1	1	3	4	2	96	1	1	1	36	2	5	1	1	0					7		0	1	0		1	1	1	0	2	9	13	31	0	3	2700	1	Low pollution	1
1338	121_31	121 31 2	1	NG7	121	31	2	121	567134	1	1	1	3	4	2	10	2	2	1	35	5	5	3	2	0	947	1575	3818	2424	0	35	0	1	0		1	1	3	0	1	9	13	21	0	2	3800	1	Kerosene	1
1339	121_31	121 31 2	2	NG7	121	31	2	121	567134	1	1	1	3	4	2	10	2	2	1	35	5	5	3	2	0	947	1575	3818	2424	0	35	0	1	0		1	2	2	0	2	9		21	0	3	3400	2	Kerosene	1
1340	121_31	121 31 6	1	NG7	121	31	6	121	567134	2	1	1	2	6	2	10	2	2	1	35	5	5	1	1	0	687	1619	2621	1619	0	36	0	5			1	1	1	0	2	9	5	31	0	3	2500	2	Kerosene	1
1341	121_8	121 8 2	1	NG7	121	8	2	121	567134	1	1	1	2	6	3	10	1	1	1	48	7	4	5	1	0					7		0	1	0		1	1	5	0	1	9	3	31	0	3	3400	1	Biomass	3
1342	121_9	121 9 1	1	NG7	121	9	1	121	567134	1	1	1	2	6	2	10	2	1	2	33	7	4	4	2	0	602	1580	2411	1526	0	33	0	1	0		1	1	4	0	2	9	0	31	0	4	2900	2	Biomass	3
1343	121_9	121 9 1	2	NG7	121	9	1	121	567134	1	1	1	2	6	2	10	2	1	2	33	7	4	4	2	0	602	1580	2411	1526	0	33	0	1	0		1	2	3	0	1	9		22	0	3	3300	2	Biomass	3
1344	1210_19	1210 19 2	1	NG7	1210	19	2	1210	1122239	1	6	1	2	5	2	10	1	1	1	35	5	5	1	1	0					7		0	1	0		0	1	1	0	2	9	10	96	0	2	3500	1	Kerosene	1
1345	1210_21	1210 21 2	1	NG7	1210	21	2	1210	1122239	2	6	1	2	6	3	10	1	1	1	48	5	4	6	1	0	565	1503	2501	1664	0	42	0	1	0		0	1	6	0	2	9	7	22	0	3	4200	2	Kerosene	1
1346	1210_23	1210 23 2	1	NG7	1210	23	2	1210	1122239	1	6	1	2	6	2	10	1	1	1	41	2	5	3	1	0					7		0	1	0		1	1	3	0	2	9	10	22	0	3	2200	2	Low pollution	1
1347	1210_25	1210 25 2	1	NG7	1210	25	2	1210	1122239	1	6	1	3	2	3	10	1	1	1	35	2	5	1	1	1					7		0	1	0		1	1	1	0	1	9	15	31	1	2	3100	2	Low pollution	1
1348	1210_35	1210 35 1	1	NG7	1210	35	1	1210	1122239	2	6	1	2	6	2	10	1	1	2	32	2	5	1	1	0					7		0	4			1	1	1	0	2	9	10	31	1	4	2600	2	Low pollution	1
1349	1210_41	1210 41 2	1	NG7	1210	41	2	1210	1122239	1	6	1	0		2	10	2	1	1	41	2	4	2	2	0					7		0	1	0		1	1	2	0	1	9	20	21	0	3	3500	1	Low pollution	1
1350	1210_41	1210 41 2	2	NG7	1210	41	2	1210	1122239	1	6	1	0		2	10	2	1	1	41	2	4	2	2	0					7		0	1	0		1	2	1	0	1	9		21	0	4	2800	1	Low pollution	1
1351	1210_47	1210 47 4	1	NG7	1210	47	4	1210	1122239	2	6	1	3	4	2	10	1	1	1	58	5	5	1	1	0					7		0	1	0		1	1	1	0	1	10	6	31	0	3	3800	2	Kerosene	1
1352	1210_49	1210 49 2	1	NG7	1210	49	2	1210	1122239	1	6	1	2	6	1	6	3	1	1	40	5	3	6	3	1					7		0	1	0		0	1	6	0	1	9	12	31	0	2	3500	1	Kerosene	1
1353	1211_31	1211 31 2	1	NG7	1211	31	2	1211	602617	1	6	1	3	4	2	10	2	1	1	44	2	5	3	1	0	505	1681	1787	1063	0	39	0	1	0		1	1	3	0	2	9	13	21	0	2	4400	1	Low pollution	1
1354	1211_37	1211 37 2	2	NG7	1211	37	2	1211	602617	1	6	1	3	2	3	10	1	1	1	36	2	5	2	2	1					7		0	1	0		1	2	1	0	1	9		21	0	4	2500	2	Low pollution	1
1355	1211_40	1211 40 2	1	NG7	1211	40	2	1211	602617	1	6	1	3	4	2	96	1	1	1	34	2	5	1	1	0	9994	9994	9999	9999	3	33	0	1	0		0	1	1	0	2	9	14	31	0	3	3200	2	Low pollution	1
1356	1211_43	1211 43 2	1	NG7	1211	43	2	1211	602617	1	6	1	3	4	2	10	1	1	1	35	2	5	1	1	0					7		0	1	0		1	1	1	0	1	9	98	21	0	3	3500	2	Low pollution	1
1357	1211_44	1211 44 2	1	NG7	1211	44	2	1211	602617	1	6	1	3	2	2	10	3	3	1	42	2	5	3	2	0	482	1541	2030	1317	0	31	0	1	0		1	1	3	0	1	9	15	31	0	2	3900	2	Low pollution	1
1358	1211_44	1211 44 2	2	NG7	1211	44	2	1211	602617	1	6	1	3	2	2	10	3	3	1	42	2	5	3	2	0	482	1541	2030	1317	0	31	0	1	0		1	2	2	0	2	9		31	0	2	3800	2	Low pollution	1
1359	1211_9	1211 9 2	1	NG7	1211	9	2	1211	602617	4	6	1	2	6	3	10	2	1	1	40	5	5	2	2	0					7		0	1	0		1	1	2	0	2	9	98	21	0	3	3500	2	Kerosene	1
1360	1211_9	1211 9 2	2	NG7	1211	9	2	1211	602617	4	6	1	2	6	3	10	2	1	1	40	5	5	2	2	0					7		0	1	0		1	2	1	0	2	9		31	0	3	3200	2	Kerosene	1
1361	1212_13	1212 13 2	1	NG7	1212	13	2	1212	1427941	1	6	1	2	6	2	96	2	2	1	32	2	5	2	2	0	747	1605	2900	1807	0	28	0	1	0		0	1	2	0	1	9	11	31	0	3	3800	1	Low pollution	1
1362	1212_13	1212 13 2	2	NG7	1212	13	2	1212	1427941	1	6	1	2	6	2	96	2	2	1	32	2	5	2	2	0	747	1605	2900	1807	0	28	0	1	0		0	2	1	0	2	9		21	0	3	3700	2	Low pollution	1
1363	1212_17	1212 17 2	1	NG7	1212	17	2	1212	1427941	4	6	1	2	6	2	10	1	1	2	52	5	5	1	1	0					7		0	0			1	1	1	0	2	9	98	21	0	3	3500	1	Kerosene	1
1364	1212_24	1212 24 2	1	NG7	1212	24	2	1212	1427941	1	6	1	2	5	2	96	3	1	1	42	2	5	5	2	1	710	1552	2948	1899	0	35	0	1	0		1	1	5	0	2	9	12	31	0	3	3200	1	Low pollution	2
1365	1212_24	1212 24 2	2	NG7	1212	24	2	1212	1427941	1	6	1	2	5	2	96	3	1	1	42	2	5	5	2	1	710	1552	2948	1899	0	35	0	1	0		1	2	4	0	1	9		31	0	3	3500	2	Low pollution	2
1366	1212_35	1212 35 6	1	NG7	1212	35	6	1212	1427941	5	6	1	2	6	2	10	1	4	1	54	2	4	1	1	0	506	1470	2342	1593	0	42	0	0			1	1	1	0	1	9	98	21	0	3	3500	2	Low pollution	1
1367	1212_53	1212 53 2	1	NG7	1212	53	2	1212	1427941	1	6	1	2	6	2	10	1	1	1	38	5	5	4	1	0					7		0	1	0		1	1	4	0	1	9	10	31	1	2	4000	2	Kerosene	2
1368	1212_68	1212 68 2	1	NG7	1212	68	2	1212	1427941	1	6	1	3	2	2	10	1	1	1	32	2	5	2	1	1	619	1611	2385	1480	0	30	0	1	0		1	1	2	0	2	9	10	12	0	3	1800	2	Low pollution	2
1369	1212_79	1212 79 2	1	NG7	1212	79	2	1212	1427941	2	6	1	2	6	3	10	1	1	1	36	2	5	2	1	0	625	1530	2670	1745	0	35	0	1	0		1	1	2	0	1	9	20	31	1	3	4500	2	Low pollution	1
1370	1213_11	1213 11 2	1	NG7	1213	11	2	1213	1634903	1	6	1	2	6	3	10	2	1	1	45	2	4	2	1	0	584	1643	2163	1317	0	35	0	1	0		1	1	2	0	2	9	7	21	0	3	2300	2	Low pollution	1
1371	1213_19	1213 19 2	1	NG7	1213	19	2	1213	1634903	1	6	1	3	4	2	10	1	1	1	37	2	5	2	1	0	819	1582	3272	2069	0	33	0	1	0		1	1	2	0	2	9	10	31	0	1	3700	1	Low pollution	1
1372	1213_41	1213 41 2	1	NG7	1213	41	2	1213	1634903	1	6	1	2	6	3	10	2	1	1	38	2	5	4	2	0	581	1544	2437	1578	0	33	0	1	0		1	1	4	0	1	9	9	31	0	3	2400	1	Low pollution	1
1373	1213_41	1213 41 2	2	NG7	1213	41	2	1213	1634903	1	6	1	2	6	3	10	2	1	1	38	2	5	4	2	0	581	1544	2437	1578	0	33	0	1	0		1	2	3	0	1	9		31	0	3	2600	2	Low pollution	1
1374	1213_48	1213 48 2	1	NG7	1213	48	2	1213	1634903	1	6	1	3	2	3	10	1	1	1	35	2	5	1	1	0	828	1582	3308	2091	0	34	0	1	0		1	1	1	0	1	9	8	21	0	3	2800	2	Low pollution	1
1375	1213_56	1213 56 2	1	NG7	1213	56	2	1213	1634903	2	6	1	2	6	2	10	1	1	1	32	2	5	2	2	0	974	1602	3795	2369	0	29	0	1	0		0	1	2	0	1	9	5	31	0	2	3200	1	Low pollution	1
1376	1213_56	1213 56 2	2	NG7	1213	56	2	1213	1634903	2	6	1	2	6	2	10	1	1	1	32	2	5	2	2	0	974	1602	3795	2369	0	29	0	1	0		0	2	1	0	2	9		31	0	3	2800	2	Low pollution	1
1377	1213_63	1213 63 2	1	NG7	1213	63	2	1213	1634903	1	6	1	2	6	2	10	2	2	1	44	2	5	4	2	1	797	1532	3396	2217	0	42	0	1	0		1	1	4	0	1	9	7	21	0	3	800	2	Low pollution	1
1378	1213_63	1213 63 2	2	NG7	1213	63	2	1213	1634903	1	6	1	2	6	2	10	2	2	1	44	2	5	4	2	1	797	1532	3396	2217	0	42	0	1	0		1	2	3	0	2	9		21	0	3	2900	2	Low pollution	1
1379	1213_70	1213 70 2	1	NG7	1213	70	2	1213	1634903	2	6	1	3	4	2	10	2	1	1	35	2	5	2	2	0	532	1657	1938	1169	0	29	0	1	0		1	1	2	0	1	9	9	22	0	3	2800	1	Low pollution	1
1380	1214_11	1214 11 2	1	NG7	1214	11	2	1214	950011	1	6	1	2	6	2	10	2	1	1	34	2	5	3	1	0	424	1537	1795	1168	0	31	0	1	0		1	1	3	0	2	9	8	31	0	2	3100	1	Low pollution	1
1381	1214_3	1214 3 2	1	NG7	1214	3	2	1214	950011	1	6	1	2	6	3	10	1	1	1	40	2	5	2	1	0	609	1477	2792	1890	0	35	0	1	0		1	1	2	0	1	9	7	21	0	3	2600	2	Low pollution	2
1382	1214_33	1214 33 2	1	NG7	1214	33	2	1214	950011	3	6	1	2	6	3	10	2	1	1	39	5	4	3	2	0	454	1638	1692	1033	0	37	0	1	0		1	1	3	0	1	9	10	31	0	3	2800	2	Kerosene	1
1383	1214_33	1214 33 2	2	NG7	1214	33	2	1214	950011	3	6	1	2	6	3	10	2	1	1	39	5	4	3	2	0	454	1638	1692	1033	0	37	0	1	0		1	2	2	0	1	9		21	0	3	2900	2	Kerosene	1
1384	1214_37	1214 37 2	1	NG7	1214	37	2	1214	950011	1	6	1	2	6	2	6	1	1	1	32	2	5	2	1	0	740	1656	2698	1629	0	28	0	1	0		1	1	2	0	2	9	9	31	0	1	3500	1	Low pollution	1
1385	1214_42	1214 42 2	1	NG7	1214	42	2	1214	950011	1	6	1	2	6	3	10	1	1	1	29	2	5	1	1	0	671	1636	2507	1532	0	25	0	1	0		1	1	1	0	1	9	9	31	0	3	2300	1	Low pollution	1
1386	1215_20	1215 20 2	1	NG7	1215	20	2	1215	1789556	1	6	1	2	6	2	10	2	1	1	54	5	4	4	2	0	480	1526	2061	1351	0	31	0	1	0		1	1	4	0	1	9	7	31	0	3	2700	2	Kerosene	1
1387	1215_20	1215 20 2	2	NG7	1215	20	2	1215	1789556	1	6	1	2	6	2	10	2	1	1	54	5	4	4	2	0	480	1526	2061	1351	0	31	0	1	0		1	2	3	0	2	9		21	0	3	2900	2	Kerosene	1
1388	1215_39	1215 39 2	1	NG7	1215	39	2	1215	1789556	1	6	1	1	6	3	3	2	1	1	43	2	5	2	1	0					7		0	1	0		1	1	2	0	1	9	4	22	0	3	2200	2	Low pollution	1
1389	1215_77	1215 77 2	1	NG7	1215	77	2	1215	1789556	1	6	1	3	2	3	3	2	1	1	39	2	5	2	2	0	497	1548	2074	1340	0	24	0	1	0		1	1	2	0	1	9	7	21	0	2	3200	2	Low pollution	1
1390	1215_77	1215 77 2	2	NG7	1215	77	2	1215	1789556	1	6	1	3	2	3	3	2	1	1	39	2	5	2	2	0	497	1548	2074	1340	0	24	0	1	0		1	2	1	0	2	9		21	0	2	3100	2	Low pollution	1
1391	1216_19	1216 19 2	1	NG7	1216	19	2	1216	3164893	1	6	1	2	6	2	6	1	1	1	34	2	5	1	1	0					7		0	1	0		1	1	1	0	2	9	8	31	1	3	3500	1	Low pollution	3
1392	1216_31	1216 31 2	1	NG7	1216	31	2	1216	3164893	1	6	1	3	2	3	10	2	1	1	35	2	5	2	2	1	731	1541	3078	1998	0	34	0	1	0		1	1	2	0	1	9	5	31	0	3	2800	2	Low pollution	1
1393	1216_37	1216 37 2	1	NG7	1216	37	2	1216	3164893	1	6	1	2	3	3	96	1	1	1	37	2	5	3	1	0					7		0	1	0		1	1	3	0	2	10	10	21	0	2	4500	2	Low pollution	2
1394	1218_102	1218 102 2	1	NG7	1218	102	2	1218	2599404	1	6	1	2	6	3	10	1	1	1	32	2	5	1	1	1	484	1593	1907	1197	0	23	0	2	0		0	1	1	0	2	9	15	31	0	3	3000	2	Low pollution	1
1395	1218_127	1218 127 2	1	NG7	1218	127	2	1218	2599404	1	6	1	2	6	3	10	1	2	1	37	5	5	1	1	0					7		0	1	0		1	1	1	0	2	9	20	96	0	3	3000	1	Kerosene	1
1396	1218_14	1218 14 2	1	NG7	1218	14	2	1218	2599404	1	6	1	3	5	2	6	1	1	1	40	5	5	2	2	0	618	1600	2414	1509	0	31	0	1	0		1	1	2	0	1	9	20	31	0	2	3800	2	Kerosene	2
1397	1218_14	1218 14 2	2	NG7	1218	14	2	1218	2599404	1	6	1	3	5	2	6	1	1	1	40	5	5	2	2	0	618	1600	2414	1509	0	31	0	1	0		1	2	1	0	2	9		31	0	4	2800	2	Kerosene	2
1398	1218_147	1218 147 2	1	NG7	1218	147	2	1218	2599404	2	6	1	2	6	2	6	1	1	1	31	5	5	1	1	0	543	1602	2116	1321	0	30	0	1	0		0	1	1	0	2	9	4	21	1	4	2500	2	Kerosene	1
1399	1218_73	1218 73 2	1	NG7	1218	73	2	1218	2599404	2	6	1	2	3	3	10	2	2	1	48	2	5	3	1	0	751	1634	2813	1721	0	37	0	1	0		1	1	3	0	1	9	10	31	0	3	2500	2	Low pollution	2
1400	1218_83	1218 83 2	1	NG7	1218	83	2	1218	2599404	3	6	1	2	6	2	96	1	1	1	33	2	5	1	1	0					7		0	1	0		1	1	1	0	1	9	12	22	0	3	3000	2	Low pollution	2
1401	1218_88	1218 88 2	1	NG7	1218	88	2	1218	2599404	2	6	1	2	3	1	6	1	1	1	30	2	5	1	1	0	666	1618	2544	1572	0	24	0	1	0		1	1	1	0	2	9	8	11	0	3	3500	2	Low pollution	3
1402	1219_103	1219 103 3	1	NG7	1219	103	3	1219	1962816	1	6	1	2	6	2	10	1	2	1	62	5	5	2	2	0					7		0	2	0		1	1	2	0	2	10	16	11	0	3	3500	2	Kerosene	3
1403	1219_103	1219 103 3	2	NG7	1219	103	3	1219	1962816	1	6	1	2	6	2	10	1	2	1	62	5	5	2	2	0					7		0	2	0		1	2	1	0	1	9		31	0	2	4000	2	Kerosene	3
1404	1219_107	1219 107 2	1	NG7	1219	107	2	1219	1962816	1	6	1	2	6	2	6	1	1	1	45	2	5	4	1	0	563	1697	1955	1152	0	32	0	1	0		1	1	4	0	1	9	12	31	0	3	3000	2	Low pollution	3
1405	1219_111	1219 111 2	2	NG7	1219	111	2	1219	1962816	2	6	1	2	6	1	6	2	1	1	38	2	5	3	2	1					7		0	1	0		1	2	2	0	1	9		31	0	3	3500	2	Low pollution	3
1406	1219_29	1219 29 2	1	NG7	1219	29	2	1219	1962816	2	6	1	2	3	3	10	1	1	1	40	2	5	3	1	1	567	1529	2425	1586	0	38	0	1	98	98	0	1	3	0	1	9	98	31	0	4	2800	2	Low pollution	1
1407	1219_37	1219 37 2	1	NG7	1219	37	2	1219	1962816	2	6	1	2	6	3	10	2	1	1	44	2	5	4	2	1					7		0	1	0		1	1	4	0	1	9	8	11	0	2	3200	1	Low pollution	2
1408	1219_37	1219 37 2	2	NG7	1219	37	2	1219	1962816	2	6	1	2	6	3	10	2	1	1	44	2	5	4	2	1					7		0	1	0		1	2	3	0	2	9		11	0	3	3000	2	Low pollution	2
1409	1219_48	1219 48 2	1	NG7	1219	48	2	1219	1962816	2	6	1	3	3	3	10	2	2	1	39	2	5	2	2	0					7		0	1	0		1	1	2	0	1	9	12	22	0	2	3500	1	Low pollution	1
1410	1219_48	1219 48 2	2	NG7	1219	48	2	1219	1962816	2	6	1	3	3	3	10	2	2	1	39	2	5	2	2	0					7		0	1	0		1	2	1	0	2	9		21	0	3	2600	2	Low pollution	1
1411	1219_52	1219 52 2	1	NG7	1219	52	2	1219	1962816	1	6	1	3	2	3	10	2	1	1	40	5	5	3	1	0	464	1595	1824	1143	0	35	0	1	0		1	1	3	0	2	9	8	31	0	4	2700	2	Kerosene	1
1412	1219_7	1219 7 2	1	NG7	1219	7	2	1219	1962816	1	6	1	3	2	2	6	2	1	1	30	2	5	2	2	0	824	1704	2838	1665	0	26	0	1	0		1	1	2	0	1	9	15	21	0	2	4000	1	Low pollution	1
1413	1219_96	1219 96 1	1	NG7	1219	96	1	1219	1962816	2	6	1	3	2	2	6	1	1	2	24	2	4	1	1	0	687	1581	2748	1738	0	25	0	0			1	1	1	0	1	9	10	31	0	3	3200	2	Low pollution	1
1414	122_12	122 12 1	1	NG7	122	12	1	122	1081100	2	1	1	3	2	1	98	2	1	2	27	2	5	3	2	1					7		0	1	0		0	1	3	0	2	9	5	21	0	3	3000	2	Low pollution	1
1415	122_12	122 12 1	2	NG7	122	12	1	122	1081100	2	1	1	3	2	1	98	2	1	2	27	2	5	3	2	1					7		0	1	0		0	2	2	0	1	9		22	0	3	4000	2	Low pollution	1
1416	122_14	122 14 1	1	NG7	122	14	1	122	1081100	1	1	1	3	3	3	96	1	1	2	32	2	5	3	1	0					7		0	1	0		1	1	3	0	2	9	5	11	0	3	2800	2	Low pollution	1
1417	122_18	122 18 1	1	NG7	122	18	1	122	1081100	1	1	1	2	5	2	3	2	1	2	20	5	5	2	2	1					7		0	1	0		0	1	2	0	2	9	14	21	0	3	3200	1	Kerosene	1
1418	122_18	122 18 1	2	NG7	122	18	1	122	1081100	1	1	1	2	5	2	3	2	1	2	20	5	5	2	2	1					7		0	1	0		0	2	1	0	1	9		21	0	3	4400	1	Kerosene	1
1419	122_22	122 22 1	1	NG7	122	22	1	122	1081100	1	1	1	3	2	2	98	1	1	2	29	5	5	1	1	1	621	1575	2503	1589	0	29	0	1	0		0	1	1	0	1	9	6	22	1	3	3100	2	Kerosene	1
1420	122_26	122 26 1	1	NG7	122	26	1	122	1081100	1	1	1	3	4	2	6	2	1	2	26	2	4	2	2	1					7		0	1	0		0	1	2	0	2	9	14	21	0	2	3800	1	Low pollution	1
1421	122_26	122 26 1	2	NG7	122	26	1	122	1081100	1	1	1	3	4	2	6	2	1	2	26	2	4	2	2	1					7		0	1	0		0	2	1	0	1	9		22	0	3	3800	2	Low pollution	1
1422	122_34	122 34 2	1	NG7	122	34	2	122	1081100	2	1	1	2	6	2	3	1	1	1	42	5	5	4	1	0	670	1615	2569	1591	0	30	0	1	0		0	1	4	0	2	9	12	21	0	3	3200	2	Kerosene	1
1423	122_36	122 36 1	1	NG7	122	36	1	122	1081100	1	1	1	2	6	3	3	1	1	2	36	7	4	5	1	0					7		0	1	0		0	1	5	0	1	9	10	21	0	2	3800	2	Biomass	3
1424	122_40	122 40 2	1	NG7	122	40	2	122	1081100	2	1	1	2	3	3	3	1	1	1	39	2	5	4	1	1	551	1565	2250	1438	0	33	0	1	0		0	1	4	0	1	9	10	21	0	2	4000	2	Low pollution	1
1425	122_44	122 44 1	1	NG7	122	44	1	122	1081100	1	1	1	2	3	2	3	1	1	2	37	7	5	4	1	0					7		0	1	0		1	1	4	0	2	9	11	21	0	3	4000	2	Biomass	3
1426	122_60	122 60 1	1	NG7	122	60	1	122	1081100	1	1	1	3	4	1	6	1	2	2	33	2	5	3	1	0					7		0	1	0		1	1	3	0	2	9	7	21	0	2	4500	2	Low pollution	1
1427	1220_110	1220 110 2	1	NG7	1220	110	2	1220	1962816	1	6	1	2	6	3	10	2	1	1	41	2	5	2	1	0	809	1662	2929	1762	0	31	0	1	0		1	1	2	0	1	9	98	36	0	3	3400	1	Low pollution	1
1428	1220_25	1220 25 3	1	NG7	1220	25	3	1220	1962816	1	6	1	2	6	3	10	2	2	1	49	2	5	1	1	0					7		0	5			1	1	1	0	1	9	8	22	0	3	2500	2	Low pollution	2
1429	1220_39	1220 39 1	1	NG7	1220	39	1	1220	1962816	2	6	1	2	6	2	6	1	1	2	25	2	5	3	2	0					7		0	1	0		0	1	3	0	1	9	98	31	0	3	3800	1	Low pollution	2
1430	1220_39	1220 39 1	2	NG7	1220	39	1	1220	1962816	2	6	1	2	6	2	6	1	1	2	25	2	5	3	2	0					7		0	1	0		0	2	2	0	2	9		31	0	3	3800	2	Low pollution	2
1431	1220_43	1220 43 2	1	NG7	1220	43	2	1220	1962816	1	6	1	2	6	2	96	1	1	1	32	5	5	3	1	0	601	1532	2561	1671	0	28	0	1	0		0	1	3	0	2	9	20	31	1	3	2800	1	Kerosene	3
1432	1220_54	1220 54 2	1	NG7	1220	54	2	1220	1962816	2	6	1	3	4	2	10	2	1	1	41	2	5	3	1	0	690	1648	2541	1542	0	35	0	1	0		1	1	3	0	1	9	12	21	1	1	3900	1	Low pollution	1
1433	1220_76	1220 76 2	1	NG7	1220	76	2	1220	1962816	1	6	1	3	5	2	10	1	1	1	41	2	5	1	1	0	624	1642	2314	1410	0	35	0	1	0		1	1	1	0	2	9	16	31	0	4	2500	2	Low pollution	1
1434	1220_80	1220 80 2	1	NG7	1220	80	2	1220	1962816	1	6	1	3	2	3	10	2	1	1	38	2	5	2	2	0					7		0	1	0		1	1	2	0	2	9	18	31	1	3	3000	1	Low pollution	1
1435	1220_80	1220 80 2	2	NG7	1220	80	2	1220	1962816	1	6	1	3	2	3	10	2	1	1	38	2	5	2	2	0					7		0	1	0		1	2	1	0	1	10		31	1	1	4200	2	Low pollution	1
1436	1220_88	1220 88 2	1	NG7	1220	88	2	1220	1962816	2	6	1	3	4	2	6	1	1	1	39	2	5	1	1	0	890	1696	3094	1824	0	30	0	1	0		1	1	1	0	1	9	12	31	1	3	3500	2	Low pollution	1
1437	1220_91	1220 91 2	1	NG7	1220	91	2	1220	1962816	2	6	1	3	2	2	6	1	1	1	42	2	5	2	2	0					7		0	1	0		1	1	2	0	2	9	16	31	0	2	3700	1	Low pollution	1
1438	1220_95	1220 95 2	1	NG7	1220	95	2	1220	1962816	1	6	1	2	6	2	6	2	2	1	48	2	5	3	1	0					7		0	1	0		1	1	3	0	2	9	20	31	0	3	3500	1	Low pollution	1
1439	1221_100	1221 100 4	1	NG7	1221	100	4	1221	1752222	2	6	1	3	2	2	10	3	2	1	59	2	5	2	2	0					7		0	1	0		1	1	2	0	1	9	1	31	0	2	4650	2	Low pollution	1
1440	1221_100	1221 100 4	2	NG7	1221	100	4	1221	1752222	2	6	1	3	2	2	10	3	2	1	59	2	5	2	2	0					7		0	1	0		1	2	1	0	1	9		31	0	3	3500	2	Low pollution	1
1441	1221_100	1221 100 5	1	NG7	1221	100	5	1221	1752222	2	6	1	3	4	3	10	3	2	1	59	2	5	1	1	0					7		0	1	1	2	1	1	1	0	2	9	12	21	0	3	4500	2	Low pollution	1
1442	1221_104	1221 104 2	1	NG7	1221	104	2	1221	1752222	1	6	1	3	2	1	6	3	1	1	36	5	5	3	3	1					7		0	1	0		1	1	3	0	1	9	12	31	0	3	3100	1	Kerosene	1
1443	1221_104	1221 104 2	2	NG7	1221	104	2	1221	1752222	1	6	1	3	2	1	6	3	1	1	36	5	5	3	3	1					7		0	1	0		1	2	2	0	2	9		31	0	2	3700	1	Kerosene	1
1444	1221_104	1221 104 2	3	NG7	1221	104	2	1221	1752222	1	6	1	3	2	1	6	3	1	1	36	5	5	3	3	1					7		0	1	0		1	3	1	0	2	9		31	0	2	3500	2	Kerosene	1
1445	1221_113	1221 113 2	1	NG7	1221	113	2	1221	1752222	1	6	1	2	6	2	6	2	2	1	41	2	5	2	2	0					7		0	1	0		0	1	2	0	2	9	13	31	0	3	3000	1	Low pollution	1
1446	1221_113	1221 113 2	2	NG7	1221	113	2	1221	1752222	1	6	1	2	6	2	6	2	2	1	41	2	5	2	2	0					7		0	1	0		0	2	1	0	1	9		31	0	3	3000	2	Low pollution	1
1447	1221_122	1221 122 2	1	NG7	1221	122	2	1221	1752222	2	6	1	2	6	2	6	2	1	1	36	2	5	2	2	0	645	1567	2627	1676	0	27	0	1	0		1	1	2	0	1	9	16	31	1	3	3800	1	Low pollution	1
1448	1221_122	1221 122 2	2	NG7	1221	122	2	1221	1752222	2	6	1	2	6	2	6	2	1	1	36	2	5	2	2	0	645	1567	2627	1676	0	27	0	1	0		1	2	1	0	1	9		31	1	1	4100	2	Low pollution	1
1449	1221_20	1221 20 2	1	NG7	1221	20	2	1221	1752222	1	6	1	2	6	3	10	2	1	1	40	2	5	2	2	1					7		0	1	0		1	1	2	0	1	9	20	96	0	2	3900	2	Low pollution	1
1450	1221_29	1221 29 2	1	NG7	1221	29	2	1221	1752222	1	6	1	2	6	2	96	2	1	1	38	5	5	2	1	0	551	1513	2407	1591	0	29	0	1	0		1	1	2	0	2	9	10	22	0	3	2500	2	Kerosene	1
1451	1221_42	1221 42 2	1	NG7	1221	42	2	1221	1752222	1	6	1	2	6	2	10	2	1	1	41	5	5	2	2	0	620	1583	2474	1563	0	31	0	1	0		1	1	2	0	2	9	10	31	0	4	2300	2	Kerosene	2
1452	1221_42	1221 42 2	2	NG7	1221	42	2	1221	1752222	1	6	1	2	6	2	10	2	1	1	41	5	5	2	2	0	620	1583	2474	1563	0	31	0	1	0		1	2	1	0	1	9		31	0	4	2000	2	Kerosene	2
1453	1221_56	1221 56 2	1	NG7	1221	56	2	1221	1752222	2	6	1	3	2	2	6	1	1	1	40	5	5	1	1	0	1007	1587	3998	2519	0	36	0	1	0		1	1	1	0	1	9	10	31	1	3	3500	2	Kerosene	1
1454	1221_60	1221 60 2	1	NG7	1221	60	2	1221	1752222	1	6	1	2	6	2	10	0	1	1	42	5	5	6	1	0					7		0	1	0		1	1	6	0	1	9	98	31	0	3	3400	2	Kerosene	3
1455	1221_7	1221 7 2	1	NG7	1221	7	2	1221	1752222	2	6	1	3	2	2	10	1	1	1	40	2	5	4	1	0					7		0	1	0		1	1	4	0	2	9	15	21	0	3	3400	2	Low pollution	3
1456	1221_78	1221 78 2	1	NG7	1221	78	2	1221	1752222	2	6	1	2	5	2	6	2	1	1	38	2	5	2	2	0					7		0	1	0		1	1	2	0	1	9	15	31	0	3	3500	2	Low pollution	1
1457	1221_78	1221 78 2	2	NG7	1221	78	2	1221	1752222	2	6	1	2	5	2	6	2	1	1	38	2	5	2	2	0					7		0	1	0		1	2	1	0	1	9		31	0	3	3500	2	Low pollution	1
1458	1221_96	1221 96 2	1	NG7	1221	96	2	1221	1752222	1	6	1	3	4	2	10	1	3	1	46	2	5	6	1	0	675	1585	2687	1695	0	40	0	1	0		1	1	6	0	1	9	20	31	0	1	4200	2	Low pollution	1
1459	1222_103	1222 103 2	1	NG7	1222	103	2	1222	1436032	1	6	1	3	2	3	10	2	1	1	36	5	4	3	1	0					7		0	1	0		1	1	3	0	2	9	98	21	0	3	3500	2	Kerosene	3
1460	1222_107	1222 107 3	1	NG7	1222	107	3	1222	1436032	1	6	1	3	4	3	10	2	4	2	70	5	4	3	1	0	573	1624	2173	1338	0	39	0	1	0		1	1	3	0	2	9	98	31	0	2	4000	2	Kerosene	1
1461	1222_107	1222 107 5	1	NG7	1222	107	5	1222	1436032	1	6	1	3	4	3	10	2	4	2	70	5	4	2	2	1	802	1547	3351	2166	0	35	0	1	0		1	1	2	0	2	9	98	21	0	3	3000	2	Kerosene	1
1462	1222_107	1222 107 5	2	NG7	1222	107	5	1222	1436032	1	6	1	3	4	3	10	2	4	2	70	5	4	2	2	1	802	1547	3351	2166	0	35	0	1	0		1	2	1	0	2	9		21	0	4	2000	2	Kerosene	1
1463	1222_38	1222 38 2	1	NG7	1222	38	2	1222	1436032	2	6	1	2	3	3	3	2	1	1	32	7	4	3	2	1					7		0	1	0		0	1	3	0	2	9	7	31	0	3	3000	2	Biomass	2
1464	1222_49	1222 49 2	1	NG7	1222	49	2	1222	1436032	1	6	1	2	6	2	6	2	1	1	40	5	5	2	1	0					7		0	1	0		1	1	2	0	1	9	12	22	0	3	3500	1	Kerosene	3
1465	1222_52	1222 52 2	1	NG7	1222	52	2	1222	1436032	1	6	1	2	6	3	96	1	1	1	50	5	5	3	1	0	543	1602	2116	1321	0	35	0	1	0		0	1	3	0	1	9	10	22	0	3	3200	2	Kerosene	2
1466	1222_56	1222 56 1	1	NG7	1222	56	1	1222	1436032	3	6	1	2	6	2	10	1	1	2	46	5	4	3	1	0					7		0	5			1	1	3	0	2	9	14	31	1	4	2500	1	Kerosene	3
1467	1222_70	1222 70 2	1	NG7	1222	70	2	1222	1436032	2	6	1	2	6	3	10	2	2	1	40	5	5	3	1	1					7		0	1	0		1	1	3	0	1	9	98	31	0	3	3500	2	Kerosene	3
1468	1223_1	1223 1 2	1	NG7	1223	1	2	1223	553333	1	6	1	3	4	2	10	1	2	1	47	2	5	4	1	0	510	1513	2228	1472	0	42	0	1	0		1	1	4	0	1	9	15	31	1	2	4900	1	Low pollution	1
1469	1223_10	1223 10 1	1	NG7	1223	10	1	1223	553333	1	6	1	2	6	2	10	1	1	2	25	5	5	1	1	0	652	1639	2427	1481	0	25	0	5			1	1	1	0	1	9	11	22	0	3	3000	2	Kerosene	3
1470	1223_18	1223 18 2	1	NG7	1223	18	2	1223	553333	1	6	1	2	1	2	10	1	1	1	41	2	5	3	1	0	586	1501	2601	1733	0	39	0	1	0		1	1	3	0	1	9	10	31	0	2	3700	2	Low pollution	3
1471	1223_38	1223 38 2	1	NG7	1223	38	2	1223	553333	2	6	1	0		2	10	1	1	1	35	2	5	1	1	0					7		0	1	0		1	1	1	0	2	9	98	31	0	3	3500	1	Low pollution	1
1472	1224_20	1224 20 4	1	NG7	1224	20	4	1224	632381	1	6	1	2	6	2	10	1	2	1	65	2	5	2	1	0	450	1583	1796	1134	0	28	0	1	0		1	1	2	0	2	9	10	31	0	3	3300	2	Low pollution	3
1473	1224_22	1224 22 2	1	NG7	1224	22	2	1224	632381	3	6	1	1	6	3	10	2	1	1	34	5	4	3	2	0					7		0	1	0		1	1	3	0	1	9	8	31		5	2200	2	Kerosene	3
1474	1225_14	1225 14 2	1	NG7	1225	14	2	1225	1022430	1	6	1	2	6	2	6	2	1	1	31	5	5	2	2	0					7		0	1	0		1	1	2	0	2	9	17	31	1	4	2500	2	Kerosene	1
1475	1225_14	1225 14 2	2	NG7	1225	14	2	1225	1022430	1	6	1	2	6	2	6	2	1	1	31	5	5	2	2	0					7		0	1	0		1	2	1	0	1	9		31	1	2	3700	1	Kerosene	1
1476	1225_17	1225 17 2	1	NG7	1225	17	2	1225	1022430	1	6	1	3	2	2	10	3	1	1	38	2	5	3	2	0	743	1617	2842	1757	0	31	0	1	0		1	1	3	0	2	9	20	31	0	3	3400	1	Low pollution	1
1477	1225_17	1225 17 2	2	NG7	1225	17	2	1225	1022430	1	6	1	3	2	2	10	3	1	1	38	2	5	3	2	0	743	1617	2842	1757	0	31	0	1	0		1	2	2	0	2	9		31	0	3	3500	2	Low pollution	1
1478	1225_19	1225 19 2	1	NG7	1225	19	2	1225	1022430	1	6	1	3	4	2	6	1	1	1	34	2	5	1	1	0					7		0	1	0		1	1	1	0	2	9	18	31	0	2	4000	2	Low pollution	1
1479	1225_2	1225 2 2	1	NG7	1225	2	2	1225	1022430	1	6	1	2	6	2	6	1	1	1	40	2	5	4	1	0	726	1620	2766	1708	0	39	0	1	0		0	1	4	0	1	9	98	21	0	3	3800	2	Low pollution	1
1480	1225_29	1225 29 2	1	NG7	1225	29	2	1225	1022430	1	6	1	3	4	3	10	1	1	1	36	1	5	3	1	1					7		0	1	0		1	1	3	0	2	9	98	21	0	3	3400	2	Low pollution	1
1481	1225_55	1225 55 2	1	NG7	1225	55	2	1225	1022430	2	6	1	2	6	2	6	1	1	1	34	2	5	2	1	1					7		0	1	0		1	1	2	0	1	9	12	21	0	3	3000	1	Low pollution	3
1482	1225_60	1225 60 2	1	NG7	1225	60	2	1225	1022430	1	6	1	2	3	2	6	1	1	1	50	2	5	2	1	0	691	1564	2825	1806	0	41	0	1	0		1	1	2	0	1	9	8	31	0	1	4200	2	Low pollution	3
1483	1226_16	1226 16 2	1	NG7	1226	16	2	1226	1121833	2	6	1	2	6	3	10	1	3	1	50	2	5	6	1	0					7		0	1	0		0	1	6	0	1	9	8	21	0	4	2500	1	Low pollution	1
1484	1226_18	1226 18 2	1	NG7	1226	18	2	1226	1121833	1	6	1	3	2	3	3	1	2	1	49	2	5	5	1	0					7		0	1	0		1	1	5	0	2	9	15	31	0	4	2400	2	Low pollution	1
1485	1226_47	1226 47 2	1	NG7	1226	47	2	1226	1121833	2	6	1	3	4	2	10	2	4	1	36	2	5	2	1	0					7		0	1	0		1	1	2	0	1	9	15	31	0	3	3500	2	Low pollution	1
1486	1226_55	1226 55 2	1	NG7	1226	55	2	1226	1121833	1	6	1	3	6	1	10	0	1	1	41	2	5	1	1	0					7		0	1	0		1	1	1	0	1	9	7	31	0	3	3200	2	Low pollution	1
1487	1226_60	1226 60 2	1	NG7	1226	60	2	1226	1121833	3	6	1	3	4	2	6	1	1	1	40	2	5	3	1	0	9995	9995	9999	9999	4	39	0	1	0		1	1	3	0	1	9	15	31	0	2	3300	2	Low pollution	1
1488	1226_68	1226 68 2	1	NG7	1226	68	2	1226	1121833	1	6	1	3	2	1	6	1	1	1	52	2	5	3	1	0	768	1640	2855	1741	0	37	0	1	0		1	1	3	0	2	9	12	21	1	3	3300	2	Low pollution	1
1489	1227_16	1227 16 2	1	NG7	1227	16	2	1227	681620	1	6	1	2	6	2	10	1	1	1	32	2	5	2	2	0	696	1636	2600	1589	0	29	0	1	0		1	1	2	0	1	9	98	96	0	4	2500	2	Low pollution	3
1490	1227_16	1227 16 2	2	NG7	1227	16	2	1227	681620	1	6	1	2	6	2	10	1	1	1	32	2	5	2	2	0	696	1636	2600	1589	0	29	0	1	0		1	2	1	0	2	9		31		3	2500	2	Low pollution	3
1491	1227_19	1227 19 2	1	NG7	1227	19	2	1227	681620	2	6	1	2	6	3	10	2	1	1	35	5	4	3	2	0					7		0	1	0		1	1	3	0	1	9	6	12	0	1	4500	2	Kerosene	2
1492	1227_24	1227 24 1	1	NG7	1227	24	1	1227	681620	1	6	1	3	3	3	10	1	2	2	46	2	5	3	1	0					7		0	1	0		1	1	3	0	1	9	15	21	0	2	3300	1	Low pollution	1
1493	1227_33	1227 33 2	1	NG7	1227	33	2	1227	681620	2	6	1	3	4	1	6	2	1	1	44	2	5	2	2	0					7		0	1	0		1	1	2	0	1	9	98	31	0	3	3000	2	Low pollution	1
1494	1227_33	1227 33 2	2	NG7	1227	33	2	1227	681620	2	6	1	3	4	1	6	2	1	1	44	2	5	2	2	0					7		0	1	0		1	2	1	0	1	9		31	0	3	3100	2	Low pollution	1
1495	1227_40	1227 40 1	1	NG7	1227	40	1	1227	681620	2	6	1	2	6	1	6	1	1	2	39	2	5	5	1	0	940	1640	3495	2131	0	38	0	3			1	1	5	0	2	9	9	31	0	4	2500	2	Low pollution	3
1496	1227_43	1227 43 2	1	NG7	1227	43	2	1227	681620	1	6	1	2	6	2	4	1	1	1	41	2	5	5	1	1					7		0	1	0		0	1	5	0	1	9	11	12	0	3	3000	2	Low pollution	3
1497	1228_100	1228 100 1	2	NG7	1228	100	1	1228	2347548	1	6	1	1	6	3	96	2	1	2	26	5	4	3	2	0	696	1590	2753	1731	0	25	0	1	0		1	2	2	0	1	9		22	0	3	3700	1	Kerosene	3
1498	1228_131	1228 131 2	1	NG7	1228	131	2	1228	2347548	1	6	1	3	2	3	10	1	2	1	25	2	5	1	1	1					7		0	1	0		1	1	1	0	2	9	20	31	1	3	3000	1	Low pollution	2
1499	1228_47	1228 47 2	1	NG7	1228	47	2	1228	2347548	1	6	1	2	6	3	10	1	1	2	50	5	4	1	1	0	521	1615	1998	1237	0	20	0	1	0		1	1	1	0	2	9	20	31	0	4	2900	2	Kerosene	3
1500	1228_74	1228 74 2	1	NG7	1228	74	2	1228	2347548	1	6	1	1	3	3	10	3	2	1	47	2	5	7	1	0	753	1622	2862	1765	0	42	0	1	1	1	1	1	7	0	2	9	6	31	0	3	3500	1	Low pollution	3
1501	1228_8	1228 8 2	1	NG7	1228	8	2	1228	2347548	1	6	1	2	6	2	6	2	1	1	45	5	4	4	1	0	598	1520	2588	1703	0	35	0	1	0		1	1	4	0	2	9	20	31	0	2	4500	2	Kerosene	3
1502	1228_87	1228 87 2	1	NG7	1228	87	2	1228	2347548	1	6	1	2	5	3	10	1	2	1	39	5	5	3	1	0	637	1630	2398	1471	0	27	0	1	1	2	1	1	3	0	1	9	15	96	0	3	2900	1	Kerosene	2
1503	1229_11	1229 11 3	1	NG7	1229	11	3	1229	835869	2	6	1	2	6	3	10	0	1	1	78	2	5	2	1	0					7		0	1	1	2	1	1	2	0	1	9	12	31	0	3	3700	2	Low pollution	1
1504	1229_36	1229 36 2	2	NG7	1229	36	2	1229	835869	1	6	1	3	4	2	6	2	1	1	43	2	5	3	2	0	830	1629	3128	1920	0	35	0	1	0		1	2	2	0	2	9		31	1	2	4800	2	Low pollution	1
1505	1229_41	1229 41 2	1	NG7	1229	41	2	1229	835869	1	6	1	3	2	2	96	2	1	1	43	2	5	5	2	1	696	1603	2709	1690	0	38	0	1	0		1	1	5	0	2	9	20	31	1	3	3500	1	Low pollution	1
1506	1229_41	1229 41 2	2	NG7	1229	41	2	1229	835869	1	6	1	3	2	2	96	2	1	1	43	2	5	5	2	1	696	1603	2709	1690	0	38	0	1	0		1	2	4	0	1	9		31	0	2	3600	2	Low pollution	1
1507	1229_6	1229 6 2	1	NG7	1229	6	2	1229	835869	1	6	1	2	6	2	6	2	1	1	35	5	5	2	2	0					7		0	1	0		1	1	2	0	1	9	3	21	0	3	3400	2	Kerosene	2
1508	1229_6	1229 6 2	2	NG7	1229	6	2	1229	835869	1	6	1	2	6	2	6	2	1	1	35	5	5	2	2	0					7		0	1	0		1	2	1	0	2	9		31	0	3	3600	2	Kerosene	2
1509	1229_8	1229 8 2	1	NG7	1229	8	2	1229	835869	1	6	1	3	4	2	7	1	1	2	61	5	5	2	1	0	761	1633	2854	1748	0	37	0	1	0		1	1	2	0	1	9	15	21	1	3	3600	1	Kerosene	2
1510	123_1	123 1 2	1	NG7	123	1	2	123	907193	1	1	1	2	6	3	10	1	1	1	29	7	4	1	1	0					7		0	1	0		1	1	1	0	2	9	9	21	0	3	3500	1	Biomass	3
1511	123_34	123 34 2	1	NG7	123	34	2	123	907193	1	1	1	1	2	3	10	2	1	1	47	7	3	7	3	1	715	1552	2968	1913	0	38	0	1	0		1	1	7	0	1	9	2	11	0	3	3000	2	Biomass	1
1512	123_34	123 34 2	3	NG7	123	34	2	123	907193	1	1	1	1	2	3	10	2	1	1	47	7	3	7	3	1	715	1552	2968	1913	0	38	0	1	0		1	3	5	0	1	9		21	0	2	3600	2	Biomass	1
1513	123_7	123 7 2	1	NG7	123	7	2	123	907193	1	1	1	1	6	3	10	1	1	1	50	7	3	4	1	1					7		0	1	1	2	1	1	4	0	1	9	12	31	0	2	4000	2	Biomass	3
1514	1230_24	1230 24 2	1	NG7	1230	24	2	1230	711378	2	6	1	3	3	3	3	1	2	1	54	2	5	6	1	0					7		0	1	2	2	1	1	6	0	2	9	10	31	0	3	3600	2	Low pollution	2
1515	1230_31	1230 31 2	1	NG7	1230	31	2	1230	711378	2	6	1	2	6	1	6	1	1	1	37	5	5	1	1	0	724	1564	2960	1892	0	32	0	1	0		1	1	1	0	1	9	12	31	1	3	3000	2	Kerosene	1
1516	1230_36	1230 36 2	1	NG7	1230	36	2	1230	711378	2	6	1	2	6	1	6	3	1	1	42	5	5	3	2	1					7		0	1	0		1	1	3	0	2	9	98	31	0	3	3000	1	Kerosene	1
1517	1230_36	1230 36 2	2	NG7	1230	36	2	1230	711378	2	6	1	2	6	1	6	3	1	1	42	5	5	3	2	1					7		0	1	0		1	2	2	0	2	9		31	0	3	3200	1	Kerosene	1
1518	1230_37	1230 37 2	1	NG7	1230	37	2	1230	711378	2	6	1	3	4	2	6	1	1	1	35	2	5	1	1	1					7		0	1	0		1	1	1	0	2	9	12	21	0	2	3900	2	Low pollution	2
1519	1230_7	1230 7 2	1	NG7	1230	7	2	1230	711378	2	6	1	2	6	2	6	1	1	1	49	2	5	4	1	0	665	1605	2581	1608	0	37	0	1	0		1	1	4	0	1	9	20	31	0	1	4500	2	Low pollution	1
1520	1231_11	1231 11 3	1	NG7	1231	11	3	1231	1689523	1	6	1	2	6	1	6	1	2	2	65	5	5	1	1	0					7		0	0			0	1	1	0	1	9	15	31	0	3	3000	2	Kerosene	2
1521	1231_20	1231 20 2	1	NG7	1231	20	2	1231	1689523	1	6	1	2	6	2	96	2	1	1	46	2	5	2	2	0					7		0	1	0		0	1	2	0	2	9	10	31	0	3	3700	2	Low pollution	2
1522	1231_20	1231 20 2	2	NG7	1231	20	2	1231	1689523	1	6	1	2	6	2	96	2	1	1	46	2	5	2	2	0					7		0	1	0		0	2	1	0	2	9		31	0	3	3200	2	Low pollution	2
1523	1231_46	1231 46 2	2	NG7	1231	46	2	1231	1689523	1	6	1	2	6	1	6	2	1	1	33	1	5	3	2	1	451	1607	1746	1087	0	29	0	1	0		1	2	2	0	1	9		31	0	3	3500	2	Low pollution	2
1524	1231_58	1231 58 2	1	NG7	1231	58	2	1231	1689523	1	6	1	3	2	2	10	1	1	1	44	5	5	2	1	0					7		0	1	1	1	1	1	2	0	2	9	98	31	0	3	2600	1	Kerosene	3
1525	1231_68	1231 68 2	1	NG7	1231	68	2	1231	1689523	1	6	1	2	6	2	10	1	2	1	40	5	5	6	1	0					7		0	1	0		1	1	6	0	1	9	6	22	0	2	4000	2	Kerosene	3
1526	1231_84	1231 84 2	1	NG7	1231	84	2	1231	1689523	2	6	1	2	6	2	10	1	1	1	32	2	5	1	1	1	573	1590	2267	1425	0	23	0	1	0		1	1	1	0	1	9	12	31		1	4000	2	Low pollution	2
1527	1231_90	1231 90 2	1	NG7	1231	90	2	1231	1689523	2	6	1	3	2	2	10	2	1	1	43	5	5	2	2	1					7		0	1	0		1	1	2	0	1	9	8	31		3	3500	2	Kerosene	2
1528	1231_93	1231 93 2	1	NG7	1231	93	2	1231	1689523	3	6	1	2	6	3	10	1	1	1	38	2	5	2	1	0	649	1490	2923	1962	0	25	0	1	0		1	1	2	0	2	9	10	96	0	3	3000	2	Low pollution	2
1529	1232_183	1232 183 2	1	NG7	1232	183	2	1232	13411626	2	6	1	2	6	2	3	0	1	1	37	5	4	1	1	0	467	1544	1959	1269	0	27	0	1	0		0	1	1	0	2	9	18	31	0	3	3200	2	Kerosene	3
1530	1232_204	1232 204 2	1	NG7	1232	204	2	1232	13411626	2	6	1	1	6	2	6	2	1	1	30	5	4	2	1	0	662	1626	2504	1540	0	35	0	1	0		1	1	2	0	1	9	10	22	0	3	2600	2	Kerosene	3
1531	1232_50	1232 50 4	1	NG7	1232	50	4	1232	13411626	1	6	1	2	6	3	10	1	2	1	50	5	4	1	1	0					7		0	0			1	1	1	0	2	9	98	21	0	3	3500	2	Kerosene	1
1532	1232_78	1232 78 2	1	NG7	1232	78	2	1232	13411626	1	6	1	1	6	3	10	2	1	1	34	5	4	5	2	0	654	1570	2653	1690	0	30	0	1	0		1	1	5	0	1	9	15	96	0	3	3200	2	Kerosene	3
1533	1233_110	1233 110 2	1	NG7	1233	110	2	1233	3311132	1	6	1	3	3	3	10	1	1	1	35	2	5	1	1	1	571	1555	2361	1519	0	30	0	1	0		1	1	1	0	2	9	12	12	0	3	2700	1	Low pollution	3
1534	1233_132	1233 132 2	1	NG7	1233	132	2	1233	3311132	1	6	1	2	6	3	10	2	1	1	32	2	5	2	2	1	523	1555	2163	1391	0	26	0	1	0		1	1	2	0	1	9	16	22	0	4	2100	1	Low pollution	3
1535	1233_132	1233 132 2	2	NG7	1233	132	2	1233	3311132	1	6	1	2	6	3	10	2	1	1	32	2	5	2	2	1	523	1555	2163	1391	0	26	0	1	0		1	2	1	0	1	9		22	0	4	2200	2	Low pollution	3
1536	1233_139	1233 139 1	1	NG7	1233	139	1	1233	3311132	1	6	1	3	4	2	10	1	1	2	30	2	5	1	1	0					7		0	1	1	2	1	1	1	0	2	9	15	22	0	3	2500	1	Low pollution	3
1537	1233_161	1233 161 2	1	NG7	1233	161	2	1233	3311132	4	6	1	3	2	3	10	1	1	1	35	2	5	1	1	0					7		0	1	0		0	1	1	0	1	9	13	31	0	2	4000	1	Low pollution	2
1538	1233_191	1233 191 2	1	NG7	1233	191	2	1233	3311132	1	6	1	2	6	3	10	1	1	1	38	5	5	3	1	0					7		0	1	0		0	1	3	0	1	9	15	96	0	3	3200	2	Kerosene	3
1539	1233_198	1233 198 1	1	NG7	1233	198	1	1233	3311132	2	6	1	1	6	2	10	1	1	2	29	5	5	3	1	1	672	1625	2545	1566	0	31	0	5			1	1	3	0	1	9	8	22	0	3	3400	1	Kerosene	1
1540	1233_205	1233 205 1	1	NG7	1233	205	1	1233	3311132	2	6	1	2	6	3	10	0	1	2	25	2	5	2	2	0					7		1	0			1	1	2	0	1	9	17	21	0	4	2500	2	Low pollution	1
1541	1233_205	1233 205 1	2	NG7	1233	205	1	1233	3311132	2	6	1	2	6	3	10	0	1	2	25	2	5	2	2	0					7		1	0			1	2	1	0	1	9		31	0	3	2900	2	Low pollution	1
1542	1233_22	1233 22 2	1	NG7	1233	22	2	1233	3311132	1	6	1	2	6	2	10	2	1	1	48	5	5	4	2	1	677	1642	2511	1529	0	33	0	1	0		1	1	4	0	2	9	6	96	0	3	3100	1	Kerosene	3
1543	1233_29	1233 29 2	1	NG7	1233	29	2	1233	3311132	2	6	1	3	2	3	10	1	1	1	32	2	5	2	1	0					7		0	1	0		1	1	2	0	1	9	10	12	0	3	3000	2	Low pollution	2
1544	1233_44	1233 44 2	1	NG7	1233	44	2	1233	3311132	1	6	1	3	4	3	10	2	1	1	37	2	5	2	1	0	557	1659	2024	1220	0	34	0	1	0		1	1	2	0	1	9	12	21	0	3	3000	1	Low pollution	2
1545	1233_66	1233 66 2	1	NG7	1233	66	2	1233	3311132	2	6	1	2	4	3	10	1	1	1	37	2	5	2	1	0	559	1592	2206	1385	0	32	0	1	0		1	1	2	0	1	9	10	22	0	4	2500	2	Low pollution	2
1546	1233_73	1233 73 2	1	NG7	1233	73	2	1233	3311132	1	6	1	3	4	3	10	1	1	1	39	5	5	4	1	0					7		0	1	0		1	1	4	0	1	9	20	31	0	2	4200	2	Kerosene	1
1547	1233_88	1233 88 2	1	NG7	1233	88	2	1233	3311132	2	6	1	2	6	3	10	1	1	1	47	5	5	3	1	0	578	1536	2450	1595	0	41	0	1	0		1	1	3	0	2	9	8	22	0	3	3500	2	Kerosene	3
1548	1234_105	1234 105 3	1	NG7	1234	105	3	1234	2282096	1	6	1	3	2	2	10	3	3	1	44	5	5	3	2	0					7		0	5			0	1	3	0	1	9	4	12	0	3	3000	2	Kerosene	1
1549	1234_105	1234 105 3	2	NG7	1234	105	3	1234	2282096	1	6	1	3	2	2	10	3	3	1	44	5	5	3	2	0					7		0	5			0	2	2	0	2	9		22	0	4	2500	2	Kerosene	1
1550	1234_122	1234 122 3	1	NG7	1234	122	3	1234	2282096	1	6	1	1	6	3	10	1	1	1	70	2	5	4	1	0	725	1658	2637	1591	0	47	0	1	2	3	1	1	4	0	2	9	98	31	0	2	5000	2	Low pollution	2
1551	1234_131	1234 131 2	1	NG7	1234	131	2	1234	2282096	1	6	1	2	6	3	10	2	2	1	38	2	5	3	1	0					7		0	1	0		1	1	3	0	2	9	98	31	0	3	3000	2	Low pollution	3
1552	1234_69	1234 69 2	1	NG7	1234	69	2	1234	2282096	2	6	1	3	2	2	6	2	1	1	37	2	5	3	2	0	801	1591	3164	1989	0	29	0	1	0		1	1	3	0	1	9	98	21	1	3	3500	2	Low pollution	1
1553	1234_69	1234 69 2	2	NG7	1234	69	2	1234	2282096	2	6	1	3	2	2	6	2	1	1	37	2	5	3	2	0	801	1591	3164	1989	0	29	0	1	0		1	2	2	0	1	9		21	1	4	2500	2	Low pollution	1
1554	1235_19	1235 19 2	1	NG7	1235	19	2	1235	1106471	1	6	1	3	2	3	96	1	2	1	36	5	5	1	1	1	510	1546	2134	1380	0	32	0	1	0		1	1	1	0	1	9	10	31	1	2	4900	2	Kerosene	1
1555	1235_22	1235 22 2	1	NG7	1235	22	2	1235	1106471	1	6	1	3	4	3	10	1	1	1	44	2	5	3	1	0					7		0	1	0		1	1	3	0	2	9	9	22	0	3	4000	2	Low pollution	1
1556	1235_37	1235 37 2	1	NG7	1235	37	2	1235	1106471	1	6	1	2	6	3	10	2	1	1	43	5	4	3	1	1					7		0	1	98	98	1	1	3	0	1	9	6	11	0	1	4600	1	Kerosene	3
1557	1235_39	1235 39 2	1	NG7	1235	39	2	1235	1106471	3	6	1	2	3	2	10	1	1	1	43	5	5	4	1	0	771	1556	3184	2047	0	35	0	1	0		1	1	4	0	2	9	8	22	0	1	3000	2	Kerosene	3
1558	1235_58	1235 58 1	1	NG7	1235	58	1	1235	1106471	1	6	1	2	6	3	10	0	1	2	23	5	4	1	1	0	564	1565	2303	1471	0	22	0	0			1	1	1	0	1	9	12	31	0	3	3000	2	Kerosene	3
1559	1235_7	1235 7 2	1	NG7	1235	7	2	1235	1106471	1	6	1	3	4	3	10	1	1	1	35	2	5	1	1	0	772	1582	3085	1950	0	31	0	1	0		1	1	1	0	2	9	8	22	0	4	2200	2	Low pollution	1
1560	1236_114	1236 114 2	1	NG7	1236	114	2	1236	1563239	1	6	1	2	6	2	4	1	1	1	40	5	5	2	1	0					7		0	1	0		0	1	2	0	1	9	18	31	0	4	2400	2	Kerosene	2
1561	1236_118	1236 118 2	1	NG7	1236	118	2	1236	1563239	1	6	1	3	4	2	6	1	1	1	34	2	5	1	1	1					7		0	1	0		1	1	1	0	2	9	98	21	0	4	2800	1	Low pollution	1
1562	1236_26	1236 26 2	1	NG7	1236	26	2	1236	1563239	1	6	1	3	4	2	6	3	1	1	36	2	5	4	2	1	857	1593	3377	2120	0	27	0	1	0		1	1	4	0	2	9	20	22	0	3	3200	1	Low pollution	1
1563	1236_26	1236 26 2	2	NG7	1236	26	2	1236	1563239	1	6	1	3	4	2	6	3	1	1	36	2	5	4	2	1	857	1593	3377	2120	0	27	0	1	0		1	2	3	0	2	9		22	0	3	3500	2	Low pollution	1
1564	1236_42	1236 42 2	1	NG7	1236	42	2	1236	1563239	1	6	1	3	5	1	6	1	1	1	49	2	5	2	1	0					7		0	1	0		1	1	2	0	1	9	20	31	1	2	3900	1	Low pollution	1
1565	1236_46	1236 46 2	1	NG7	1236	46	2	1236	1563239	1	6	1	2	6	2	10	1	2	1	42	2	5	2	1	0					7		0	1	0		1	1	2	0	2	9	10	21	0	2	4000	2	Low pollution	1
1566	1236_50	1236 50 2	1	NG7	1236	50	2	1236	1563239	2	6	1	3	2	2	6	2	1	1	36	2	5	2	2	1	632	1540	2665	1730	0	30	0	1	0		1	1	2	0	2	9	98	31	1	3	3000	2	Low pollution	1
1567	1236_50	1236 50 2	2	NG7	1236	50	2	1236	1563239	2	6	1	3	2	2	6	2	1	1	36	2	5	2	2	1	632	1540	2665	1730	0	30	0	1	0		1	2	1	0	1	9		31	1	3	3500	2	Low pollution	1
1568	1236_58	1236 58 2	1	NG7	1236	58	2	1236	1563239	1	6	1	2	6	3	10	1	1	1	34	5	5	2	2	0					7		0	1	0		1	1	2	0	2	9	10	22	0	3	2500	1	Kerosene	2
1569	1236_58	1236 58 2	2	NG7	1236	58	2	1236	1563239	1	6	1	2	6	3	10	1	1	1	34	5	5	2	2	0					7		0	1	0		1	2	1	0	2	9		21	0	2	3500	2	Kerosene	2
1570	1236_6	1236 6 2	1	NG7	1236	6	2	1236	1563239	1	6	1	3	3	2	10	1	1	1	40	5	5	3	1	0					7		0	1	0		1	1	3	0	2	9	16	31	0	2	3200	2	Kerosene	1
1571	1236_70	1236 70 2	1	NG7	1236	70	2	1236	1563239	1	6	1	3	2	2	10	1	1	1	30	5	5	1	1	0					7		0	1	0		1	1	1	0	2	9	98	31	1	3	3200	2	Kerosene	2
1572	1236_82	1236 82 2	1	NG7	1236	82	2	1236	1563239	1	6	1	2	6	3	10	1	1	1	39	2	5	2	1	1					7		0	1	0		1	1	2	0	2	9	98	21	1	3	3500	2	Low pollution	3
1573	1236_90	1236 90 2	1	NG7	1236	90	2	1236	1563239	1	6	1	2	2	3	10	1	1	1	50	5	5	4	1	0					7		0	1	0		1	1	4	0	1	9	10	31	0	3	3000	2	Kerosene	2
1574	1237_101	1237 101 2	1	NG7	1237	101	2	1237	2149453	2	6	1	2	6	3	10	1	1	1	39	2	5	3	1	0					7		0	1	0		1	1	3	0	2	9	10	31	1	3	3600	2	Low pollution	2
1575	1237_162	1237 162 2	1	NG7	1237	162	2	1237	2149453	1	6	1	3	4	2	10	1	1	1	30	2	5	1	1	1	740	1596	2905	1820	0	25	0	1	0		1	1	1	0	2	9	98	31	0	3	2800	1	Low pollution	3
1576	1237_2	1237 2 2	1	NG7	1237	2	2	1237	2149453	1	6	1	2	6	3	10	1	1	2	65	1	4	2	2	1					7		0	1	0		1	1	2	0	2	9	98	31	0	3	2800	2	Low pollution	1
1577	1237_2	1237 2 2	2	NG7	1237	2	2	1237	2149453	1	6	1	2	6	3	10	1	1	2	65	1	4	2	2	1					7		0	1	0		1	2	1	0	2	9		31	0	3	3900	2	Low pollution	1
1578	1237_35	1237 35 2	1	NG7	1237	35	2	1237	2149453	2	6	1	2	6	3	10	2	1	1	35	2	5	2	2	1					7		0	1	0		1	1	2	0	1	9	98	12	0	2	4300	2	Low pollution	1
1579	1237_35	1237 35 2	2	NG7	1237	35	2	1237	2149453	2	6	1	2	6	3	10	2	1	1	35	2	5	2	2	1					7		0	1	0		1	2	1	0	1	9		21	0	3	3000	2	Low pollution	1
1580	1237_63	1237 63 2	1	NG7	1237	63	2	1237	2149453	2	6	1	2	6	2	10	1	1	1	37	2	5	4	1	0	543	1670	1947	1166	0	35	0	1	0		1	1	4	0	1	9	20	11	0	3	3300	2	Low pollution	1
1581	1237_79	1237 79 2	1	NG7	1237	79	2	1237	2149453	1	6	1	2	6	2	10	1	2	1	53	2	5	3	1	0	867	1600	3387	2117	0	41	0	1	0		1	1	3	0	1	10	20	31	0	2	4000	1	Low pollution	1
1582	1237_85	1237 85 4	1	NG7	1237	85	4	1237	2149453	1	6	1	2	5	3	10	2	3	1	95	5	5	3	2	0					7		0	1	0		1	1	3	0	2	9	98	12	0	3	3800	2	Kerosene	2
1583	1237_85	1237 85 4	2	NG7	1237	85	4	1237	2149453	1	6	1	2	5	3	10	2	3	1	95	5	5	3	2	0					7		0	1	0		1	2	2	0	1	9		12	0	2	4000	2	Kerosene	2
1584	1238_10	1238 10 2	1	NG7	1238	10	2	1238	909588	1	6	1	3	4	2	10	1	1	1	32	2	5	1	1	0					7		0	1	0		1	1	1	0	1	9	20	31	0	2	3900	2	Low pollution	1
1585	1238_18	1238 18 2	1	NG7	1238	18	2	1238	909588	2	6	1	3	3	3	10	1	1	1	47	2	5	4	1	1					7		0	1	0		1	1	4	0	2	9	20	31	0	3	3000	2	Low pollution	1
1586	1238_26	1238 26 2	1	NG7	1238	26	2	1238	909588	1	6	1	3	1	2	10	1	1	1	36	2	5	2	1	1	796	1560	3271	2097	0	31	0	1	0		1	1	2	0	2	9	12	31	0	3	3900	2	Low pollution	1
1587	1238_32	1238 32 2	1	NG7	1238	32	2	1238	909588	2	6	1	2	6	3	10	1	1	1	48	2	5	1	1	1	705	1634	2640	1616	0	22	0	1	0		1	1	1	0	1	10	98	31	0	2	4300	1	Low pollution	1
1588	1238_39	1238 39 2	1	NG7	1238	39	2	1238	909588	2	6	1	2	6	2	10	1	1	1	36	2	5	2	1	0	9995	9995	9999	9999	4	30	0	1	0		1	1	2	0	2	9	12	21	1	3	4000	2	Low pollution	2
1589	1238_41	1238 41 2	1	NG7	1238	41	2	1238	909588	1	6	1	1	6	2	96	1	2	1	37	5	5	4	1	0					7		0	1	0		1	1	4	0	1	9	0	12	0	2	4900	2	Kerosene	1
1590	1238_47	1238 47 2	1	NG7	1238	47	2	1238	909588	2	6	1	3	4	2	6	1	1	1	42	2	5	4	1	0					7		0	1	0		1	1	4	0	2	9	10	22	0	3	2500	2	Low pollution	3
1591	1238_49	1238 49 5	1	NG7	1238	49	5	1238	909588	2	6	1	2	6	2	10	2	3	1	75	5	4	2	1	1					7		0	1	0		1	1	2	0	2	9	6	12	0	4	3000	2	Kerosene	2
1592	1238_51	1238 51 2	1	NG7	1238	51	2	1238	909588	2	6	1	3	4	2	10	2	2	2	58	2	5	1	1	0	1018	1752	3316	1893	0	26	0	2	0		1	1	1	0	2	9	12	31		1	4900	2	Low pollution	2
1593	1238_57	1238 57 2	1	NG7	1238	57	2	1238	909588	1	6	1	2	6	2	6	2	1	1	44	2	5	3	1	0	754	1560	3098	1986	0	30	0	1	0		1	1	3	0	1	9	98	21	0	2	4300	2	Low pollution	3
1594	1238_61	1238 61 2	1	NG7	1238	61	2	1238	909588	1	6	1	3	4	2	10	1	1	1	42	2	5	4	1	0					7		0	1	0		1	1	4	0	2	9	98	31	0	3	3100	1	Low pollution	1
1595	1239_1	1239 1 3	1	NG7	1239	1	3	1239	2156604	1	6	1	2	6	2	10	1	1	1	83	2	5	4	1	0					7		0	4			1	1	4	0	2	10	98	31	1	4	2400	1	Low pollution	1
1596	1239_11	1239 11 2	1	NG7	1239	11	2	1239	2156604	2	6	1	3	4	2	10	2	1	1	41	2	5	2	2	0					7		0	1	0		1	1	2	0	1	9	98	21	0	2	4200	2	Low pollution	2
1597	1239_11	1239 11 2	2	NG7	1239	11	2	1239	2156604	2	6	1	3	4	2	10	2	1	1	41	2	5	2	2	0					7		0	1	0		1	2	1	0	2	9		96	0	3	3200	2	Low pollution	2
1598	1239_16	1239 16 2	1	NG7	1239	16	2	1239	2156604	1	6	1	3	4	2	10	1	1	1	37	2	5	1	1	0					7		0	1	0		1	1	1	0	2	9	12	31	0	2	3600	2	Low pollution	2
1599	1239_60	1239 60 2	1	NG7	1239	60	2	1239	2156604	3	6	1	2	6	3	10	1	1	1	35	2	4	1	1	0					7		0	1	1	2	1	1	1	0	1	9	10	31		3	4200	2	Low pollution	2
1600	1239_75	1239 75 2	1	NG7	1239	75	2	1239	2156604	2	6	1	3	3	2	96	1	2	1	30	2	5	1	1	1					7		0	1	0		1	1	1	0	1	9	14	21	1	2	4200	2	Low pollution	1
1601	1239_80	1239 80 2	1	NG7	1239	80	2	1239	2156604	1	6	1	3	2	2	96	2	1	1	34	2	5	2	2	1	676	1705	2325	1364	0	27	0	1	0		1	1	2	0	2	9	98	31	0	3	3300	2	Low pollution	1
1602	1239_80	1239 80 2	2	NG7	1239	80	2	1239	2156604	1	6	1	3	2	2	96	2	1	1	34	2	5	2	2	1	676	1705	2325	1364	0	27	0	1	0		1	2	1	0	1	9		31	0	2	3800	2	Low pollution	1
1603	124_12	124 12 2	1	NG7	124	12	2	124	1771187	1	1	1	3	4	3	10	1	1	1	28	5	4	1	1	0	565	1692	1974	1166	0	28	0	1	0		0	1	1	0	2	9	14	22	0	1	3500	2	Kerosene	1
1604	124_18	124 18 2	1	NG7	124	18	2	124	1771187	1	1	1	3	4	3	10	2	1	1	33	2	5	3	3	1					7		0	1	0		1	1	3	0	1	9	13	31	0	2	3800	2	Low pollution	1
1605	124_18	124 18 2	2	NG7	124	18	2	124	1771187	1	1	1	3	4	3	10	2	1	1	33	2	5	3	3	1					7		0	1	0		1	2	2	0	2	9		31	0	2	3400	2	Low pollution	1
1606	124_29	124 29 2	1	NG7	124	29	2	124	1771187	1	1	1	1	6	3	10	1	1	1	47	1	4	7	1	0	589	1608	2278	1417	0	37	0	1	0		1	1	7	0	1	9	5	22	0	3	2500	2	Low pollution	1
1607	124_53	124 53 2	1	NG7	124	53	2	124	1771187	2	1	1	1	6	3	10	2	1	1	37	5	5	5	2	0	552	1555	2283	1468	0	34	0	1	0		1	1	5	0	2	9	5	21	0	4	2500	1	Kerosene	1
1608	124_53	124 53 2	2	NG7	124	53	2	124	1771187	2	1	1	1	6	3	10	2	1	1	37	5	5	5	2	0	552	1555	2283	1468	0	34	0	1	0		1	2	4	0	1	9		21	0	3	3000	2	Kerosene	1
1609	124_59	124 59 2	1	NG7	124	59	2	124	1771187	1	1	1	1	6	3	10	1	1	1	40	2	5	5	1	0					7		0	1	0		1	1	5	0	1	10	10	21	0	1	4000	1	Low pollution	1
1610	1240_101	1240 101 2	1	NG7	1240	101	2	1240	1657797	1	6	1	3	2	2	10	1	1	1	38	2	5	3	1	0					7		0	1	0		1	1	3	0	2	9	11	22	0	3	3400	2	Low pollution	1
1611	1240_105	1240 105 2	1	NG7	1240	105	2	1240	1657797	1	6	1	3	2	2	10	1	1	1	38	2	5	3	1	0	1008	1542	4239	2749	0	31	0	1	0		1	1	3	0	2	9	14	31	1	4	3700	2	Low pollution	1
1612	1240_109	1240 109 2	1	NG7	1240	109	2	1240	1657797	2	6	1	1	6	2	10	1	1	1	40	5	5	4	1	0					7		0	1	0		1	1	4	0	1	9	12	31	1	2	3700	1	Kerosene	1
1613	1240_15	1240 15 2	1	NG7	1240	15	2	1240	1657797	1	6	1	2	6	2	10	1	1	1	46	2	5	5	1	0	614	1512	2686	1776	0	41	0	1	0		1	1	5	0	2	9	10	31	0	3	3000	1	Low pollution	2
1614	1240_3	1240 3 2	1	NG7	1240	3	2	1240	1657797	1	6	1	3	2	1	6	1	1	1	31	5	5	1	1	1	876	1629	3301	2026	0	25	0	1	0		0	1	1	0	1	9	15	31	0	3	3000	2	Kerosene	3
1615	1240_37	1240 37 2	1	NG7	1240	37	2	1240	1657797	1	6	1	3	2	2	96	1	1	1	42	2	5	1	1	0	788	1613	3029	1878	0	33	0	1	0		0	1	1	0	2	9	10	31	1	2	3500	1	Low pollution	1
1616	1240_45	1240 45 2	1	NG7	1240	45	2	1240	1657797	1	6	1	3	4	2	10	1	1	1	40	2	5	2	1	0					7		0	1	0		0	1	2	0	2	9	98	31	0	2	3700	2	Low pollution	1
1617	1240_56	1240 56 2	1	NG7	1240	56	2	1240	1657797	1	6	1	3	2	2	10	2	1	1	37	2	5	2	2	0					7		0	1	0		1	1	2	0	2	9	98	21	1	3	3600	2	Low pollution	1
1618	1240_56	1240 56 2	2	NG7	1240	56	2	1240	1657797	1	6	1	3	2	2	10	2	1	1	37	2	5	2	2	0					7		0	1	0		1	2	1	0	1	10		31	1	2	4500	2	Low pollution	1
1619	1240_60	1240 60 2	1	NG7	1240	60	2	1240	1657797	1	6	1	3	4	3	10	2	1	1	42	2	5	2	2	0	822	1585	3272	2064	0	32	0	1	0		1	1	2	0	1	9	12	21	0	3	3500	2	Low pollution	1
1620	1240_60	1240 60 2	2	NG7	1240	60	2	1240	1657797	1	6	1	3	4	3	10	2	1	1	42	2	5	2	2	0	822	1585	3272	2064	0	32	0	1	0		1	2	1	0	2	9		21	0	3	4000	2	Low pollution	1
1621	1240_90	1240 90 2	1	NG7	1240	90	2	1240	1657797	1	6	1	2	6	2	6	3	1	1	36	5	5	3	3	1					7		0	1	0		0	1	3	0	1	9	13	12	0	2	4200	1	Kerosene	3
1622	1240_90	1240 90 2	2	NG7	1240	90	2	1240	1657797	1	6	1	2	6	2	6	3	1	1	36	5	5	3	3	1					7		0	1	0		0	2	2	0	1	9		31	0	3	3900	1	Kerosene	3
1623	1240_90	1240 90 2	3	NG7	1240	90	2	1240	1657797	1	6	1	2	6	2	6	3	1	1	36	5	5	3	3	1					7		0	1	0		0	3	1	0	2	9		31	0	3	3800	2	Kerosene	3
1624	1240_94	1240 94 4	1	NG7	1240	94	4	1240	1657797	1	6	1	2	6	1	6	1	3	1	53	2	5	1	1	0	1014	1627	3831	2354	0	24	0	4			1	1	1	0	1	9	20	31	1	2	4000	1	Low pollution	1
1625	1241_100	1241 100 2	1	NG7	1241	100	2	1241	1760493	2	6	1	2	6	2	10	2	1	1	45	5	5	5	3	1					7		0	1	0		1	1	5	0	2	9	12	31	0	4	2300	2	Kerosene	1
1626	1241_100	1241 100 2	2	NG7	1241	100	2	1241	1760493	2	6	1	2	6	2	10	2	1	1	45	5	5	5	3	1					7		0	1	0		1	2	4	0	1	9		31	0	3	3000	2	Kerosene	1
1627	1241_104	1241 104 2	1	NG7	1241	104	2	1241	1760493	1	6	1	2	4	2	96	1	2	1	35	5	5	1	1	1	606	1570	2459	1566	0	18	0	1	0		0	1	1	0	2	9	8	21	0	3	2600	2	Kerosene	2
1628	1241_116	1241 116 2	1	NG7	1241	116	2	1241	1760493	1	6	1	3	2	2	96	2	1	1	39	5	5	3	2	1	712	1644	2634	1602	0	33	0	1	0		1	1	3	0	1	9	10	31	0	2	4000	1	Kerosene	2
1629	1241_116	1241 116 2	2	NG7	1241	116	2	1241	1760493	1	6	1	3	2	2	96	2	1	1	39	5	5	3	2	1	712	1644	2634	1602	0	33	0	1	0		1	2	2	0	1	9		31	0	3	4200	2	Kerosene	2
1630	1241_12	1241 12 2	1	NG7	1241	12	2	1241	1760493	1	6	1	1	6	2	10	1	1	1	45	2	5	4	2	0					7		0	1	0		1	1	4	0	2	9	12	31	0	4	2800	2	Low pollution	1
1631	1241_12	1241 12 2	2	NG7	1241	12	2	1241	1760493	1	6	1	1	6	2	10	1	1	1	45	2	5	4	2	0					7		0	1	0		1	2	3	0	1	9		31	0	3	3000	2	Low pollution	1
1632	1241_28	1241 28 2	1	NG7	1241	28	2	1241	1760493	1	6	1	3	1	2	10	1	2	1	32	2	5	2	1	0					7		0	1	0		1	1	2	0	1	9	20	12	0	3	3500	1	Low pollution	1
1633	1241_32	1241 32 2	1	NG7	1241	32	2	1241	1760493	1	6	1	2	6	2	10	1	1	1	33	2	5	3	1	1	726	1686	2554	1515	0	28	0	1	0		1	1	3	0	1	9	13	31	0	3	3000	1	Low pollution	1
1634	1241_52	1241 52 2	1	NG7	1241	52	2	1241	1760493	1	6	1	2	6	3	10	1	1	1	43	5	4	4	1	0					7		0	1	1	2	1	1	4	0	1	9	18	31	1	4	3700	1	Kerosene	1
1635	1241_56	1241 56 6	1	NG7	1241	56	6	1241	1760493	1	6	1	2	2	2	10	2	1	2	64	2	5	2	1	0	458	1552	1901	1225	0	26	0	2	0		1	1	2	0	2	9	98	11	0	2	3700	2	Low pollution	1
1636	1241_68	1241 68 2	1	NG7	1241	68	2	1241	1760493	2	6	1	2	6	2	10	1	2	1	50	5	4	5	1	0	511	1504	2259	1502	0	42	0	1	0		1	1	5	0	1	9	98	31	0	3	3500	2	Kerosene	3
1637	1241_8	1241 8 2	1	NG7	1241	8	2	1241	1760493	2	6	1	3	3	3	10	1	1	1	40	2	5	1	1	0	638	1650	2343	1420	0	25	0	1	0		0	1	1	0	2	9	98	31	1	3	2900	2	Low pollution	1
1638	1241_80	1241 80 2	1	NG7	1241	80	2	1241	1760493	1	6	1	2	3	2	10	2	1	1	37	2	5	3	1	0	444	1564	1815	1161	0	31	0	1	0		1	1	3	0	1	9	98	36	0	3	3000	1	Low pollution	3
1639	1241_84	1241 84 2	1	NG7	1241	84	2	1241	1760493	2	6	1	2	6	2	6	2	1	1	34	2	5	3	2	0					7		0	1	0		1	1	3	0	2	9	15	31	0	3	3500	2	Low pollution	1
1640	1241_84	1241 84 2	2	NG7	1241	84	2	1241	1760493	2	6	1	2	6	2	6	2	1	1	34	2	5	3	2	0					7		0	1	0		1	2	2	0	1	9		31	0	3	3000	1	Low pollution	1
1641	1241_96	1241 96 2	1	NG7	1241	96	2	1241	1760493	1	6	1	2	6	1	6	1	1	1	47	5	5	1	1	1					7		0	1	0		0	1	1	0	1	9	12	21	1	2	3900	2	Kerosene	1
1642	1242_107	1242 107 2	1	NG7	1242	107	2	1242	5467801	1	6	1	3	1	2	96	2	3	1	51	2	5	3	2	0	1039	1568	4226	2695	0	37	0	1	0		1	1	3	0	2	9	98	31	0	3	3000	2	Low pollution	1
1643	1242_107	1242 107 2	2	NG7	1242	107	2	1242	5467801	1	6	1	3	1	2	96	2	3	1	51	2	5	3	2	0	1039	1568	4226	2695	0	37	0	1	0		1	2	2	0	1	9		31	1	3	2800	2	Low pollution	1
1644	1242_112	1242 112 2	2	NG7	1242	112	2	1242	5467801	2	6	1	0		2	96	2	1	1	46	8	2	5	2	0					7		0	1	0		1	2	4	0	2	9		22	0	3	3500	2	Biomass	3
1645	1242_25	1242 25 2	1	NG7	1242	25	2	1242	5467801	1	6	1	2	3	3	10	1	1	1	36	5	4	5	1	0					7		0	1	0		1	1	5	0	1	9	0	12	0	2	4500	2	Kerosene	2
1646	1242_34	1242 34 2	1	NG7	1242	34	2	1242	5467801	1	6	1	3	2	3	10	1	1	1	43	2	5	2	2	0					7		0	1	0		1	1	2	0	2	9	13	31	0	3	3000	1	Low pollution	1
1647	1242_38	1242 38 2	1	NG7	1242	38	2	1242	5467801	2	6	1	2	6	2	10	2	1	1	37	2	5	2	2	0					7		0	1	0		1	1	2	0	2	9	8	31	0	4	2500	1	Low pollution	1
1648	1242_38	1242 38 2	2	NG7	1242	38	2	1242	5467801	2	6	1	2	6	2	10	2	1	1	37	2	5	2	2	0					7		0	1	0		1	2	1	0	2	9		31	0	4	2500	2	Low pollution	1
1649	1242_8	1242 8 2	1	NG7	1242	8	2	1242	5467801	1	6	1	2	6	2	6	1	1	1	40	2	5	3	1	0					7		0	1	0		1	1	3	0	1	9	20	22	0	3	3200	1	Low pollution	1
1650	1242_81	1242 81 2	1	NG7	1242	81	2	1242	5467801	1	6	1	2	6	1	6	1	1	1	32	2	5	1	1	0	623	1541	2624	1702	0	26	0	1	0		0	1	1	0	2	9	10	31	1	2	3800	2	Low pollution	1
1651	1242_90	1242 90 2	1	NG7	1242	90	2	1242	5467801	1	6	1	3	4	2	10	1	1	1	41	5	5	3	1	0					7		0	1	0		1	1	3	0	2	9	12	21	1	3	3300	2	Kerosene	1
1652	1243_10	1243 10 2	1	NG7	1243	10	2	1243	1297852	2	6	1	3	2	2	6	2	1	1	44	2	5	3	2	1	603	1652	2210	1337	0	33	0	1	0		0	1	3	0	1	9	10	22	0	3	3300	2	Low pollution	3
1653	1243_10	1243 10 2	2	NG7	1243	10	2	1243	1297852	2	6	1	3	2	2	6	2	1	1	44	2	5	3	2	1	603	1652	2210	1337	0	33	0	1	0		0	2	2	0	1	9		31	0	3	3300	2	Low pollution	3
1654	1243_19	1243 19 1	1	NG7	1243	19	1	1243	1297852	1	6	1	2	6	3	10	1	1	2	35	5	4	3	1	0					7		0	5			1	1	3	0	2	9	9	31	0	3	3000	2	Kerosene	3
1655	1243_37	1243 37 2	1	NG7	1243	37	2	1243	1297852	2	6	1	2	6	3	10	1	1	1	41	5	4	5	2	0	1103	1681	3903	2322	0	32	0	1	0		1	1	5	0	1	9	18	96	0	3	3000	2	Kerosene	3
1656	1243_43	1243 43 2	1	NG7	1243	43	2	1243	1297852	1	6	1	3	2	3	10	1	1	1	42	2	5	2	1	0	9995	9995	9999	9999	4	37	0	1	0		1	1	2	0	2	9	20	31	1	2	3600	2	Low pollution	1
1657	1243_46	1243 46 2	1	NG7	1243	46	2	1243	1297852	2	6	1	1	6	3	10	1	1	1	38	5	4	1	1	0					7		0	1	0		1	1	1	0	2	9	12	31	1	4	2300	1	Kerosene	1
1658	1244_19	1244 19 2	1	NG7	1244	19	2	1244	1418023	2	6	1	2	6	3	10	3	1	1	36	2	5	3	2	1					7		0	1	0		1	1	3	0	1	9	8	31	0	4	2230	2	Low pollution	2
1659	1244_19	1244 19 2	2	NG7	1244	19	2	1244	1418023	2	6	1	2	6	3	10	3	1	1	36	2	5	3	2	1					7		0	1	0		1	2	2	0	2	9		96	0	3	3500	2	Low pollution	2
1660	1244_21	1244 21 2	1	NG7	1244	21	2	1244	1418023	1	6	1	2	6	2	10	1	1	1	33	5	5	1	1	0					7		0	1	0		1	1	1	0	1	9	12	31	0	5	1700	2	Kerosene	2
1661	1244_29	1244 29 4	1	NG7	1244	29	4	1244	1418023	1	6	1	2	6	2	10	0	2	1	60	5	5	3	1	0	615	1591	2430	1527	0	30	0	5			1	1	3	0	2	9	20	22	0	2	4000	1	Kerosene	1
1662	1244_35	1244 35 2	2	NG7	1244	35	2	1244	1418023	1	6	1	2	6	2	10	3	1	1	35	2	4	4	3	1	649	1662	2350	1414	0	30	0	1	0		0	2	3	0	1	9		96	0	3	2800	1	Low pollution	2
1663	1244_35	1244 35 2	3	NG7	1244	35	2	1244	1418023	1	6	1	2	6	2	10	3	1	1	35	2	4	4	3	1	649	1662	2350	1414	0	30	0	1	0		0	3	2	0	2	9		96	0	3	3500	2	Low pollution	2
1664	1244_45	1244 45 1	1	NG7	1244	45	1	1244	1418023	1	6	1	3	1	3	10	2	2	2	48	2	5	3	1	0					7		0	1	0		1	1	3	0	1	9	15	31	0	3	3700	1	Low pollution	1
1665	1244_5	1244 5 2	1	NG7	1244	5	2	1244	1418023	1	6	1	2	6	2	10	1	1	1	42	2	5	3	1	0	459	1522	1981	1302	0	37	0	1	0		1	1	3	0	2	9	10	31	0	4	2500	2	Low pollution	3
1666	1244_58	1244 58 2	3	NG7	1244	58	2	1244	1418023	1	6	1	2	6	3	10	3	1	1	31	2	5	3	3	2	743	1643	2752	1675	0	26	0	1	0		1	3	1	0	1	9		31	0	3	3300	1	Low pollution	1
1667	1245_12	1245 12 2	1	NG7	1245	12	2	1245	1267268	1	6	1	3	6	3	3	3	3	1	50	2	5	4	3	0					7		0	1	1	2	1	1	4	0	2	9	20	31	0	3	2600	2	Low pollution	1
1668	1245_23	1245 23 2	1	NG7	1245	23	2	1245	1267268	3	6	1	3	4	1	6	2	2	1	47	2	5	4	2	0					7		0	1	0		1	1	4	0	1	9	12	31	0	2	3800	2	Low pollution	1
1669	1245_23	1245 23 2	2	NG7	1245	23	2	1245	1267268	3	6	1	3	4	1	6	2	2	1	47	2	5	4	2	0					7		0	1	0		1	2	3	0	2	9		31	0	2	4000	2	Low pollution	1
1670	1245_3	1245 3 2	1	NG7	1245	3	2	1245	1267268	1	6	1	3	4	2	10	2	4	1	53	2	5	2	2	0	9995	9995	9999	9999	4	43	0	1	0		1	1	2	0	1	9	20	31	1	2	4000	2	Low pollution	1
1671	1245_3	1245 3 2	2	NG7	1245	3	2	1245	1267268	1	6	1	3	4	2	10	2	4	1	53	2	5	2	2	0	9995	9995	9999	9999	4	43	0	1	0		1	2	1	0	2	9		31	1	2	3700	2	Low pollution	1
1672	1246_13	1246 13 2	1	NG7	1246	13	2	1246	1743988	2	6	1	3	4	2	10	1	1	1	35	2	4	1	1	0					7		0	1	0		1	1	1	0	2	9	20	96	0	4	2600	2	Low pollution	3
1673	1246_17	1246 17 2	1	NG7	1246	17	2	1246	1743988	1	6	1	2	3	2	10	3	1	1	37	2	5	2	2	0	578	1679	2050	1221	0	25	0	1	1	2	0	1	2	0	2	9	0	11	0	3	2500	1	Low pollution	2
1674	1246_19	1246 19 4	1	NG7	1246	19	4	1246	1743988	1	6	1	2	6	2	10	0	3	1	60	8	4	1	1	0					7		0	0			1	1	1	0	1	9	20	22	0	2	4300	1	Biomass	2
1675	1246_31	1246 31 2	1	NG7	1246	31	2	1246	1743988	2	6	1	1	6	3	10	2	1	1	50	8	4	3	1	0					7		0	1	0		1	1	3	0	2	9	6	22	0	3	3000	2	Biomass	3
1676	1246_35	1246 35 2	1	NG7	1246	35	2	1246	1743988	1	6	1	0		2	96	3	2	1	40	8	3	6	1	0	630	1569	2559	1631	0	38	0	1	0		1	1	6	0	2	9	8	22	0	3	3500	1	Biomass	3
1677	1246_43	1246 43 2	1	NG7	1246	43	2	1246	1743988	2	6	1	2	6	2	10	2	2	1	35	2	5	5	2	1					7		0	1	0		1	1	5	0	1	9	8	21	0	3	3200	2	Low pollution	1
1678	1246_43	1246 43 2	2	NG7	1246	43	2	1246	1743988	2	6	1	2	6	2	10	2	2	1	35	2	5	5	2	1					7		0	1	0		1	2	4	0	1	9		21	0	3	3000	2	Low pollution	1
1679	1246_57	1246 57 2	1	NG7	1246	57	2	1246	1743988	1	6	1	2	6	2	10	1	1	1	26	2	4	1	1	0					7		0	1	0		1	1	1	0	2	9	10	22	0	2	3800	2	Low pollution	3
1680	1247_34	1247 34 2	1	NG7	1247	34	2	1247	1323272	2	6	2	2	6	3	96	2	1	1	37	8	4	3	2	0					7		0	1	0		1	1	3	0	2	9	17	31	0	3	3000	1	Biomass	3
1681	1247_4	1247 4 2	1	NG7	1247	4	2	1247	1323272	1	6	2	2	6	2	10	1	1	1	35	7	4	1	1	0	630	1584	2511	1585	0	22	0	1	0		0	1	1	0	1	9	98	31	0	3	2500	2	Biomass	3
1682	1247_7	1247 7 2	1	NG7	1247	7	2	1247	1323272	1	6	2	2	4	2	96	1	1	1	25	7	4	1	1	0					7		0	1	0		0	1	1	0	2	9	16	31	0	4	2200	1	Biomass	3
1683	1247_76	1247 76 3	1	NG7	1247	76	3	1247	1323272	3	6	2	2	6	2	10	1	1	1	82	8	4	1	1	1	852	1687	2994	1775	0	23	0	1	1	2	1	1	1	0	1	9	9	21	0	2	3500	2	Biomass	3
1684	1248_17	1248 17 2	1	NG7	1248	17	2	1248	646249	1	6	2	1	6	3	10	2	1	1	42	5	3	3	2	1	377	1540	1590	1032	0	25	0	1	1	2	1	1	3	0	1	9	6	12	0	3	3400	2	Kerosene	3
1685	1248_17	1248 17 2	2	NG7	1248	17	2	1248	646249	1	6	2	1	6	3	10	2	1	1	42	5	3	3	2	1	377	1540	1590	1032	0	25	0	1	1	2	1	2	2	0	1	9		31	0	2	4000	2	Kerosene	3
1686	1248_25	1248 25 2	1	NG7	1248	25	2	1248	646249	1	6	2	2	6	2	10	2	1	1	27	2	5	2	2	1	9995	9995	9999	9999	4	24	0	1	0		1	1	2	0	2	9	98	11	0	4	2500	2	Low pollution	2
1687	1248_29	1248 29 10	1	NG7	1248	29	10	1248	646249	1	6	2	3	4	2	10	4	3	1	53	5	5	4	1	0	708	1631	2661	1632	0	40	0	1	0		1	1	4	0	2	9	12	31	0	3	3600	2	Kerosene	2
1688	1248_29	1248 29 12	1	NG7	1248	29	12	1248	646249	2	6	2	2	6	2	10	4	3	1	53	5	5	2	2	1	487	1630	1833	1125	0	25	0	1	0		1	1	2	0	2	9	98	31	0	3	2700	1	Kerosene	2
1689	1248_34	1248 34 2	1	NG7	1248	34	2	1248	646249	4	6	2	2	6	2	10	2	1	1	42	5	4	4	2	0	886	1539	3741	2431	0	37	0	1	0		1	1	4	0	1	9	6	12	0	2	3900	2	Kerosene	3
1690	1249_14	1249 14 2	1	NG7	1249	14	2	1249	820919	2	6	2	2	6	3	10	1	2	1	50	2	5	5	1	0					7		0	1	1	2	1	1	5	0	2	9	20	21	0	3	3000	1	Low pollution	1
1691	1249_23	1249 23 3	1	NG7	1249	23	3	1249	820919	1	6	2	3	3	2	10	0	1	1	65	2	5	1	1	0	726	1581	2905	1837	0	21	0	0			0	1	1	0	1	9	5	21	0	3	3000	2	Low pollution	1
1692	1249_29	1249 29 3	1	NG7	1249	29	3	1249	820919	1	6	2	2	1	2	10	1	1	1	73	2	5	1	1	1	649	1775	2060	1161	0	23	0	1	0		1	1	1	0	1	9	98	31	0	2	4000	1	Low pollution	2
1693	1249_36	1249 36 2	1	NG7	1249	36	2	1249	820919	1	6	2	3	4	2	10	2	1	1	34	2	5	3	1	0	692	1597	2713	1699	0	34	0	1	0		1	1	3	0	1	9	20	31	0	4	2900	2	Low pollution	1
1694	1249_40	1249 40 2	1	NG7	1249	40	2	1249	820919	2	6	2	2	6	3	10	1	1	1	42	2	5	4	1	0					7		0	1	0		1	1	4	0	1	9	15	22	0	3	3500	2	Low pollution	1
1695	1249_43	1249 43 2	1	NG7	1249	43	2	1249	820919	2	6	2	3	4	2	10	1	1	1	47	2	5	4	1	0	712	1596	2795	1751	0	41	0	1	0		1	1	4	0	1	9	20	31	0	2	4200	1	Low pollution	1
1696	1249_56	1249 56 1	1	NG7	1249	56	1	1249	820919	1	6	2	3	4	2	10	1	1	2	28	2	5	1	1	0	507	1533	2157	1407	0	28	0	0			1	1	1	0	1	9	16	21	1	3	3800	2	Low pollution	1
1697	1249_63	1249 63 3	1	NG7	1249	63	3	1249	820919	1	6	2	2	3	3	10	1	2	1	59	2	5	2	1	1	483	1660	1753	1056	0	28	0	1	1	2	1	1	2	0	1	9	20	22	0	3	3500	2	Low pollution	1
1698	1249_9	1249 9 2	2	NG7	1249	9	2	1249	820919	1	6	2	1	6	3	10	2	1	1	59	8	4	7	2	0	551	1604	2142	1335	0	35	0	1	0		1	2	6	0	2	9		31	0	3	4100	2	Biomass	3
1699	125_102	125 102 2	2	NG7	125	102	2	125	2349286	2	1	1	2	6	3	10	2	1	1	38	5	4	4	2	1					7		0	1	0		1	2	3	0	1	9		31	0	3	3400	2	Kerosene	1
1700	125_106	125 106 8	1	NG7	125	106	8	125	2349286	1	1	1	0		3	10	2	2	1	41	8	2	4	2	0					7		0	1	1	2	1	1	4	0	2	9	2	21	0	2	4000	2	Biomass	3
1701	125_114	125 114 2	1	NG7	125	114	2	125	2349286	1	1	1	3	4	3	10	2	1	1	38	8	4	4	1	0					7		0	1	2	1	1	1	4	0	2	9	5	21	0	3	3200	2	Biomass	1
1702	125_18	125 18 2	2	NG7	125	18	2	125	2349286	1	1	1	0		3	10	3	1	1	42	8	3	4	2	1					7		0	1	0		1	2	3	0	1	9		31	0	3	3000	2	Biomass	3
1703	125_30	125 30 2	1	NG7	125	30	2	125	2349286	2	1	1	1	6	3	10	1	1	1	52	8	4	3	1	0					7		0	1	0		0	1	3	0	2	9	8	31	0	3	3000	1	Biomass	1
1704	1250_106	1250 106 1	1	NG7	1250	106	1	1250	1354550	1	6	1	2	6	2	9	2	1	2	35	2	5	3	1	0					7		0	1	0		1	1	3	0	2	9	6	22	0	3	3400	1	Low pollution	2
1705	1250_45	1250 45 2	1	NG7	1250	45	2	1250	1354550	2	6	1	2	6	1	7	2	1	1	39	2	5	4	1	1	606	1575	2443	1551	0	31	0	2	0		0	1	4	0	2	9	7	23	0	1	3800	1	Low pollution	2
1706	1251_104	1251 104 2	1	NG7	1251	104	2	1251	1497134	1	6	1	1	6	2	10	2	1	1	45	5	4	7	3	0	675	1748	2209	1264	0	37	0	2	0		1	1	7	0	2	9	4	12	0	2	500	2	Kerosene	3
1707	1251_16	1251 16 2	1	NG7	1251	16	2	1251	1497134	1	6	1	2	6	3	10	2	1	1	31	5	4	5	3	1	578	1653	2115	1280	0	28	0	1	0		1	1	5	0	2	9	16	31	0	3	2800	1	Kerosene	3
1708	1251_16	1251 16 2	2	NG7	1251	16	2	1251	1497134	1	6	1	2	6	3	10	2	1	1	31	5	4	5	3	1	578	1653	2115	1280	0	28	0	1	0		1	2	4	0	2	9		31	0	3	2500	1	Kerosene	3
1709	1251_24	1251 24 2	1	NG7	1251	24	2	1251	1497134	1	6	1	2	6	3	10	1	1	1	37	5	5	3	2	0					7		0	2	1	2	1	1	3	0	2	9	6	12	0	1	3500	1	Kerosene	3
1710	1251_29	1251 29 2	1	NG7	1251	29	2	1251	1497134	1	6	1	3	4	3	10	2	1	1	40	2	5	3	1	0	814	1604	3164	1972	0	34	0	1	0		1	1	3	0	1	9	8	31	0	3	3000	2	Low pollution	2
1711	1251_54	1251 54 2	1	NG7	1251	54	2	1251	1497134	2	6	1	2	6	3	10	1	1	1	32	2	4	2	1	0	562	1616	2152	1332	0	26	0	2	0		1	1	2	0	2	9	6	12	0	3	2800	2	Low pollution	1
1712	1251_62	1251 62 1	1	NG7	1251	62	1	1251	1497134	1	6	1	2	5	2	10	1	1	2	22	2	4	2	2	1					7		1	5			1	1	2	0	1	9	10	22	0	3	3100	2	Low pollution	3
1713	1251_62	1251 62 1	2	NG7	1251	62	1	1251	1497134	1	6	1	2	5	2	10	1	1	2	22	2	4	2	2	1					7		1	5			1	2	1	0	2	9		22	0	3	2800	2	Low pollution	3
1714	1251_75	1251 75 2	1	NG7	1251	75	2	1251	1497134	2	6	1	2	6	3	10	0	1	2	52	2	5	1	1	1					7		0	1	0		1	1	1	0	1	9	12	31	0	2	3200	1	Low pollution	1
1715	1251_79	1251 79 2	1	NG7	1251	79	2	1251	1497134	2	6	1	0		3	3	1	1	1	20	5	4	1	1	0	9995	9995	9999	9999	4	15	0	2	0		0	1	1	0	1	9	5	31	0	2	3200	2	Kerosene	3
1716	1251_83	1251 83 2	1	NG7	1251	83	2	1251	1497134	1	6	1	1	6	3	3	1	1	1	35	7	3	2	1	0					7		0	1	0		0	1	2	0	2	9	98	12	0	1	3800	1	Biomass	1
1717	1252_12	1252 12 2	1	NG7	1252	12	2	1252	758310	1	6	1	3	3	2	10	2	1	1	35	2	5	3	3	1	589	1569	2393	1525	0	34	0	1	0		1	1	3	0	1	9	8	31	1	1	3600	1	Low pollution	1
1718	1252_12	1252 12 2	2	NG7	1252	12	2	1252	758310	1	6	1	3	3	2	10	2	1	1	35	2	5	3	3	1	589	1569	2393	1525	0	34	0	1	0		1	2	2	0	2	9		31	0	1	3800	1	Low pollution	1
1719	1252_12	1252 12 2	3	NG7	1252	12	2	1252	758310	1	6	1	3	3	2	10	2	1	1	35	2	5	3	3	1	589	1569	2393	1525	0	34	0	1	0		1	3	1	0	1	9		31	1	2	2800	1	Low pollution	1
1720	1252_22	1252 22 2	1	NG7	1252	22	2	1252	758310	1	6	1	3	5	2	10	1	1	1	42	2	5	3	1	0					7		0	1	0		1	1	3	0	2	9	10	31	0	1	3500	1	Low pollution	1
1721	1252_25	1252 25 2	1	NG7	1252	25	2	1252	758310	1	6	1	2	6	3	10	2	1	1	32	2	5	2	2	0	499	1575	2012	1277	0	29	0	1	0		1	1	2	0	1	9	8	21	0	1	3900	1	Low pollution	2
1722	1252_25	1252 25 2	2	NG7	1252	25	2	1252	758310	1	6	1	2	6	3	10	2	1	1	32	2	5	2	2	0	499	1575	2012	1277	0	29	0	1	0		1	2	1	0	1	9		21	0	1	3700	1	Low pollution	2
1723	1252_27	1252 27 3	1	NG7	1252	27	3	1252	758310	1	6	1	3	3	3	10	0	1	1	62	2	5	2	2	1					7		0	1	0		1	1	2	0	1	9	16	21	0	3	3500	1	Low pollution	1
1724	1252_27	1252 27 3	2	NG7	1252	27	3	1252	758310	1	6	1	3	3	3	10	0	1	1	62	2	5	2	2	1					7		0	1	0		1	2	1	0	1	9		21	0	2	3200	1	Low pollution	1
1725	1252_35	1252 35 2	1	NG7	1252	35	2	1252	758310	1	6	1	3	4	2	10	1	1	1	35	2	5	1	1	1					7		0	1	0		1	1	1	0	2	9	10	31	0	2	3300	1	Low pollution	1
1726	1252_41	1252 41 2	1	NG7	1252	41	2	1252	758310	1	6	1	2	5	2	10	1	1	1	58	8	4	4	1	0					7		0	1	0		1	1	4	0	2	9	8	31	0	3	2600	1	Biomass	3
1727	1252_43	1252 43 2	1	NG7	1252	43	2	1252	758310	2	6	1	3	2	2	10	1	1	1	44	5	5	3	1	0	475	1505	2097	1393	0	42	0	1	0		1	1	3	0	2	9	10	96	0	3	3100	2	Kerosene	1
1728	1252_50	1252 50 2	1	NG7	1252	50	2	1252	758310	3	6	1	3	5	3	10	2	1	1	37	2	5	2	2	1	655	1607	2536	1578	0	32	0	1	0		1	1	2	0	2	9	6	31	0	3	3000	2	Low pollution	1
1729	1252_50	1252 50 2	2	NG7	1252	50	2	1252	758310	3	6	1	3	5	3	10	2	1	1	37	2	5	2	2	1	655	1607	2536	1578	0	32	0	1	0		1	2	1	0	1	9		21	0	3	2500	2	Low pollution	1
1730	1252_6	1252 6 2	1	NG7	1252	6	2	1252	758310	1	6	1	2	6	3	10	1	1	1	25	2	5	1	1	1	529	1647	1950	1184	0	22	0	1	0		1	1	1	0	1	9	5	31	0	3	2500	1	Low pollution	1
1731	1253_26	1253 26 2	1	NG7	1253	26	2	1253	734236	1	6	1	2	6	3	10	2	1	1	37	7	4	4	2	0	477	1516	2075	1369	0	28	0	2	1	1	1	1	4	0	2	9	5	22	0	3	3000	2	Biomass	3
1732	1253_26	1253 26 2	2	NG7	1253	26	2	1253	734236	1	6	1	2	6	3	10	2	1	1	37	7	4	4	2	0	477	1516	2075	1369	0	28	0	2	1	1	1	2	3	0	2	9		22	0	3	2900	2	Biomass	3
1733	1253_3	1253 3 2	1	NG7	1253	3	2	1253	734236	1	6	1	2	6	2	10	1	1	1	23	2	5	1	1	0					7		0	2	0		1	1	1	0	1	9	8	31	0	2	2700	1	Low pollution	3
1734	1253_38	1253 38 2	1	NG7	1253	38	2	1253	734236	2	6	1	2	2	3	10	2	1	1	44	5	4	2	1	0	488	1614	1873	1161	0	23	0	1	1	1	0	1	2	0	2	9	12	22	0	3	2400	1	Kerosene	3
1735	1253_42	1253 42 2	1	NG7	1253	42	2	1253	734236	1	6	1	3	3	2	10	1	1	1	36	2	4	4	1	0					7		0	1	1	1	1	1	4	0	1	9	8	22	0	2	3000	1	Low pollution	3
1736	1253_44	1253 44 2	1	NG7	1253	44	2	1253	734236	1	6	1	2	6	3	10	1	1	1	29	5	4	1	1	0	405	1480	1849	1249	0	22	0	2	0		1	1	1	0	1	9	7	31	0	3	2500	1	Kerosene	3
1737	1254_109	1254 109 2	1	NG7	1254	109	2	1254	2154563	1	6	1	2	6	2	10	1	1	1	45	5	5	2	1	0					7		0	2	0		1	1	2	0	2	9	8	31	0	3	3000	2	Kerosene	3
1738	1254_163	1254 163 1	1	NG7	1254	163	1	1254	2154563	2	6	1	3	3	2	10	1	1	2	37	2	5	2	1	0					7		0	1	1	2	1	1	2	0	1	9	5	31	0	3	3000	2	Low pollution	3
1739	1254_25	1254 25 2	1	NG7	1254	25	2	1254	2154563	1	6	1	2	6	3	10	1	1	1	37	2	5	2	2	0	536	1634	2008	1229	0	35	0	1	1	1	1	1	2	0	2	9	4	21	1	3	2600	1	Low pollution	1
1740	1254_61	1254 61 2	1	NG7	1254	61	2	1254	2154563	2	6	1	2	6	3	10	2	1	1	40	2	5	2	2	1	641	1669	2301	1379	0	29	0	1	0		1	1	2	0	2	9	8	22	0	3	2500	1	Low pollution	1
1741	1254_61	1254 61 2	2	NG7	1254	61	2	1254	2154563	2	6	1	2	6	3	10	2	1	1	40	2	5	2	2	1	641	1669	2301	1379	0	29	0	1	0		1	2	1	0	1	9		31	0	3	2500	2	Low pollution	1
1742	1254_85	1254 85 2	1	NG7	1254	85	2	1254	2154563	1	6	1	2	6	3	10	1	2	1	50	2	5	4	1	1					7		0	1	0		1	1	4	0	2	9	7	21	0	1	3600	1	Low pollution	1
1743	1254_91	1254 91 2	1	NG7	1254	91	2	1254	2154563	2	6	1	3	4	2	10	0	1	1	77	2	5	2	1	0					7		0	1	0		1	1	2	0	1	9	7	21	0	1	3600	1	Low pollution	3
1744	1255_1	1255 1 2	1	NG7	1255	1	2	1255	1221362	2	6	1	1	6	3	10	2	1	1	36	2	5	4	2	1	540	1556	2230	1433	0	35	0	1	0		1	1	4	0	1	9	6	31	0	1	3500	1	Low pollution	2
1745	1255_1	1255 1 2	2	NG7	1255	1	2	1255	1221362	2	6	1	1	6	3	10	2	1	1	36	2	5	4	2	1	540	1556	2230	1433	0	35	0	1	0		1	2	3	0	1	9		31	0	1	3700	1	Low pollution	2
1746	1255_26	1255 26 2	1	NG7	1255	26	2	1255	1221362	1	6	1	2	6	2	10	1	1	1	37	2	5	2	1	0	614	1643	2275	1384	0	33	0	1	0		1	1	2	0	2	9	12	31	0	3	2500	1	Low pollution	1
1747	1255_34	1255 34 2	1	NG7	1255	34	2	1255	1221362	1	6	1	3	5	2	10	1	1	1	49	2	5	1	1	0	735	1567	2993	1910	0	28	0	1	1	2	1	1	1	0	2	9	10	31	0	1	3700	1	Low pollution	1
1748	1255_42	1255 42 1	1	NG7	1255	42	1	1255	1221362	1	6	1	3	4	2	10	1	1	2	43	2	5	3	1	0	625	1670	2241	1342	0	43	0	3			1	1	3	0	1	9	16	31	0	3	3000	1	Low pollution	1
1749	1255_58	1255 58 2	1	NG7	1255	58	2	1255	1221362	1	6	1	2	6	2	10	2	1	1	49	2	5	3	1	0	717	1600	2801	1750	0	36	0	1	0		1	1	3	0	1	9	12	36	0	3	2900	2	Low pollution	1
1750	1255_77	1255 77 2	1	NG7	1255	77	2	1255	1221362	1	6	1	2	6	2	10	1	1	1	42	2	5	2	1	1					7		0	1	0		1	1	2	0	2	9	8	31	0	2	3000	1	Low pollution	2
1751	1256_129	1256 129 2	1	NG7	1256	129	2	1256	2015403	1	6	1	1	6	2	96	1	1	1	42	2	5	3	1	0					7		0	1	0		1	1	3	0	1	9	5	31	1	2	3400	1	Low pollution	1
1752	1256_57	1256 57 2	1	NG7	1256	57	2	1256	2015403	1	6	1	2	6	3	10	2	1	1	47	2	5	4	2	0	550	1507	2422	1607	0	39	0	1	0		1	1	4	0	1	9	7	21	0	3	2800	1	Low pollution	1
1753	1256_57	1256 57 2	2	NG7	1256	57	2	1256	2015403	1	6	1	2	6	3	10	2	1	1	47	2	5	4	2	0	550	1507	2422	1607	0	39	0	1	0		1	2	3	0	1	9		21	1	3	2400	2	Low pollution	1
1754	1257_1	1257 1 5	1	NG7	1257	1	5	1257	792700	2	6	1	2	6	3	10	4	3	2	71	5	4	2	2	1	528	1574	2131	1354	0	24	0	1	0		1	1	2	0	1	9	5	22	0	1	4000	1	Kerosene	3
1755	1257_1	1257 1 5	2	NG7	1257	1	5	1257	792700	2	6	1	2	6	3	10	4	3	2	71	5	4	2	2	1	528	1574	2131	1354	0	24	0	1	0		1	2	1	0	2	9		22	0	1	3900	1	Kerosene	3
1756	1257_16	1257 16 1	1	NG7	1257	16	1	1257	792700	1	6	1	0		2	10	0	1	2	37	5	5	2	1	0	909	1650	3339	2024	0	36	0	5			1	1	2	0	1	9	12	22	0	3	2800	2	Kerosene	1
1757	1257_22	1257 22 2	1	NG7	1257	22	2	1257	792700	1	6	1	1	6	3	10	1	1	1	42	5	4	4	2	0					7		0	5			1	1	4	0	2	9	5	12	0	3	2900	2	Kerosene	1
1758	1257_40	1257 40 2	1	NG7	1257	40	2	1257	792700	1	6	1	2	3	3	10	1	1	1	38	5	4	2	2	1	500	1565	2041	1304	0	22	0	1	0		1	1	2	0	2	9	6	21	0	2	3400	1	Kerosene	3
1759	1257_40	1257 40 2	2	NG7	1257	40	2	1257	792700	1	6	1	2	3	3	10	1	1	1	38	5	4	2	2	1	500	1565	2041	1304	0	22	0	1	0		1	2	1	0	2	9		21	0	2	3900	1	Kerosene	3
1760	1257_45	1257 45 2	1	NG7	1257	45	2	1257	792700	1	6	1	1	6	3	10	1	1	1	32	5	4	3	2	0	602	1625	2280	1403	0	28	0	2	0		1	1	3	0	2	9	8	22	0	3	2900	2	Kerosene	1
1761	1257_6	1257 6 1	1	NG7	1257	6	1	1257	792700	1	6	1	2	6	2	10	2	1	2	23	8	4	1	1	1	475	1600	1855	1160	0	23	0	2	0		1	1	1	0	1	9	14	31	0	3	3000	2	Biomass	3
1762	1258_22	1258 22 1	1	NG7	1258	22	1	1258	1403740	1	6	1	2	6	2	10	1	1	2	35	5	5	3	1	0	676	1593	2664	1672	0	35	0	1	1	2	1	1	3	0	1	9	8	21	0	1	3800	1	Kerosene	1
1763	1258_5	1258 5 2	1	NG7	1258	5	2	1258	1403740	1	6	1	2	6	3	10	1	1	1	28	2	4	1	1	1	551	1564	2253	1440	0	23	0	1	0		1	1	1	0	1	9	9	22	0	2	3500	1	Low pollution	1
1764	1258_62	1258 62 2	1	NG7	1258	62	2	1258	1403740	3	6	1	2	6	3	10	2	1	1	35	5	4	3	1	0					7		0	1	0		1	1	3	0	1	9	15	31	0	2	3500	1	Kerosene	3
1765	1258_68	1258 68 2	1	NG7	1258	68	2	1258	1403740	1	6	1	2	6	2	6	1	1	1	31	5	4	1	1	1					7		0	1	0		0	1	1	0	1	9	4	22	0	3	2800	1	Kerosene	3
1766	1258_73	1258 73 2	1	NG7	1258	73	2	1258	1403740	1	6	1	2	6	3	10	2	1	1	35	5	4	3	2	0	548	1572	2218	1411	0	31	0	1	0		1	1	3	0	1	9	6	21	0	2	3100	1	Kerosene	1
1767	1258_8	1258 8 2	1	NG7	1258	8	2	1258	1403740	2	6	1	1	6	3	10	1	2	1	34	2	5	1	1	0					7		0	1	0		1	1	1	0	1	9	6	31	1	2	2900	1	Low pollution	1
1768	1258_85	1258 85 2	1	NG7	1258	85	2	1258	1403740	1	6	1	2	6	3	10	1	1	1	82	2	5	3	1	0					7		0	1	0		1	1	3	0	2	9	5	31	0	2	3200	1	Low pollution	1
1769	1259_22	1259 22 1	1	NG7	1259	22	1	1259	743157	2	6	1	2	6	3	10	1	1	2	43	2	5	3	1	0	543	1491	2443	1638	0	43	0	0			1	1	3	0	2	9	12	21	1	3	2700	1	Low pollution	1
1770	126_12	126 12 1	1	NG7	126	12	1	126	459096	2	1	1	3	2	3	10	1	1	2	23	7	3	1	1	0	695	1645	2568	1561	0	23	0	1	0		1	1	1	0	2	9	12	31	0	4	2000	2	Biomass	3
1771	126_17	126 17 2	1	NG7	126	17	2	126	459096	2	1	1	1	6	2	10	1	1	1	32	8	3	2	1	0					7		0	1	0		0	1	2	0	2	9	6	21	0	4	4000	2	Biomass	1
1772	126_5	126 5 2	1	NG7	126	5	2	126	459096	1	1	1	3	3	3	10	1	1	1	33	2	5	1	1	0	606	1598	2373	1485	0	25	0	1	0		1	1	1	0	1	9	18	21	0	4	2400	1	Low pollution	1
1773	1260_18	1260 18 3	1	NG7	1260	18	3	1260	670157	2	6	1	2	6	2	10	1	2	1	51	2	5	4	1	0	693	1545	2903	1879	0	38	0	1	1	2	1	1	4	0	2	9	6	21	1	3	2500	1	Low pollution	1
1774	1260_23	1260 23 1	1	NG7	1260	23	1	1260	670157	1	6	1	3	4	2	10	1	2	2	35	2	5	1	1	0	631	1661	2287	1377	0	35	0	0			1	1	1	0	2	9	8	21	0	1	3900	1	Low pollution	1
1775	1260_33	1260 33 2	1	NG7	1260	33	2	1260	670157	1	6	1	2	6	2	10	1	1	1	47	2	5	4	1	0	795	1596	3121	1956	0	41	0	1	0		1	1	4	0	1	9	10	96	0	3	2700	1	Low pollution	1
1776	1260_38	1260 38 1	1	NG7	1260	38	1	1260	670157	1	6	1	2	6	2	10	0	1	2	30	2	5	3	1	0	840	1634	3146	1925	0	30	0	3			1	1	3	0	1	9	8	31	0	3	3000	2	Low pollution	1
1777	1260_40	1260 40 2	1	NG7	1260	40	2	1260	670157	1	6	1	2	6	2	6	1	2	1	49	5	5	6	1	0					7		0	1	0		1	1	6	0	2	9	6	31	0	2	2700	1	Kerosene	3
1778	1260_46	1260 46 2	1	NG7	1260	46	2	1260	670157	1	6	1	3	3	3	10	0	1	1	37	2	5	3	1	0					7		0	1	0		1	1	3	0	2	9	6	22	0	3	2200	1	Low pollution	3
1779	1260_50	1260 50 2	1	NG7	1260	50	2	1260	670157	1	6	1	2	6	2	10	1	1	1	28	2	5	1	1	0					7		0	1	0		1	1	1	0	1	9	6	21	0	2	3300	1	Low pollution	3
1780	1261_16	1261 16 2	1	NG7	1261	16	2	1261	951623	2	6	1	1	6	3	10	1	1	1	54	5	4	5	1	0					7		0	1	0		1	1	5	0	1	9	6	22	0	1	2900	1	Kerosene	2
1781	1261_20	1261 20 1	1	NG7	1261	20	1	1261	951623	1	6	1	1	6	2	10	1	2	2	41	5	5	6	1	0	1128	1680	3997	2379	0	41	0	5			1	1	6	0	2	9	7	21	0	2	3400	1	Kerosene	3
1782	1261_25	1261 25 2	1	NG7	1261	25	2	1261	951623	1	6	1	2	3	2	10	2	1	1	39	5	4	3	2	0					7		0	1	0		1	1	3	0	1	9	0	22	0	2	2800	1	Kerosene	3
1783	1261_25	1261 25 2	2	NG7	1261	25	2	1261	951623	1	6	1	2	3	2	10	2	1	1	39	5	4	3	2	0					7		0	1	0		1	2	2	0	2	9		22	0	2	2700	1	Kerosene	3
1784	1261_32	1261 32 2	1	NG7	1261	32	2	1261	951623	1	6	1	2	6	2	10	1	1	1	32	5	4	3	1	0					7		0	1	0		1	1	3	0	2	9	15	22	0	3	3000	2	Kerosene	3
1785	1261_37	1261 37 2	1	NG7	1261	37	2	1261	951623	3	6	1	0		3	3	0	3	1	45	5	4	9	1	0					7		0	2	0		0	1	9	0	1	9	12	31	0	3	3100	2	Kerosene	2
1786	1261_39	1261 39 1	1	NG7	1261	39	1	1261	951623	1	6	1	2	6	2	10	2	1	2	32	5	5	2	1	0					7		0	0			1	1	2	0	2	9	7	31	1	2	2800	1	Kerosene	1
1787	1261_44	1261 44 2	1	NG7	1261	44	2	1261	951623	1	6	1	0		3	3	2	1	1	37	5	5	4	1	0					7		0	1	0		1	1	4	0	1	9	6	22	0	3	2500	1	Kerosene	3
1788	1261_46	1261 46 1	1	NG7	1261	46	1	1261	951623	1	6	1	0		3	10	1	1	2	25	2	4	3	1	0					7		0	4			1	1	3	0	1	9	8	22	0	3	2800	2	Low pollution	3
1789	1261_49	1261 49 1	1	NG7	1261	49	1	1261	951623	2	6	1	2	6	2	10	1	1	2	24	2	4	3	1	0	641	1712	2187	1277	0	24	0	5			1	1	3	0	2	9	10	31	0	3	3000	2	Low pollution	3
1790	1261_56	1261 56 2	2	NG7	1261	56	2	1261	951623	1	6	1	2	3	3	3	2	1	1	30	5	4	2	2	0	456	1648	1679	1019	0	20	0	2	0		1	2	1	0	2	9		22	0	3	2800	2	Kerosene	3
1791	1262_24	1262 24 2	1	NG7	1262	24	2	1262	1652864	1	6	1	0		2	10	2	1	1	39	8	3	6	2	1	515	1493	2310	1547	0	32	0	1	0		1	1	6	0	2	9	7	31	0	4	2600	2	Biomass	3
1792	1262_24	1262 24 2	2	NG7	1262	24	2	1262	1652864	1	6	1	0		2	10	2	1	1	39	8	3	6	2	1	515	1493	2310	1547	0	32	0	1	0		1	2	5	0	1	9		31	0	3	2900	2	Biomass	3
1793	1262_34	1262 34 2	1	NG7	1262	34	2	1262	1652864	1	6	1	2	6	2	10	2	1	1	42	2	5	3	2	1	618	1634	2315	1417	0	32	0	1	0		1	1	3	0	1	9	10	31	0	1	3600	1	Low pollution	1
1794	1262_34	1262 34 2	2	NG7	1262	34	2	1262	1652864	1	6	1	2	6	2	10	2	1	1	42	2	5	3	2	1	618	1634	2315	1417	0	32	0	1	0		1	2	2	0	2	9		31	0	1	3700	1	Low pollution	1
1795	1262_44	1262 44 2	1	NG7	1262	44	2	1262	1652864	1	6	1	2	6	2	10	2	1	1	42	2	5	3	2	0	470	1497	2097	1401	0	32	0	1	0		1	1	3	0	2	9	10	22	0	3	3000	2	Low pollution	1
1796	1262_44	1262 44 2	2	NG7	1262	44	2	1262	1652864	1	6	1	2	6	2	10	2	1	1	42	2	5	3	2	0	470	1497	2097	1401	0	32	0	1	0		1	2	2	0	2	9		31	0	3	2800	2	Low pollution	1
1797	1262_54	1262 54 2	1	NG7	1262	54	2	1262	1652864	2	6	1	3	3	3	10	1	1	1	35	2	5	2	1	0	795	1590	3145	1978	0	30	0	1	0		1	1	2	0	1	9	8	21	0	3	2700	1	Low pollution	3
1798	1262_60	1262 60 2	1	NG7	1262	60	2	1262	1652864	1	6	1	2	6	3	10	2	1	1	36	2	5	2	2	1					7		0	1	0		1	1	2	0	1	9	9	22	0	3	2400	1	Low pollution	2
1799	1262_60	1262 60 2	2	NG7	1262	60	2	1262	1652864	1	6	1	2	6	3	10	2	1	1	36	2	5	2	2	1					7		0	1	0		1	2	1	0	2	9		22	0	3	2200	2	Low pollution	2
1800	1262_63	1262 63 2	1	NG7	1262	63	2	1262	1652864	1	6	1	3	3	3	10	1	1	1	38	2	5	1	1	1	527	1548	2199	1421	0	27	0	1	0		1	1	1	0	1	9	7	31	0	3	2900	2	Low pollution	1
1801	1262_73	1262 73 2	1	NG7	1262	73	2	1262	1652864	1	6	1	2	6	3	10	1	1	1	40	5	4	5	1	0	670	1586	2664	1679	0	37	0	1	0		1	1	5	0	2	9	7	21	0	3	2800	1	Kerosene	3
1802	1263_24	1263 24 2	1	NG7	1263	24	2	1263	1096288	1	6	1	2	6	3	10	2	1	1	50	5	5	3	1	0					7		0	1	0		1	1	3	0	1	9	10	21	0	2	3300	2	Kerosene	1
1803	1263_33	1263 33 2	1	NG7	1263	33	2	1263	1096288	1	6	1	3	4	2	10	1	1	1	40	2	5	1	1	0	905	1572	3662	2330	0	36	0	1	0		1	1	1	0	1	9	6	31	0	3	2800	2	Low pollution	1
1804	1263_46	1263 46 2	1	NG7	1263	46	2	1263	1096288	2	6	1	2	6	2	96	2	1	1	33	2	5	2	1	1	882	1640	3279	2000	0	28	0	1	0		1	1	2	0	2	9	6	21	1	1	3700	1	Low pollution	1
1805	1263_63	1263 63 1	1	NG7	1263	63	1	1263	1096288	1	6	1	2	6	2	10	1	1	2	37	2	5	1	1	0					7		0	0			1	1	1	0	2	9	9	22	0	3	3100	2	Low pollution	1
1806	1263_7	1263 7 2	1	NG7	1263	7	2	1263	1096288	2	6	1	3	4	2	6	2	1	1	43	2	5	3	2	0	820	1681	2902	1726	0	35	0	1	0		1	1	3	0	1	9	7	21	0	1	3900	1	Low pollution	1
1807	1263_7	1263 7 2	2	NG7	1263	7	2	1263	1096288	2	6	1	3	4	2	6	2	1	1	43	2	5	3	2	0	820	1681	2902	1726	0	35	0	1	0		1	2	2	0	2	9		21	0	1	3800	1	Low pollution	1
1808	1264_11	1264 11 2	1	NG7	1264	11	2	1264	677849	1	6	1	2	6	2	6	2	1	1	28	2	5	2	1	0	561	1583	2239	1414	0	26	0	2	0		1	1	2	0	1	9	18	31	0	3	2800	2	Low pollution	3
1809	1264_2	1264 2 2	1	NG7	1264	2	2	1264	677849	1	6	1	3	4	2	10	1	1	1	46	5	5	1	1	0	589	1601	2298	1435	0	39	0	1	0		1	1	1	0	2	9	5	21	1	3	2200	1	Kerosene	3
1810	1264_71	1264 71 2	1	NG7	1264	71	2	1264	677849	1	6	1	3	4	2	10	1	1	1	39	2	5	2	1	0	883	1561	3624	2321	0	37	0	1	0		1	1	2	0	1	9	10	31	0	3	2700	1	Low pollution	1
1811	1265_11	1265 11 2	1	NG7	1265	11	2	1265	1054750	1	6	1	2	6	2	10	1	1	1	30	2	5	1	1	0	581	1555	2403	1545	0	27	0	1	0		1	1	1	0	2	9	9	31	0	3	2500	2	Low pollution	1
1812	1265_18	1265 18 2	1	NG7	1265	18	2	1265	1054750	1	6	1	2	6	2	10	1	1	1	28	2	5	1	1	0					7		0	1	0		1	1	1	0	1	9	8	31	0	3	3400	1	Low pollution	1
1813	1265_24	1265 24 2	1	NG7	1265	24	2	1265	1054750	1	6	1	2	6	2	10	1	1	1	23	5	4	1	1	0	536	1558	2208	1417	0	23	0	1	0		1	1	1	0	1	9	10	31	0	3	3000	2	Kerosene	1
1814	1265_32	1265 32 2	1	NG7	1265	32	2	1265	1054750	1	6	1	2	6	3	10	1	1	1	42	5	5	3	1	0					7		0	2	0		1	1	3	0	1	9	5	22	0	3	2200	2	Kerosene	3
1815	1265_38	1265 38 2	1	NG7	1265	38	2	1265	1054750	1	6	1	1	6	2	10	1	1	1	67	5	5	8	1	0	708	1627	2675	1644	0	46	0	1	0		1	1	8	0	2	9	6	21	0	2	2700	1	Kerosene	3
1816	1265_43	1265 43 2	1	NG7	1265	43	2	1265	1054750	2	6	1	2	6	2	10	0	1	1	29	2	4	1	1	0	589	1535	2500	1629	0	22	0	1	0		1	1	1	0	1	9	2	31	0	3	2800	2	Low pollution	1
1817	1266_13	1266 13 2	1	NG7	1266	13	2	1266	691691	1	6	1	2	6	2	10	1	1	1	30	5	5	1	1	1	501	1556	2069	1330	0	26	0	1	0		0	1	1	0	1	9	7	31	0	2	3100	2	Kerosene	1
1818	1266_18	1266 18 2	1	NG7	1266	18	2	1266	691691	1	6	1	2	6	2	10	2	1	1	35	2	4	2	2	1	859	1638	3202	1955	0	30	0	1	0		1	1	2	0	2	9	12	21	0	3	3000	1	Low pollution	1
1819	1266_18	1266 18 2	2	NG7	1266	18	2	1266	691691	1	6	1	2	6	2	10	2	1	1	35	2	4	2	2	1	859	1638	3202	1955	0	30	0	1	0		1	2	1	0	2	9		21	0	3	2500	2	Low pollution	1
1820	1266_21	1266 21 2	1	NG7	1266	21	2	1266	691691	1	6	1	2	6	2	10	1	1	1	35	5	5	2	1	1					7		0	1	0		1	1	2	0	2	9	5	31	1	2	3000	1	Kerosene	2
1821	1266_22	1266 22 2	1	NG7	1266	22	2	1266	691691	1	6	1	2	6	3	10	1	1	1	31	5	5	1	1	0	451	1538	1907	1240	0	30	0	1	0		1	1	1	0	1	9	8	21	0	2	2600	1	Kerosene	2
1822	1266_24	1266 24 2	1	NG7	1266	24	2	1266	691691	1	6	1	2	6	3	10	2	1	1	35	5	5	3	1	0					7		0	1	0		1	1	3	0	2	9	5	31	0	2	3100	1	Kerosene	1
1823	1266_39	1266 39 2	1	NG7	1266	39	2	1266	691691	1	6	1	3	3	2	10	1	1	1	38	2	5	2	1	0					7		0	1	0		1	1	2	0	2	9	6	21	0	2	3200	1	Low pollution	1
1824	1266_42	1266 42 2	1	NG7	1266	42	2	1266	691691	1	6	1	2	6	2	10	1	1	1	38	2	5	2	1	0					7		0	1	0		1	1	2	0	2	9	5	21	0	2	3100	2	Low pollution	1
1825	1267_12	1267 12 1	1	NG7	1267	12	1	1267	2151929	1	6	1	3	3	2	10	2	1	2	33	5	5	2	1	0	727	1628	2743	1685	0	33	0	1	0		1	1	2	0	2	9	6	21	0	3	2700	1	Kerosene	2
1826	1267_128	1267 128 2	1	NG7	1267	128	2	1267	2151929	1	6	1	2	6	2	10	2	1	1	32	2	5	3	2	0					7		0	1	0		1	1	3	0	2	9	4	96	0	3	2300	1	Low pollution	2
1827	1267_128	1267 128 2	2	NG7	1267	128	2	1267	2151929	1	6	1	2	6	2	10	2	1	1	32	2	5	3	2	0					7		0	1	0		1	2	2	0	2	9		96	0	3	2600	1	Low pollution	2
1828	1267_16	1267 16 2	1	NG7	1267	16	2	1267	2151929	1	6	1	2	6	2	10	2	1	1	30	5	4	2	2	0					7		0	1	0		1	1	2	0	2	9	12	22	0	1	3600	1	Kerosene	1
1829	1267_16	1267 16 2	2	NG7	1267	16	2	1267	2151929	1	6	1	2	6	2	10	2	1	1	30	5	4	2	2	0					7		0	1	0		1	2	1	0	2	9		22	0	1	3800	1	Kerosene	1
1830	1267_26	1267 26 2	1	NG7	1267	26	2	1267	2151929	1	6	1	2	6	2	10	2	1	1	34	2	5	3	2	1	715	1655	2610	1577	0	32	0	1	0		1	1	3	0	2	9	5	22	0	3	2800	2	Low pollution	2
1831	1267_26	1267 26 2	2	NG7	1267	26	2	1267	2151929	1	6	1	2	6	2	10	2	1	1	34	2	5	3	2	1	715	1655	2610	1577	0	32	0	1	0		1	2	2	0	2	9		22	0	2	3000	2	Low pollution	2
1832	1267_63	1267 63 2	1	NG7	1267	63	2	1267	2151929	1	6	1	3	4	2	10	1	1	1	46	2	5	4	1	0					7		0	1	0		1	1	4	0	1	9	7	21	0	1	3600	1	Low pollution	1
1833	1267_72	1267 72 2	1	NG7	1267	72	2	1267	2151929	1	6	1	2	6	3	10	1	1	1	32	2	5	2	1	0					7		0	1	0		1	1	2	0	2	9	4	21	0	2	3200	2	Low pollution	2
1834	1268_10	1268 10 1	1	NG7	1268	10	1	1268	335579	1	6	2	0		2	96	1	1	2	31	7	4	4	1	0	609	1538	2575	1674	0	31	0	5			1	1	4	0	1	9	10	31	0	3	3200	2	Biomass	3
1835	1268_13	1268 13 2	1	NG7	1268	13	2	1268	335579	1	6	2	2	6	2	96	1	1	1	41	7	4	4	1	0	545	1527	2337	1531	0	34	0	1	0		1	1	4	0	1	9	5	21	0	1	3500	1	Biomass	3
1836	1268_21	1268 21 2	1	NG7	1268	21	2	1268	335579	1	6	2	1	6	2	10	1	1	1	28	7	4	1	1	1	556	1562	2279	1459	0	22	0	1	0		1	1	1	0	1	9	4	31	0	2	3000	1	Biomass	3
1837	1268_24	1268 24 2	1	NG7	1268	24	2	1268	335579	1	6	2	2	6	3	10	1	1	1	47	7	5	5	1	1	1106	1571	4481	2853	0	31	0	5			1	1	5	0	2	9	14	21	0	3	2800	2	Biomass	3
1838	1268_27	1268 27 2	1	NG7	1268	27	2	1268	335579	1	6	2	1	6	2	10	4	1	1	28	7	4	4	3	1					7		0	1	0		1	1	4	0	2	9	1	31	0	3	2200	2	Biomass	3
1839	1268_27	1268 27 2	2	NG7	1268	27	2	1268	335579	1	6	2	1	6	2	10	4	1	1	28	7	4	4	3	1					7		0	1	0		1	2	3	0	1	9		31	0	3	2600	2	Biomass	3
1840	1268_27	1268 27 2	3	NG7	1268	27	2	1268	335579	1	6	2	1	6	2	10	4	1	1	28	7	4	4	3	1					7		0	1	0		1	3	2	0	2	9		31	0	3	3200	2	Biomass	3
1841	1268_28	1268 28 1	1	NG7	1268	28	1	1268	335579	1	6	2	0		2	96	1	1	2	22	7	3	1	1	0	617	1665	2226	1337	0	22	0	4			1	1	1	0	2	9	6	21	0	2	3500	1	Biomass	3
1842	1268_3	1268 3 2	1	NG7	1268	3	2	1268	335579	2	6	2	1	6	2	10	2	2	1	31	7	3	3	2	1	513	1632	1926	1180	0	24	0	1	2	3	1	1	3	0	2	9	16	31	0	3	2700	2	Biomass	3
1843	1268_33	1268 33 2	1	NG7	1268	33	2	1268	335579	1	6	2	0		2	10	1	1	1	32	7	4	1	1	1					7		0	1	0		1	1	1	0	2	9	4	22	0	2	2700	1	Biomass	3
1844	1269_20	1269 20 1	1	NG7	1269	20	1	1269	548492	2	6	2	1	5	3	10	1	1	2	34	8	4	4	1	0					7		0	1	0		1	1	4	0	2	9	6	21	0	1	3700	1	Biomass	2
1845	1269_26	1269 26 2	1	NG7	1269	26	2	1269	548492	1	6	2	1	6	2	10	1	1	1	40	5	3	6	1	0					7		0	2	0		1	1	6	0	2	9	10	21	0	3	2800	2	Kerosene	1
1846	1269_34	1269 34 2	1	NG7	1269	34	2	1269	548492	1	6	2	1	6	2	10	1	1	1	51	8	3	4	1	0	651	1564	2661	1702	0	42	0	1	0		1	1	4	0	1	9	9	21	0	3	2600	1	Biomass	3
1847	1269_40	1269 40 2	2	NG7	1269	40	2	1269	548492	1	6	2	1	6	3	10	1	1	1	54	5	5	4	2	1	754	1577	3032	1923	0	46	0	1	2	3	1	2	3	0	2	9		21	0	3	2200	2	Kerosene	1
1848	1269_44	1269 44 2	1	NG7	1269	44	2	1269	548492	1	6	2	1	6	3	10	2	1	1	45	5	4	5	1	0					7		0	1	0		1	1	5	0	2	9	8	21	0	3	2600	2	Kerosene	1
1849	1269_46	1269 46 3	1	NG7	1269	46	3	1269	548492	1	6	2	2	6	2	10	2	3	1	58	8	2	1	1	0	604	1594	2377	1491	0	25	0	2	0		1	1	1	0	1	9	8	31	0	3	3100	2	Biomass	3
1850	1269_54	1269 54 2	1	NG7	1269	54	2	1269	548492	1	6	2	1	6	2	10	1	1	1	48	5	3	3	1	0					7		0	1	0		1	1	3	0	2	9	12	21	0	3	2900	2	Kerosene	1
1851	1269_58	1269 58 3	1	NG7	1269	58	3	1269	548492	1	6	2	1	6	2	10	1	2	1	49	7	4	1	1	0	564	1685	1986	1179	0	21	0	1	0		1	1	1	0	2	9	8	31	0	2	2800	1	Biomass	3
1852	127_33	127 33 2	1	NG7	127	33	2	127	637195	1	1	1	2	6	3	10	2	1	1	35	8	2	5	2	1					7		0	1	0		1	1	5	0	2	9	12	31	0	3	3800	1	Biomass	3
1853	127_33	127 33 2	2	NG7	127	33	2	127	637195	1	1	1	2	6	3	10	2	1	1	35	8	2	5	2	1					7		0	1	0		1	2	4	0	2	9		21	0	3	3700	1	Biomass	3
1854	127_53	127 53 2	1	NG7	127	53	2	127	637195	1	1	1	1	6	3	10	2	1	1	35	2	3	3	2	0	458	1514	1998	1320	0	28	0	1	0		1	1	3	0	1	9	10	21	0	2	4400	1	Low pollution	1
1855	1270_1	1270 1 2	2	NG7	1270	1	2	1270	1599149	1	6	2	2	6	2	10	2	1	1	32	5	5	2	2	1	386	1578	1550	982	0	26	0	1	0		1	2	1	0	1	9		21	0	3	2500	1	Kerosene	3
1856	1270_109	1270 109 2	1	NG7	1270	109	2	1270	1599149	1	6	2	1	6	2	10	2	1	1	42	8	5	5	1	0					7		0	1	1	2	1	1	5	0	1	9	5	21	0	2	3200	1	Biomass	3
1857	1270_119	1270 119 2	1	NG7	1270	119	2	1270	1599149	1	6	2	0		3	10	1	1	1	40	8	3	7	2	0	627	1581	2508	1587	0	38	0	1	0		1	1	7	0	1	9	8	22	0	8	3300	1	Biomass	3
1858	1270_119	1270 119 2	2	NG7	1270	119	2	1270	1599149	1	6	2	0		3	10	1	1	1	40	8	3	7	2	0	627	1581	2508	1587	0	38	0	1	0		1	2	6	0	1	9		22	0	3	2800	1	Biomass	3
1859	1270_16	1270 16 2	1	NG7	1270	16	2	1270	1599149	1	6	2	2	6	2	96	2	1	1	38	2	5	2	2	0	745	1544	3125	2024	0	26	0	1	0		1	1	2	0	1	9	8	22	0	2	2900	1	Low pollution	1
1860	1270_16	1270 16 2	2	NG7	1270	16	2	1270	1599149	1	6	2	2	6	2	96	2	1	1	38	2	5	2	2	0	745	1544	3125	2024	0	26	0	1	0		1	2	1	0	1	9		22	0	1	4000	1	Low pollution	1
1861	1270_21	1270 21 2	2	NG7	1270	21	2	1270	1599149	1	6	2	0		2	10	2	2	1	56	8	2	5	2	0					7		0	2	0		1	2	4	0	1	9		22	0	3	2800	2	Biomass	3
1862	1270_31	1270 31 2	1	NG7	1270	31	2	1270	1599149	1	6	2	2	5	3	96	1	1	1	40	8	3	4	1	0	535	1570	2170	1382	0	33	0	2	0		1	1	4	0	1	9	8	22	0	3	3000	2	Biomass	3
1863	1270_41	1270 41 2	1	NG7	1270	41	2	1270	1599149	1	6	2	0		2	10	1	2	1	41	8	3	6	2	1					7		0	2	1	2	1	1	6	0	1	9	6	31	0	3	2800	2	Biomass	3
1864	1270_41	1270 41 2	2	NG7	1270	41	2	1270	1599149	1	6	2	0		2	10	1	2	1	41	8	3	6	2	1					7		0	2	1	2	1	2	5	0	1	9		31	0	3	3000	2	Biomass	3
1865	1270_55	1270 55 2	1	NG7	1270	55	2	1270	1599149	2	6	2	0		3	10	2	1	1	39	8	3	3	2	1					7		0	2	0		1	1	3	0	1	9	8	21	0	2	3900	1	Biomass	2
1866	1270_55	1270 55 2	2	NG7	1270	55	2	1270	1599149	2	6	2	0		3	10	2	1	1	39	8	3	3	2	1					7		0	2	0		1	2	2	0	1	9		21	0	2	3200	1	Biomass	2
1867	1270_75	1270 75 2	1	NG7	1270	75	2	1270	1599149	1	6	2	0		2	10	4	3	1	45	8	2	9	1	0	474	1612	1824	1132	0	42	0	2	0		1	1	9	0	1	9	6	21	0	2	2900	1	Biomass	2
1868	1270_75	1270 75 3	2	NG7	1270	75	3	1270	1599149	1	6	2	1	3	2	10	4	3	1	45	8	2	3	2	0	518	1602	2018	1260	0	24	0	1	0		1	2	2	0	1	9		21	0	2	2900	1	Biomass	2
1869	1270_95	1270 95 2	1	NG7	1270	95	2	1270	1599149	1	6	2	1	4	2	10	1	1	1	40	8	4	3	1	0					7		0	1	0		1	1	3	0	2	9	12	21	0	3	2900	1	Biomass	2
1870	1271_11	1271 11 2	1	NG7	1271	11	2	1271	1794315	1	6	2	0		2	10	2	1	1	28	8	3	2	2	0	491	1605	1906	1188	0	26	0	1	1	1	1	1	2	0	1	9	7	21	0	1	4000	1	Biomass	2
1871	1271_133	1271 133 2	1	NG7	1271	133	2	1271	1794315	1	6	2	2	6	3	10	2	1	1	35	5	5	3	1	0					7		0	1	0		1	1	3	0	1	9	8	22	0	2	2700	1	Kerosene	2
1872	1271_44	1271 44 2	2	NG7	1271	44	2	1271	1794315	1	6	2	1	6	2	96	2	1	1	31	5	4	5	3	0	721	1557	2974	1910	0	28	0	2	0		0	2	4	0	2	9		22	0	3	2800	2	Kerosene	3
1873	1272_17	1272 17 1	1	NG7	1272	17	1	1272	1021580	2	6	2	1	6	3	10	1	1	2	40	2	5	8	1	0	815	1583	3252	2055	0	40	0	2	1	2	1	1	8	0	1	9	7	21	0	2	2800	1	Low pollution	1
1874	1272_2	1272 2 2	1	NG7	1272	2	2	1272	1021580	1	6	2	3	2	1	6	2	1	1	34	2	5	2	2	0	634	1743	2087	1197	0	27	0	1	0		1	1	2	0	2	9	8	21	0	1	2900	1	Low pollution	1
1875	1272_2	1272 2 2	2	NG7	1272	2	2	1272	1021580	1	6	2	3	2	1	6	2	1	1	34	2	5	2	2	0	634	1743	2087	1197	0	27	0	1	0		1	2	1	0	2	9		21	0	2	2600	1	Low pollution	1
1876	1272_27	1272 27 2	1	NG7	1272	27	2	1272	1021580	1	6	2	2	6	2	10	1	1	1	25	5	4	1	1	1					7		0	2	0		1	1	1	0	2	9	9	21	0	1	3900	1	Kerosene	3
1877	1272_49	1272 49 2	1	NG7	1272	49	2	1272	1021580	2	6	2	2	6	2	10	0	1	1	50	7	5	5	1	0					7		0	1	0		1	1	5	0	2	9	6	21	0	2	2700	1	Biomass	3
1878	1272_54	1272 54 2	1	NG7	1272	54	2	1272	1021580	2	6	2	0		2	96	1	1	1	25	8	2	2	1	1	603	1565	2462	1573	0	24	1	2	0		1	1	2	0	2	9	3	22	0	1	3800	1	Biomass	3
1879	1273_11	1273 11 2	1	NG7	1273	11	2	1273	965971	2	6	2	1	6	2	98	3	1	1	36	8	3	4	2	1					7		0	1	0		1	1	4	0	2	9	6	22	0	1	4000	1	Biomass	2
1880	1273_11	1273 11 2	2	NG7	1273	11	2	1273	965971	2	6	2	1	6	2	98	3	1	1	36	8	3	4	2	1					7		0	1	0		1	2	3	0	2	9		22	0	1	3800	1	Biomass	2
1881	1273_2	1273 2 2	1	NG7	1273	2	2	1273	965971	1	6	2	3	1	2	96	1	1	1	38	5	4	2	1	0					7		0	1	0		1	1	2	0	2	9	10	22	0	3	3100	2	Kerosene	3
1882	1273_24	1273 24 2	1	NG7	1273	24	2	1273	965971	1	6	2	2	6	2	96	2	1	1	32	5	4	2	2	1					7		0	1	0		1	1	2	0	2	9	4	31	0	3	2800	2	Kerosene	3
1883	1273_24	1273 24 2	2	NG7	1273	24	2	1273	965971	1	6	2	2	6	2	96	2	1	1	32	5	4	2	2	1					7		0	1	0		1	2	1	0	2	9		31	0	2	3200	2	Kerosene	3
1884	1273_38	1273 38 2	1	NG7	1273	38	2	1273	965971	1	6	2	1	3	2	9	2	1	1	36	8	3	4	2	1	576	1652	2111	1278	0	26	0	1	1	2	1	1	4	0	1	9	4	22	0	2	3400	1	Biomass	3
1885	1273_38	1273 38 2	2	NG7	1273	38	2	1273	965971	1	6	2	1	3	2	9	2	1	1	36	8	3	4	2	1	576	1652	2111	1278	0	26	0	1	1	2	1	2	3	0	1	9		22	0	3	2600	1	Biomass	3
1886	1273_46	1273 46 2	1	NG7	1273	46	2	1273	965971	1	6	2	1	6	2	9	2	1	1	37	8	2	5	2	1	695	1593	2739	1719	0	35	0	1	0		1	1	5	0	1	9	8	22	0	2	3400	1	Biomass	3
1887	1273_78	1273 78 2	1	NG7	1273	78	2	1273	965971	1	6	2	2	6	2	96	1	1	1	35	7	3	3	1	0	500	1580	2003	1268	0	28	1	1	0		1	1	3	0	1	9	8	21	0	1	3000	1	Biomass	3
1888	1273_8	1273 8 2	1	NG7	1273	8	2	1273	965971	1	6	2	2	6	2	96	2	1	1	32	2	4	2	2	1					7		0	1	0		1	1	2	0	2	9	7	22	0	2	2700	1	Low pollution	3
1889	1273_8	1273 8 2	2	NG7	1273	8	2	1273	965971	1	6	2	2	6	2	96	2	1	1	32	2	4	2	2	1					7		0	1	0		1	2	1	0	2	9		22	0	2	2800	1	Low pollution	3
1890	1273_81	1273 81 2	1	NG7	1273	81	2	1273	965971	1	6	2	1	5	2	96	1	1	1	45	8	3	1	1	1					7		0	5			0	1	1	0	1	9	16	31	0	3	3000	2	Biomass	2
1891	1274_13	1274 13 1	1	NG7	1274	13	1	1274	611073	1	6	2	2	3	2	10	3	1	2	38	8	3	6	3	1					7		0	1	0		1	1	6	0	2	9	1	22	0	3	2600	1	Biomass	2
1892	1274_15	1274 15 2	1	NG7	1274	15	2	1274	611073	1	6	2	2	6	2	10	1	1	1	37	8	2	4	1	0	548	1605	2127	1325	0	32	0	1	0		1	1	4	0	1	9	5	31	0	2	3200	2	Biomass	1
1893	1274_22	1274 22 2	1	NG7	1274	22	2	1274	611073	1	6	2	1	6	3	10	2	2	2	61	2	5	7	1	0					7		0	1	0		1	1	7	0	1	9	7	21	0	2	3200	2	Low pollution	1
1894	1274_46	1274 46 1	1	NG7	1274	46	1	1274	611073	1	6	2	1	6	2	10	1	1	2	22	5	4	1	1	0	478	1510	2096	1388	0	22	0	4			1	1	1	0	2	9	8	22	0	2	3100	1	Kerosene	2
1895	1274_5	1274 5 1	1	NG7	1274	5	1	1274	611073	2	6	2	2	6	3	10	2	1	2	25	7	3	2	1	0	665	1556	2747	1765	0	25	0	1	0		1	1	2	0	1	9	6	22	0	2	2900	1	Biomass	3
1896	1275_20	1275 20 2	1	NG7	1275	20	2	1275	1216087	1	6	2	1	6	2	10	1	2	2	45	8	3	1	1	1					7		0	0			1	1	1	0	1	9	7	22	0	2	2900	1	Biomass	2
1897	1275_42	1275 42 2	1	NG7	1275	42	2	1275	1216087	1	6	2	2	6	2	10	1	1	1	25	8	3	1	1	1					7		0	1	0		1	1	1	0	2	9	8	22	0	3	2400	2	Biomass	2
1898	1275_49	1275 49 2	1	NG7	1275	49	2	1275	1216087	1	6	2	1	6	3	10	2	2	1	32	8	3	2	2	1	464	1515	2022	1334	0	22	0	1	2	2	1	1	2	0	2	9	10	22	0	3	2500	1	Biomass	2
1899	1275_56	1275 56 2	1	NG7	1275	56	2	1275	1216087	2	6	2	1	6	2	10	1	2	1	36	8	3	4	1	1					7		0	1	0		1	1	4	0	2	9	4	22	0	2	2800	1	Biomass	2
1900	1275_6	1275 6 2	1	NG7	1275	6	2	1275	1216087	1	6	2	1	6	3	10	4	2	1	35	8	4	2	2	0	425	1519	1842	1213	0	26	0	1	0		1	1	2	0	1	9	5	22	0	1	3000	1	Biomass	3
1901	1275_6	1275 6 2	2	NG7	1275	6	2	1275	1216087	1	6	2	1	6	3	10	4	2	1	35	8	4	2	2	0	425	1519	1842	1213	0	26	0	1	0		1	2	1	0	2	9		22	0	1	3200	1	Biomass	3
1902	1276_13	1276 13 2	1	NG7	1276	13	2	1276	1028154	1	6	2	2	6	2	10	1	1	1	45	5	4	5	1	0	622	1566	2536	1620	0	30	0	2	0		1	1	5	0	2	9	5	22	0	3	3200	2	Kerosene	1
1903	1276_15	1276 15 2	1	NG7	1276	15	2	1276	1028154	1	6	2	2	6	3	10	1	1	1	33	2	4	1	1	1					7		0	1	0		1	1	1	0	1	9	4	96	0	2	3800	1	Low pollution	3
1904	1276_4	1276 4 2	1	NG7	1276	4	2	1276	1028154	1	6	2	0		3	10	1	1	1	43	8	3	4	1	0					7		0	1	0		1	1	4	0	2	9	6	22	0	1	3200	1	Biomass	3
1905	1276_40	1276 40 2	1	NG7	1276	40	2	1276	1028154	2	6	2	2	3	2	10	1	1	1	28	5	4	1	1	0	451	1532	1922	1254	0	26	0	2	0		0	1	1	0	2	9	12	31	0	3	2900	2	Kerosene	3
1906	1276_49	1276 49 2	1	NG7	1276	49	2	1276	1028154	1	6	2	3	4	2	10	1	1	1	45	2	5	3	1	0					7		0	1	0		0	1	3	0	2	9	12	31	0	3	2500	1	Low pollution	1
1907	1276_54	1276 54 2	1	NG7	1276	54	2	1276	1028154	2	6	2	2	6	3	10	1	2	2	42	2	5	2	1	0	760	1588	3014	1898	0	39	0	1	1	2	1	1	2	0	2	9	6	21	0	2	3100	1	Low pollution	1
1908	1276_6	1276 6 2	2	NG7	1276	6	2	1276	1028154	1	6	2	0		2	10	2	1	1	28	5	4	2	2	1	520	1584	2072	1308	0	26	0	1	0		0	2	1	0	2	9		22	0	2	3400	1	Kerosene	3
1909	1276_67	1276 67 1	1	NG7	1276	67	1	1276	1028154	1	6	2	3	1	2	10	1	1	2	34	2	5	4	1	0	727	1588	2883	1815	0	35	0	1	0		1	1	4	0	2	9	20	31	0	3	3300	2	Low pollution	1
1910	1277_12	1277 12 2	1	NG7	1277	12	2	1277	1224713	1	6	2	3	2	2	10	1	1	2	58	2	5	2	2	0	553	1610	2133	1325	0	29	0	1	0		1	1	2	0	2	9	7	31	1	2	2900	1	Low pollution	1
1911	1277_12	1277 12 2	2	NG7	1277	12	2	1277	1224713	1	6	2	3	2	2	10	1	1	2	58	2	5	2	2	0	553	1610	2133	1325	0	29	0	1	0		1	2	1	0	1	9		31	1	2	2800	1	Low pollution	1
1912	1277_15	1277 15 1	1	NG7	1277	15	1	1277	1224713	1	6	2	2	6	3	10	1	1	2	25	5	5	2	1	0					7		0	1	0		1	1	2	0	1	9	18	31	0	3	3000	2	Kerosene	1
1913	1277_20	1277 20 2	1	NG7	1277	20	2	1277	1224713	1	6	2	3	2	2	10	1	1	1	28	2	5	1	1	1	621	1621	2363	1458	0	22	0	1	0		0	1	1	0	1	9	6	21	0	3	3000	2	Low pollution	3
1914	1277_23	1277 23 2	1	NG7	1277	23	2	1277	1224713	2	6	2	1	6	3	10	2	1	1	42	5	5	3	2	0					7		0	2	0		1	1	3	0	1	9	12	21	0	3	2800	1	Kerosene	2
1915	1277_28	1277 28 1	1	NG7	1277	28	1	1277	1224713	1	6	2	3	2	3	10	2	1	2	33	2	5	2	2	0	464	1598	1817	1137	0	33	0	0			1	1	2	0	2	9	8	31	0	2	3600	1	Low pollution	1
1916	1277_28	1277 28 1	2	NG7	1277	28	1	1277	1224713	1	6	2	3	2	3	10	2	1	2	33	2	5	2	2	0	464	1598	1817	1137	0	33	0	0			1	2	1	0	2	9		31	0	1	3900	1	Low pollution	1
1917	1277_31	1277 31 2	1	NG7	1277	31	2	1277	1224713	1	6	2	3	2	3	10	2	1	1	45	2	5	3	2	1					7		0	2	1	2	1	1	3	0	1	9	12	22	0	3	2800	2	Low pollution	1
1918	1277_31	1277 31 2	2	NG7	1277	31	2	1277	1224713	1	6	2	3	2	3	10	2	1	1	45	2	5	3	2	1					7		0	2	1	2	1	2	2	0	1	9		22	0	3	2900	2	Low pollution	1
1919	1277_37	1277 37 2	1	NG7	1277	37	2	1277	1224713	1	6	2	2	6	3	10	1	1	1	38	5	5	2	1	0	633	1598	2479	1551	0	30	0	1	0		1	1	2	0	1	9	6	21	0	2	4000	1	Kerosene	3
1920	1277_39	1277 39 2	1	NG7	1277	39	2	1277	1224713	1	6	2	2	6	2	10	1	1	1	37	5	4	2	1	1					7		0	2	0		1	1	2	0	1	9	8	31	0	3	3000	2	Kerosene	3
1921	1277_4	1277 4 4	1	NG7	1277	4	4	1277	1224713	1	6	2	2	6	2	10	1	1	1	58	2	5	1	1	0	568	1749	1857	1062	0	27	0	0			1	1	1	0	1	9	8	21	0	3	2800	1	Low pollution	1
1922	1277_53	1277 53 2	1	NG7	1277	53	2	1277	1224713	1	6	2	3	2	2	96	3	1	1	34	5	5	3	2	1	528	1589	2091	1316	0	30	0	1	0		1	1	3	0	2	9	9	31	0	3	2600	1	Kerosene	3
1923	1277_64	1277 64 2	1	NG7	1277	64	2	1277	1224713	2	6	2	2	6	2	10	3	1	1	60	2	5	5	3	0					7		0	1	0		1	1	5	0	1	9	6	31	1	1	3900	1	Low pollution	1
1924	1277_69	1277 69 2	1	NG7	1277	69	2	1277	1224713	1	6	2	2	6	2	10	2	1	1	34	2	5	2	2	0	693	1863	1997	1072	0	32	0	1	0		1	1	2	0	2	9	7	22	0	1	3800	1	Low pollution	2
1925	1277_69	1277 69 2	2	NG7	1277	69	2	1277	1224713	1	6	2	2	6	2	10	2	1	1	34	2	5	2	2	0	693	1863	1997	1072	0	32	0	1	0		1	2	1	0	2	9		22	0	1	3700	1	Low pollution	2
1926	1278_1	1278 1 2	1	NG7	1278	1	2	1278	725756	1	6	2	1	6	2	10	1	1	1	66	8	3	2	1	0					7		0	1	0		1	1	2	0	2	9	7	21	0	2	2600	1	Biomass	3
1927	1278_19	1278 19 2	1	NG7	1278	19	2	1278	725756	2	6	2	0		2	10	3	1	1	50	8	3	5	2	1	584	1661	2117	1274	0	33	0	1	0		1	1	5	0	2	9	15	21	1	3	4500	1	Biomass	3
1928	1278_19	1278 19 2	2	NG7	1278	19	2	1278	725756	2	6	2	0		2	10	3	1	1	50	8	3	5	2	1	584	1661	2117	1274	0	33	0	1	0		1	2	4	0	1	9		21	1	3	3400	2	Biomass	3
1929	1278_21	1278 21 2	1	NG7	1278	21	2	1278	725756	2	6	2	1	6	2	96	2	1	2	52	8	2	2	2	0					7		0	4			1	1	2	0	2	9	4	31	0	3	2400	2	Biomass	3
1930	1278_29	1278 29 2	1	NG7	1278	29	2	1278	725756	1	6	2	1	6	2	10	1	1	1	42	8	3	5	1	0	530	1553	2198	1415	0	30	0	2	0		1	1	5	0	1	9	10	31	0	3	2800	2	Biomass	3
1931	1278_30	1278 30 2	1	NG7	1278	30	2	1278	725756	1	6	2	1	6	2	10	2	1	1	31	8	2	2	2	0					7		0	1	0		1	1	2	0	2	9	6	22	0	2	2800	1	Biomass	2
1932	1278_30	1278 30 2	2	NG7	1278	30	2	1278	725756	1	6	2	1	6	2	10	2	1	1	31	8	2	2	2	0					7		0	1	0		1	2	1	0	1	9		22	0	2	2800	1	Biomass	2
1933	1278_33	1278 33 5	1	NG7	1278	33	5	1278	725756	1	6	2	0		2	10	2	1	1	26	8	2	1	1	1	525	1528	2249	1472	0	23	0	1	0		1	1	1	0	2	9	5	22	0	1	3500	1	Biomass	3
1934	1278_38	1278 38 2	1	NG7	1278	38	2	1278	725756	1	6	2	1	4	2	10	1	1	1	27	8	3	1	1	1	490	1599	1916	1199	0	24	0	1	0		1	1	1	0	2	9	12	22	0	2	3700	1	Biomass	3
1935	1278_40	1278 40 2	1	NG7	1278	40	2	1278	725756	1	6	2	2	6	2	10	1	1	1	36	5	5	4	1	0					7		0	1	0		1	1	4	0	2	9	5	21	0	1	3800	1	Kerosene	3
1936	1278_6	1278 6 2	1	NG7	1278	6	2	1278	725756	2	6	2	1	3	2	10	2	1	1	28	8	2	2	2	0					7		0	2	0		0	1	2	0	1	9	10	22	0	3	3000	2	Biomass	3
1937	1278_6	1278 6 2	2	NG7	1278	6	2	1278	725756	2	6	2	1	3	2	10	2	1	1	28	8	2	2	2	0					7		0	2	0		0	2	1	0	1	9		22	0	3	2900	2	Biomass	3
1938	1279_102	1279 102 1	1	NG7	1279	102	1	1279	1791600	1	6	2	3	4	2	10	1	1	2	34	3	5	2	1	0					7		0	1	0		1	1	2	0	1	9	9	31	1	2	3200	1	Low pollution	1
1939	1279_107	1279 107 2	1	NG7	1279	107	2	1279	1791600	1	6	2	1	6	2	6	1	1	1	40	2	4	3	1	0	460	1449	2191	1512	0	25	0	1	0		1	1	3	0	2	9	8	31	0	3	2400	2	Low pollution	1
1940	1279_29	1279 29 2	1	NG7	1279	29	2	1279	1791600	2	6	2	2	6	2	10	1	1	1	30	2	5	1	1	1					7		0	1	0		1	1	1	0	1	9	10	21	0	3	3100	1	Low pollution	1
1941	1279_4	1279 4 2	1	NG7	1279	4	2	1279	1791600	1	6	2	1	6	2	10	1	1	1	36	2	5	3	1	0	485	1528	2077	1359	0	34	0	1	0		1	1	3	0	1	9	6	21	0	2	2600	1	Low pollution	1
1942	1279_63	1279 63 2	1	NG7	1279	63	2	1279	1791600	1	6	2	2	3	2	10	2	1	1	33	5	5	3	2	0	840	1659	3052	1840	0	28	0	1	0		1	1	3	0	1	9	12	31	0	3	2600	2	Kerosene	1
1943	1279_63	1279 63 2	2	NG7	1279	63	2	1279	1791600	1	6	2	2	3	2	10	2	1	1	33	5	5	3	2	0	840	1659	3052	1840	0	28	0	1	0		1	2	2	0	1	9		31	0	3	2200	2	Kerosene	1
1944	1279_77	1279 77 2	1	NG7	1279	77	2	1279	1791600	1	6	2	2	6	2	10	1	1	1	42	2	5	5	1	0	574	1490	2585	1735	0	38	0	1	0		1	1	5	0	2	9	8	31	0	3	2400	2	Low pollution	1
1945	1279_92	1279 92 2	1	NG7	1279	92	2	1279	1791600	1	6	2	3	2	3	10	1	1	1	35	3	5	3	1	0	788	1652	2887	1748	0	31	0	1	0		1	1	3	0	1	9	7	22	0	2	2700	1	Low pollution	2
1946	128_19	128 19 2	1	NG7	128	19	2	128	907193	1	1	1	3	2	3	10	3	1	1	35	2	5	4	1	0					7		0	1	0		1	1	4	0	2	9	18	22	0	3	3000	2	Low pollution	1
1947	128_44	128 44 2	1	NG7	128	44	2	128	907193	1	1	1	3	2	3	10	1	2	2	42	2	5	1	1	0					7		0	2	0		0	1	1	0	2	9	12	21	0	2	3500	2	Low pollution	1
1948	128_53	128 53 2	1	NG7	128	53	2	128	907193	1	1	1	1	6	3	10	1	3	1	48	8	4	5	1	0					7		0	1	1	1	1	1	5	0	1	9	5	21	0	3	3000	1	Biomass	3
1949	128_67	128 67 3	1	NG7	128	67	3	128	907193	2	1	1	3	3	3	10	1	1	2	55	8	4	1	1	0					7		0	1	0		1	1	1	0	2	9	6	21	0	2	4200	1	Biomass	3
1950	1280_26	1280 26 2	1	NG7	1280	26	2	1280	1595260	2	6	2	0		2	9	1	1	1	25	8	3	1	1	0	688	1651	2524	1529	0	24	0	1	0		1	1	1	0	1	9	4	22	0	3	2600	1	Biomass	3
1951	1280_30	1280 30 2	1	NG7	1280	30	2	1280	1595260	1	6	2	2	6	2	10	1	1	1	32	8	2	1	1	0					7		0	1	0		1	1	1	0	2	9	7	22	0	3	3000	1	Biomass	3
1952	1280_69	1280 69 2	1	NG7	1280	69	2	1280	1595260	3	6	2	1	6	2	96	3	1	1	35	8	3	5	2	0					7		0	2	0		1	1	5	0	2	9	1	22	0	3	3200	2	Biomass	3
1953	1280_78	1280 78 3	1	NG7	1280	78	3	1280	1595260	1	6	2	1	6	2	96	1	2	1	50	8	2	1	1	0	565	1633	2119	1297	0	20	0	0			1	1	1	0	1	9	6	21	0	1	3700	1	Biomass	3
1954	1280_9	1280 9 2	1	NG7	1280	9	2	1280	1595260	1	6	2	3	2	2	10	2	1	1	44	5	4	5	2	1					7		0	1	0		1	1	5	0	2	9	3	22	0	2	3400	1	Kerosene	2
1955	1280_9	1280 9 2	2	NG7	1280	9	2	1280	1595260	1	6	2	3	2	2	10	2	1	1	44	5	4	5	2	1					7		0	1	0		1	2	4	0	2	9		22	0	3	2800	1	Kerosene	2
1956	1280_95	1280 95 2	1	NG7	1280	95	2	1280	1595260	1	6	2	0		2	10	0	1	1	40	8	2	5	1	0					7		0	1	0		1	1	5	0	1	9	5	21	0	2	2800	1	Biomass	3
1957	1281_19	1281 19 2	1	NG7	1281	19	2	1281	785359	1	6	2	3	4	2	10	2	1	1	40	2	5	2	2	0					7		0	1	0		1	1	2	0	2	9	12	31	0	2	4800	1	Low pollution	1
1958	1281_19	1281 19 2	2	NG7	1281	19	2	1281	785359	1	6	2	3	4	2	10	2	1	1	40	2	5	2	2	0					7		0	1	0		1	2	1	0	2	9		31	0	3	3900	2	Low pollution	1
1959	1281_41	1281 41 2	1	NG7	1281	41	2	1281	785359	1	6	2	2	6	3	10	2	1	1	38	2	5	3	1	1	1038	1616	3975	2460	0	33	0	1	0		1	1	3	0	1	9	7	31	0	1	3800	1	Low pollution	1
1960	1281_45	1281 45 2	1	NG7	1281	45	2	1281	785359	1	6	2	2	6	2	6	1	1	1	36	2	5	1	1	0					7		0	1	0		1	1	1	0	2	9	5	31	0	3	2200	2	Low pollution	1
1961	1281_47	1281 47 2	1	NG7	1281	47	2	1281	785359	1	6	2	2	6	2	6	2	1	1	29	2	5	2	2	1	510	1533	2170	1416	0	24	0	1	0		1	1	2	0	2	9	4	96	0	2	3200	1	Low pollution	1
1962	1281_47	1281 47 2	2	NG7	1281	47	2	1281	785359	1	6	2	2	6	2	6	2	1	1	29	2	5	2	2	1	510	1533	2170	1416	0	24	0	1	0		1	2	1	0	1	9		22	0	3	2400	2	Low pollution	1
1963	1281_5	1281 5 2	1	NG7	1281	5	2	1281	785359	1	6	2	1	6	2	6	2	1	1	41	2	5	3	2	1					7		0	1	0		0	1	3	0	2	9	12	31	0	3	3000	2	Low pollution	1
1964	1281_5	1281 5 2	2	NG7	1281	5	2	1281	785359	1	6	2	1	6	2	6	2	1	1	41	2	5	3	2	1					7		0	1	0		0	2	2	0	1	9		31	0	3	3500	2	Low pollution	1
1965	1281_54	1281 54 2	1	NG7	1281	54	2	1281	785359	1	6	2	2	6	2	10	1	1	1	28	2	5	1	1	1	552	1565	2254	1440	0	26	0	1	0		1	1	1	0	2	9	6	12	0	1	3800	1	Low pollution	1
1966	1281_60	1281 60 2	1	NG7	1281	60	2	1281	785359	1	6	2	3	4	2	10	1	1	1	42	2	5	3	1	0	772	1703	2662	1563	0	38	0	1	0		1	1	3	0	2	9	8	31	0	2	3600	2	Low pollution	1
1967	1282_13	1282 13 2	1	NG7	1282	13	2	1282	730727	1	6	2	2	6	2	10	1	1	1	39	2	5	5	1	1	637	1607	2467	1535	0	36	0	1	0		1	1	5	0	2	9	8	21	0	1	4000	1	Low pollution	1
1968	1282_17	1282 17 2	3	NG7	1282	17	2	1282	730727	1	6	2	0		2	10	2	1	1	36	5	4	4	3	2	674	1534	2864	1867	0	30	0	1	0		1	3	2	0	2	9		21	0	2	3000	2	Kerosene	1
1969	1282_21	1282 21 2	1	NG7	1282	21	2	1282	730727	1	6	2	2	5	2	10	2	1	1	27	5	4	3	2	1	546	1676	1944	1160	0	24	0	1	0		1	1	3	0	1	9	2	11	0	3	2800	2	Kerosene	3
1970	1282_29	1282 29 2	1	NG7	1282	29	2	1282	730727	1	6	2	2	6	2	10	2	2	1	26	5	4	2	2	0	523	1639	1947	1188	0	24	0	1	0		1	1	2	0	2	9	5	22	0	2	2500	1	Kerosene	3
1971	1282_29	1282 29 2	2	NG7	1282	29	2	1282	730727	1	6	2	2	6	2	10	2	2	1	26	5	4	2	2	0	523	1639	1947	1188	0	24	0	1	0		1	2	1	0	2	9		22	0	2	2600	1	Kerosene	3
1972	1282_38	1282 38 2	1	NG7	1282	38	2	1282	730727	1	6	2	2	2	2	10	1	1	1	30	8	4	3	1	0	491	1631	1846	1132	0	38	0	1	0		1	1	3	0	2	9	9	22	0	2	3200	1	Biomass	3
1973	1282_4	1282 4 2	1	NG7	1282	4	2	1282	730727	1	6	2	2	6	2	10	2	1	1	24	5	5	2	2	1	491	1627	1855	1140	0	22	0	1	0		1	1	2	0	2	9	7	22	0	3	2200	1	Kerosene	1
1974	1282_4	1282 4 2	2	NG7	1282	4	2	1282	730727	1	6	2	2	6	2	10	2	1	1	24	5	5	2	2	1	491	1627	1855	1140	0	22	0	1	0		1	2	1	0	2	9		22	0	3	2600	1	Kerosene	1
1975	1282_6	1282 6 2	1	NG7	1282	6	2	1282	730727	1	6	2	2	6	2	10	2	1	1	44	2	5	2	2	0					7		0	1	0		1	1	2	0	2	9	14	22	0	3	2900	2	Low pollution	1
1976	1282_6	1282 6 2	2	NG7	1282	6	2	1282	730727	1	6	2	2	6	2	10	2	1	1	44	2	5	2	2	0					7		0	1	0		1	2	1	0	2	9		22	0	3	2800	2	Low pollution	1
1977	1283_10	1283 10 5	1	NG7	1283	10	5	1283	755746	2	6	2	0		2	10	3	2	1	31	8	2	1	1	0	429	1513	1874	1239	0	21	0	1	1	2	1	1	1	0	1	9	6	31	0	2	2600	2	Biomass	3
1978	1284_124	1284 124 2	1	NG7	1284	124	2	1284	1931105	1	6	2	2	4	2	10	1	1	1	49	8	4	6	1	0	714	1548	2980	1925	0	40	0	1	0		1	1	6	0	2	9	4	31	1	2	2600	1	Biomass	2
1979	1284_2	1284 2 2	1	NG7	1284	2	2	1284	1931105	2	6	2	2	6	2	10	1	1	1	25	2	5	1	1	1					7		0	1	0		1	1	1	0	2	9	8	21	0	1	3200	1	Low pollution	2
1980	1284_20	1284 20 2	1	NG7	1284	20	2	1284	1931105	1	6	2	2	6	3	10	1	1	1	46	5	5	4	1	0	491	1577	1974	1252	0	42	0	1	0		1	1	4	0	2	9	6	31	0	3	2600	1	Kerosene	2
1981	1284_72	1284 72 1	1	NG7	1284	72	1	1284	1931105	1	6	2	1	6	2	10	1	1	2	37	5	5	1	1	1	454	1560	1866	1196	0	37	0	0			1	1	1	0	2	9	8	21	0	3	2800	1	Kerosene	3
1982	1285_10	1285 10 2	1	NG7	1285	10	2	1285	490620	1	6	2	1	6	2	10	2	1	1	32	8	3	2	2	0	427	1497	1905	1273	0	27	0	1	0		1	1	2	0	2	9	6	21	0	2	3000	1	Biomass	3
1983	1285_10	1285 10 2	2	NG7	1285	10	2	1285	490620	1	6	2	1	6	2	10	2	1	1	32	8	3	2	2	0	427	1497	1905	1273	0	27	0	1	0		1	2	1	0	1	9		21	0	3	2800	1	Biomass	3
1984	1285_16	1285 16 2	2	NG7	1285	16	2	1285	490620	1	6	2	2	6	2	96	2	1	1	30	8	3	2	2	1	589	1599	2304	1441	0	27	0	1	0		1	2	1	0	1	9		22	0	1	3500	1	Biomass	3
1985	1285_19	1285 19 2	1	NG7	1285	19	2	1285	490620	1	6	2	2	6	2	10	1	1	1	61	5	4	3	1	0	666	1524	2868	1882	0	38	0	1	0		1	1	3	0	1	9	8	22	0	3	2900	2	Kerosene	1
1986	1285_22	1285 22 2	1	NG7	1285	22	2	1285	490620	1	6	2	3	2	2	4	1	1	1	31	8	4	1	1	1	563	1474	2591	1758	0	27	0	1	0		0	1	1	0	2	9	5	21	0	3	2800	1	Biomass	3
1987	1285_25	1285 25 2	1	NG7	1285	25	2	1285	490620	1	6	2	2	6	2	10	1	1	2	76	8	3	1	1	1	639	1598	2502	1566	0	23	0	1	0		1	1	1	0	2	9	10	22	0	3	2800	2	Biomass	3
1988	1286_18	1286 18 2	1	NG7	1286	18	2	1286	1402160	1	6	2	1	6	2	4	2	1	1	32	5	4	2	2	1	544	1537	2303	1498	0	28	0	1	0		1	1	2	0	1	9	5	22	0	2	3000	1	Kerosene	2
1989	1286_18	1286 18 2	2	NG7	1286	18	2	1286	1402160	1	6	2	1	6	2	4	2	1	1	32	5	4	2	2	1	544	1537	2303	1498	0	28	0	1	0		1	2	1	0	1	9		22	0	3	2800	1	Kerosene	2
1990	1286_38	1286 38 2	1	NG7	1286	38	2	1286	1402160	1	6	2	2	6	2	10	1	1	1	34	8	2	1	1	0	616	1567	2509	1601	0	24	0	1	0		1	1	1	0	1	9	6	22	0	2	3200	1	Biomass	3
1991	1286_4	1286 4 1	1	NG7	1286	4	1	1286	1402160	1	6	2	2	6	3	10	1	1	2	37	5	3	3	2	0	654	1553	2712	1746	0	37	0	1	0		1	1	3	0	2	9	5	22	0	3	2200	2	Kerosene	2
1992	1286_4	1286 4 1	2	NG7	1286	4	1	1286	1402160	1	6	2	2	6	3	10	1	1	2	37	5	3	3	2	0	654	1553	2712	1746	0	37	0	1	0		1	2	2	0	2	9		22	0	3	2800	2	Kerosene	2
1993	1286_63	1286 63 2	1	NG7	1286	63	2	1286	1402160	1	6	2	2	4	1	10	1	1	1	36	5	3	2	1	0					7		0	1	0		1	1	2	0	1	9	7	21	0	3	2600	2	Kerosene	3
1994	1287_19	1287 19 2	1	NG7	1287	19	2	1287	630171	1	6	1	2	4	3	10	4	1	1	40	5	4	5	2	1	485	1635	1814	1110	0	36	0	1	0		1	1	5	0	1	9	12	22	0	2	3700	2	Kerosene	2
1995	1287_34	1287 34 2	1	NG7	1287	34	2	1287	630171	1	6	1	3	3	3	10	1	1	1	28	1	4	1	1	0					7		0	1	0		0	1	1	0	1	9	6	22	0	3	3000	1	Low pollution	1
1996	1288_31	1288 31 2	1	NG7	1288	31	2	1288	490133	3	6	1	3	2	2	10	2	1	1	43	2	5	2	2	1	627	1552	2603	1677	0	35	0	1	0		1	1	2	0	1	9	15	21	1	1	4300	1	Low pollution	1
1997	1288_31	1288 31 2	2	NG7	1288	31	2	1288	490133	3	6	1	3	2	2	10	2	1	1	43	2	5	2	2	1	627	1552	2603	1677	0	35	0	1	0		1	2	1	0	2	9		21	1	2	3400	2	Low pollution	1
1998	1288_34	1288 34 2	1	NG7	1288	34	2	1288	490133	2	6	1	2	6	3	10	1	1	1	40	2	5	1	1	1					7		0	2	0		0	1	1	0	1	9	14	22	0	3	3000	1	Low pollution	3
1999	1289_33	1289 33 3	1	NG7	1289	33	3	1289	670462	2	6	1	2	6	2	3	1	2	2	80	8	3	1	1	0					7		0	2	0		1	1	1	0	1	9	12	21	0	2	3000	1	Biomass	2
[truncated: 4,976 more rows]
[truncated: 62 more columns]
