# Supplementary material for: Biomass fuel use and birth weight among term births in Nigeria
Source: PLOS Glob Public Health. 2022 Jun 10;2(6):e0000419. doi: 10.1371/journal.pgph.0000419 (PMC10022098; doi:10.1371/journal.pgph.0000419)
Supplement: S3 Data — (XLSX) [file pgph.0000419.s008.xlsx]

## Sheet: Sheet1
Variable	Label	coding
Sex_of_child_1	Sex_of_child_1	1=Male 2-Female
Birthorder	Birth order	None
Del_met	Delivery method	1=Vaginal, 2=CS
Plc_of_deliv	Place of delivery	1= Health facility, 2-Home
Maternal_age	Maternal_age	None
Marital_status	Marital status	1=Single, 2=Married
Number_ANC_Visits	Number of ANC visits	None
cooking_fuel	Type of cooking fuel	1=Cooking gas, 2=Kerosene, 3=Charcoal, 4=Wood, 5=Crops or straw, 6=Dung
mat_edu	Maternal education	1= None 2= Quranic 3= Primary 4= Secondary 5= Tertiary
mat_occ	Maternal occupation	1= Unemployed/housewife 2= Technicians and associate professionals 3= Professional and managers
mat_weight_BL	Maternal BL weight	None
Maternal_height	Maternal_height	None
Maternal_height_m	Maternal height in meters	None
cooking_fuel_Cats	cooking_fuel_Cats	1= LPG 2= Kerosene 3= Biomass
Kerosene	Kerosene	1=Yes, 0=No
Biomass_fuel	Biomass fuel	1=Yes, 0=No
GA_CATS_new	GA_CATS_new	1= Preterm 2 =Term 3 =Post-term
Birth_order_NEW_CATS	Birth_order_NEW_CATS	1= 1 2= 2 3= 3 4= 4+
BW_grams	Birthweight in grams	None
ANC_cats	ANC_cats	0=0 1=1-4 2=5+
mat_occ_CATS2	mat_occ_CATS2
mat_age_cats	mat_age_cats	1= <20, 2=20-34, 3=>35
Mat_edu_cats3	Mat_edu_cats3	1 No secondary education 2 Secondary 3 Tertiary
mat_age_cats2	mat_age_cats2	{1, <35 years}...
birth_order_cats3	birth_order_cats2	{1, 1}...
birth_order_cats2		None
cookfuel_birth_order_int	cookfuel_birth_order_int	None
cookfuel_mat_age_int	cookfuel_mat_age_int	None
cookfuel_mat_edu_int	cookfuel_mat_edu_int	None
Mat_edu_cats2		None
mat_BMI	Maternal BMI	None
mat_BMI_cat	Maternal BMI categories	1= <18.5, 2=18.5-25.0, 3=25.1-29.9, 4=>30
cooking_fuel_2Cats	cooking_fuel_2Cats	1, LPG and Kerosene, 2=Biomass fuel
Mat_edu_cats	Mat_edu_cats	1, No education}...
Mat_edu_cats_Reverse	Mat_edu_cats_Reverse	{1, Tertiary}...
Mat_edu_cats3_Reverse	Mat_edu_cats3_Reverse	{1, Tertiary}...
mat_BMI_3Cats	mat_BMI_3Cats	None
mat_BMI_3Cats_REVERSE	mat_BMI_3Cats_Reverse	{1, 3}...
Birthlength_cm	Birthlength_1	None
Birth_order_NEW_CATS_REV	Birth_order_NEW_CATS	{1, 4+}...
cookfuel2Cats_mat_age	cookfuel2Cats_mat_age	None
cookfuel2Cats_birth_order	cookfuel2Cats_birth_order	None
cookfuel2Cats_mat_edu	cookfuel2Cats_mat_edu	None
cookfuel2Cats_mat_bmi	cookfuel2Cats_mat_bmi	None
cookfuel2Cats_inf_sex	cookfuel2Cats_inf_sex	None
