# Supplementary material for: Biomass fuel use and birth weight among term births in Nigeria
Source: PLOS Glob Public Health. 2022 Jun 10;2(6):e0000419. doi: 10.1371/journal.pgph.0000419 (PMC10022098; doi:10.1371/journal.pgph.0000419)
Supplement: S4 Data — (XLSX) [file pgph.0000419.s009.xlsx]

## Sheet: Sheet1
Variable	Label	coding
V001	Cluster number
V002	Household number
V003	Respondent's line number
V004	Ultimate area unit
V005	Women's individual sample weight (6 decimals)
V027	Number of visits
V101	Region	1=Northcentral, 2=Northeast, 3=Northwest, 4=South East, 5-Southsouth, 6=Southwest
V102	Type of place of residence	1=Urban, 2=Rural
V106	Highest educational level	0=No education, 1=Primary, 3=Higher
V107	Highest year of education
V130	Religion
V131	Ethnicity
V137	Number of children 5 and under in household (de jure)
V138	Number of eligible women in household (de facto)
V161	Type of cooking fuel	1=Electricity, 2=LPG, 3=Natural gas, 4=Biogas, 5=Kerosene, 6=Coal, lignite, 7=Charcoal, 8=Wood, 9=Straw/shrubs/grass, 10=Agricultural crop, 11=Animal dung, 95=No food cooked in house, 96=Other, 97=Not dejure resident
V190	Wealth index combined	1=Poorest, 2=Poorer, 3=Middle, 4=Richer, 5=Richest
V201	Total children ever born
V208	Births in last five years
V209	Births in past year
V437	Respondent's weight in kilograms (1 decimal)
V438	Respondent's height in centimeters (1 decimal)
V445	Body Mass Index
V446	Rohrer's index
V447	Result of measurement - height/weight
V447A	Women's age in years (from household questionnaire)
V463A	Smokes cigarettes
V501	Current marital status
V505	Number of other wives
V506	Respondent's rank among wives
V714	Respondent currently working	0=No, 1=Yes
BIDX	Birth column number
BORD	Birth order number
B0	Child is twin	0=Single birth, 1=1st of multiple, 3=2nd of multiple, 3=3rd of multiple, 4=4th of multiple, 5=5th of multiple
B4	Sex of child	1=Male, 2=Female
B20	Duration of pregnancy
M14	Number of antenatal visits during pregnancy
M15	Place of delivery
M17	Delivery by caesarean section
M18	Size of child at birth	1=Very large, 2=Larger than average, 3=Average, 4=Smaller than average, 5=Very small, 6=Don’t know
M19	Birth weight in kilograms (3 decimals)
M19A	Weight at birth/recall	0=Not weight, 1=From card, 2=From mother's recall, 8=Don’t know, 9=Special answers
cooking_fuel_cats	cooking_fuel_cats
HV241	Food cooked in the house/ separate building/ outdoors
HV242	Household has separate room used as kitchen
Biomass_Only	Biomass_Only
BW_Measure_Birth	BW_Measure_Birth
Kerosene_Only	Kerosene_Only
Child_age	Child's current age
Mat_age_childbirth	Mat_age_childbirth
Mat_age_cats	Mat_age_cats
Birth_order_Cats	Birth_order_Cats
hh_members_CATS	hh_members_CATS
HH_eligible_women	HH_eligible_women
Place_delivery	Place of delivery
ANC_cats	ANC Categories
Baby_size	Baby size at birth in two categories
LBW	LBW
mat_age_2Cats	mat_age_2Cats
Birth_order_2Cats	Birth_order_2Cats
mat_edu_2Cats	mat_edu_2Cats
hh_members_2CATS	hh_members_2CATS
mat_edu_3Cats	mat_edu_3Cats
First_listed_child	First_listed_child
V190.1
V191
V190A
V191A
cluster.ID
region
ResidenceType
mat_edu_4cats
n.5under
n.women
sex.head
age.head
cooking.fuel
wealth
wealth.rural
wealth.z
n.kid.total
n.kid.5years
birth.lastyear
mom.weight
mom.height
mom.BMI
mom.BMI.cat
mom.smoke
marital
n.morewife
twin.status
sex
GA
baby_size_6cats
birth_weight
weight_source
cooking_location
separate_kitchen
cooking_fuel_2cats
mat_age_3Cats
delivery_method
small_baby
count_measure
count_measure_cat
possession_score_cat
possession_score_cat2
